# Supplementary material for: Oncogenic KRAS-driven type I interferon signalling primes pancreatic cancer for necroptosis
Source: Nat Commun. 2026 Jun 15;17:5288. doi: 10.1038/s41467-026-73189-8 (PMC13269921; doi:10.1038/s41467-026-73189-8)
Supplement: Supplementary file 3 — Supplementary Data [file 41467_2026_73189_MOESM3_ESM.xlsx]

## Sheet: Legend
Sheet	Description
Supplementary Data 1	Marker genes for all cell types identified by scRNA-seq analysis of KC-C8wt/wt and KC-C8fl/fl pancreata (5-month-old mice). Cell types were assigned based on established pancreatic lineage markers. Differentially expressed genes were identified using the FindAllMarkers function (Seurat) with default parameters, returning only upregulated genes. Clustering resolution: 0.1. Columns: gene name (gene…
Supplementary Data 2	Marker genes for immune cell subtypes identified by re-clustering of CD45+ cells from KC-C8wt/wt and KC-C8fl/fl pancreata. Clustering resolution: 0.2. Columns as in Sheet 1.
Supplementary Data 3	Oligonucleotide primer sequences used for quantitative real-time PCR (qPCR) in this study. Columns: primer name, sequence.

## Sheet: Supplementary Data 1
	p_val	avg_log2FC	pct.1	pct.2	p_val_adj	cluster	gene
Ctrb1	0	7.49130781895618	0.995	0.652	0	Acinar_cells	Ctrb1
Prss2	0	7.16302898408501	0.997	0.583	0	Acinar_cells	Prss2
Cela2a	0	7.04505706080315	0.994	0.386	0	Acinar_cells	Cela2a
Pnlip	0	7.02694533478909	0.989	0.449	0	Acinar_cells	Pnlip
2210010C04Rik	0	7.02514488731798	0.997	0.427	0	Acinar_cells	2210010C04Rik
Cpa1	0	7.02362226932391	0.991	0.342	0	Acinar_cells	Cpa1
Cpb1	0	6.9187049142581	0.995	0.32	0	Acinar_cells	Cpb1
Cela3b	0	6.90254876668039	0.995	0.406	0	Acinar_cells	Cela3b
Try5	0	6.84423723787371	0.996	0.41	0	Acinar_cells	Try5
Cela1	0	6.82906859429018	0.991	0.389	0	Acinar_cells	Cela1
Try4	0	6.80397832506203	0.992	0.454	0	Acinar_cells	Try4
Sycn	0	6.65428522641062	0.991	0.347	0	Acinar_cells	Sycn
Ctrl	0	6.5181226951369	0.985	0.235	0	Acinar_cells	Ctrl
Rnase1	0	6.50984300264258	0.991	0.266	0	Acinar_cells	Rnase1
Reg1	0	6.48000383579509	0.992	0.329	0	Acinar_cells	Reg1
Pnliprp1	0	6.41567283532233	0.99	0.203	0	Acinar_cells	Pnliprp1
Clps	0	6.32005568513082	0.994	0.527	0	Acinar_cells	Clps
Cel	0	6.21705257492062	0.983	0.159	0	Acinar_cells	Cel
Zg16	0	6.13477345378929	0.983	0.231	0	Acinar_cells	Zg16
Reg2	0	5.86855372426325	0.762	0.156	0	Acinar_cells	Reg2
Cpa2	0	5.06631546701454	0.94	0.101	0	Acinar_cells	Cpa2
Klk1	0	4.9220709790451	0.917	0.073	0	Acinar_cells	Klk1
Pnliprp2	0	4.80933712898237	0.897	0.052	0	Acinar_cells	Pnliprp2
Reg3b	0	4.77946306286321	0.681	0.096	0	Acinar_cells	Reg3b
Pla2g1b	0	4.75176178766417	0.911	0.105	0	Acinar_cells	Pla2g1b
Spink1	0	4.74029114484644	0.906	0.085	0	Acinar_cells	Spink1
Gp2	0	4.55773678472846	0.849	0.043	0	Acinar_cells	Gp2
Tff2	0	4.24137697929429	0.902	0.112	0	Acinar_cells	Tff2
Prss3	0	3.85361447103194	0.416	0.034	0	Acinar_cells	Prss3
Amy2a5	0	3.6659935788596	0.81	0.032	0	Acinar_cells	Amy2a5
Pdia2	0	3.22644917291099	0.738	0.02	0	Acinar_cells	Pdia2
Cuzd1	0	3.12110755742418	0.709	0.017	0	Acinar_cells	Cuzd1
Reg3a	0	2.76955457716464	0.378	0.014	0	Acinar_cells	Reg3a
Serpini2	0	2.71166835896633	0.653	0.014	0	Acinar_cells	Serpini2
Reg3g	0	2.25122876931202	0.429	0.035	0	Acinar_cells	Reg3g
Dmbt1	0	2.15519571160418	0.842	0.166	0	Acinar_cells	Dmbt1
Reg3d	0	2.14143046179865	0.523	0.009	0	Acinar_cells	Reg3d
1810028F09Rik	0	1.93168228741735	0.511	0.01	0	Acinar_cells	1810028F09Rik
Erp27	0	1.90592893956363	0.531	0.013	0	Acinar_cells	Erp27
Try10	0	1.89308559280581	0.52	0.01	0	Acinar_cells	Try10
Tmed6	0	1.66685949018931	0.497	0.009	0	Acinar_cells	Tmed6
Aqp12	0	1.17480380741406	0.401	0.004	0	Acinar_cells	Aqp12
Ctrc	0	1.13875097966926	0.387	0.007	0	Acinar_cells	Ctrc
Arhgdig	0	1.00327730448778	0.38	0.022	0	Acinar_cells	Arhgdig
Hamp2	0	0.913704412695024	0.345	0.003	0	Acinar_cells	Hamp2
Amy1	0	0.8485173014243	0.34	0.012	0	Acinar_cells	Amy1
Cckar	0	0.834076640670195	0.324	0.003	0	Acinar_cells	Cckar
Amy2a2	0	0.787649664036349	0.327	0.002	0	Acinar_cells	Amy2a2
Klk1b5	0	0.656657955212995	0.285	0.003	0	Acinar_cells	Klk1b5
Amy2a4	0	0.650687940507084	0.274	0.001	0	Acinar_cells	Amy2a4
Amy2a3	0	0.644000113129735	0.281	0.001	0	Acinar_cells	Amy2a3
Slc38a5	0	0.600619679445459	0.254	0.002	0	Acinar_cells	Slc38a5
Hsd17b13	0	0.582638489068332	0.237	0.003	0	Acinar_cells	Hsd17b13
Slc39a5	0	0.568550744111812	0.266	0.001	0	Acinar_cells	Slc39a5
Tmed11	0	0.562693954369083	0.243	0.002	0	Acinar_cells	Tmed11
Cabp2	0	0.548584665081076	0.26	0.004	0	Acinar_cells	Cabp2
Eif1	0	-1.95481718496953	0.475	0.955	0	Acinar_cells	Eif1
Rpl37a	0	-1.95631148961658	0.715	0.982	0	Acinar_cells	Rpl37a
Rplp2	0	-2.01339798782413	0.635	0.97	0	Acinar_cells	Rplp2
Rhoa	0	-2.06606810639712	0.211	0.9	0	Acinar_cells	Rhoa
Rps21	0	-2.06898479035426	0.663	0.975	0	Acinar_cells	Rps21
Rpl35a	0	-2.08812093741422	0.66	0.975	0	Acinar_cells	Rpl35a
Rps9	0	-2.15029875229506	0.66	0.983	0	Acinar_cells	Rps9
Rps29	0	-2.18827607685095	0.763	0.98	0	Acinar_cells	Rps29
Arpc2	0	-2.22147575250201	0.183	0.881	0	Acinar_cells	Arpc2
Malat1	0	-2.31067643126468	0.276	0.941	0	Acinar_cells	Malat1
Hspa8	0	-2.32682829125302	0.335	0.94	0	Acinar_cells	Hspa8
Ppia	0	-2.32900193976991	0.42	0.936	0	Acinar_cells	Ppia
Arpc1b	0	-2.33594191763639	0.167	0.889	0	Acinar_cells	Arpc1b
Cfl1	0	-2.35873472548302	0.198	0.896	0	Acinar_cells	Cfl1
Cyba	0	-2.36611420261934	0.126	0.876	0	Acinar_cells	Cyba
Myl6	0	-2.3959449377206	0.33	0.939	0	Acinar_cells	Myl6
Hsp90ab1	0	-2.39807349475311	0.398	0.942	0	Acinar_cells	Hsp90ab1
Gnai2	0	-2.44449917964259	0.117	0.9	0	Acinar_cells	Gnai2
Calm1	0	-2.45502455119112	0.312	0.921	0	Acinar_cells	Calm1
Fau	0	-2.47524952023052	0.639	0.983	0	Acinar_cells	Fau
H3f3a	0	-2.50859470999776	0.314	0.929	0	Acinar_cells	H3f3a
H3f3b	0	-2.55849396358094	0.314	0.94	0	Acinar_cells	H3f3b
Pfn1	0	-2.57035369233017	0.263	0.917	0	Acinar_cells	Pfn1
Ddx5	0	-2.59614498287994	0.228	0.932	0	Acinar_cells	Ddx5
H2-K1	0	-2.69678289537438	0.216	0.917	0	Acinar_cells	H2-K1
Rps27	0	-2.89436345564405	0.524	0.96	0	Acinar_cells	Rps27
Itm2b	0	-2.89820705136339	0.314	0.924	0	Acinar_cells	Itm2b
Actg1	0	-2.94178025587488	0.27	0.94	0	Acinar_cells	Actg1
Fth1	0	-2.97263791831854	0.636	0.984	0	Acinar_cells	Fth1
H2-D1	0	-2.98100847105085	0.178	0.929	0	Acinar_cells	H2-D1
B2m	0	-3.15095255988919	0.204	0.962	0	Acinar_cells	B2m
Tmsb10	0	-3.78526499380536	0.118	0.86	0	Acinar_cells	Tmsb10
Tmsb4x	0	-3.93798141473867	0.504	0.991	0	Acinar_cells	Tmsb4x
Actb	0	-3.99931378093952	0.458	0.99	0	Acinar_cells	Actb
Crip1	4.45660554924491e-307	-3.45931780674017	0.125	0.861	1.05795359133525e-302	Acinar_cells	Crip1
Rps12	1.19234161855877e-304	-1.88947894518729	0.728	0.978	2.83049976829666e-300	Acinar_cells	Rps12
Cd47	1.50177389520328e-304	-2.21523394196644	0.103	0.84	3.56506104982307e-300	Acinar_cells	Cd47
Ptma	1.71503481821433e-304	-2.25836113769324	0.43	0.94	4.071321154959e-300	Acinar_cells	Ptma
Rps16	6.15478333991405e-304	-2.03063191498471	0.662	0.979	1.4610840170622e-299	Acinar_cells	Rps16
Rpl19	1.10951538439702e-303	-2.10037703191566	0.618	0.962	2.63387857102008e-299	Acinar_cells	Rpl19
Rplp1	2.84352560974928e-303	-1.77669499853825	0.812	0.984	6.7502454449838e-299	Acinar_cells	Rplp1
Iqgap1	7.99228741988268e-303	-2.22576098304667	0.078	0.843	1.89728911060595e-298	Acinar_cells	Iqgap1
Cdc42	1.49092725629805e-302	-2.02507586116704	0.226	0.891	3.53931221372594e-298	Acinar_cells	Cdc42
Mbnl1	2.97913627319261e-302	-2.21841353871524	0.122	0.856	7.07217159893194e-298	Acinar_cells	Mbnl1
Rpl27a	4.46152654276881e-301	-1.99889398303075	0.686	0.971	1.05912178598789e-296	Acinar_cells	Rpl27a
Sh3bgrl3	9.28315130441206e-300	-2.64771151168305	0.115	0.854	2.20372728815438e-295	Acinar_cells	Sh3bgrl3
Rps13	4.15324302473967e-299	-2.13390513283343	0.593	0.958	9.8593836164295e-295	Acinar_cells	Rps13
Jund	1.98574194450872e-298	-2.2588533853493	0.285	0.905	4.71395280206926e-294	Acinar_cells	Jund
Myh9	1.76478364583335e-295	-1.99598492849104	0.075	0.823	4.1894198968438e-291	Acinar_cells	Myh9
Rps11	2.85727248352288e-294	-2.06875502090249	0.604	0.96	6.78287914863495e-290	Acinar_cells	Rps11
Son	8.84033119562867e-293	-1.84925918347783	0.112	0.853	2.09860622253029e-288	Acinar_cells	Son
Crlf1	5.58447997922423e-292	0.498986604326221	0.249	0.008	1.32569970226804e-287	Acinar_cells	Crlf1
Rps3a1	1.82008315589013e-290	-1.85239108608485	0.704	0.97	4.32069540376759e-286	Acinar_cells	Rps3a1
Rbm39	1.95428099823425e-290	-1.76277328887944	0.172	0.873	4.63926766170829e-286	Acinar_cells	Rbm39
Rpl39	6.0857922417583e-290	-2.14658263623575	0.622	0.964	1.444706220271e-285	Acinar_cells	Rpl39
Akap13	7.33853708781761e-289	-1.9283550468225	0.045	0.811	1.74209531927702e-284	Acinar_cells	Akap13
Rps23	8.93023481265516e-289	-1.86255848749892	0.681	0.965	2.11994844217621e-284	Acinar_cells	Rps23
Eef1a1	1.75836282341784e-287	-1.62304630021617	0.802	0.978	4.17417750651162e-283	Acinar_cells	Eef1a1
Morf4l1	2.9818927992999e-287	-1.86639171163148	0.188	0.855	7.07871531625802e-283	Acinar_cells	Morf4l1
Rps15a	3.15401755659656e-286	-2.26047177033884	0.606	0.949	7.48732227760456e-282	Acinar_cells	Rps15a
Rpl7	3.97384669118628e-286	-1.87598028086831	0.561	0.951	9.43351466020711e-282	Acinar_cells	Rpl7
Rbpjl	5.23683528516996e-285	0.819562615693423	0.214	0.004	1.2431723283465e-280	Acinar_cells	Rbpjl
Rpl22	2.24572206603857e-284	-2.01865199541533	0.492	0.936	5.33111961256896e-280	Acinar_cells	Rpl22
Hmgb1	2.345708549729e-284	-1.93889623633276	0.219	0.856	5.56847752620168e-280	Acinar_cells	Hmgb1
Rpl34	1.64213393601831e-283	-1.97990289762283	0.612	0.961	3.89826175071387e-279	Acinar_cells	Rpl34
Cox8a	8.00812136889937e-283	-1.9258299654921	0.338	0.893	1.90104793176302e-278	Acinar_cells	Cox8a
Junb	1.43392631139577e-282	-3.10706255279783	0.139	0.845	3.40399767062242e-278	Acinar_cells	Junb
Rps27a	1.70226305539371e-282	-1.75449740580697	0.67	0.972	4.04100226719913e-278	Acinar_cells	Rps27a
Clic1	4.60307785955763e-282	-1.91605122367783	0.079	0.817	1.09272465308039e-277	Acinar_cells	Clic1
Rps10	2.17147430193468e-281	-1.89526689393872	0.663	0.967	5.15486284536274e-277	Acinar_cells	Rps10
Rps24	3.98927424197555e-281	-1.94265560615232	0.748	0.977	9.47013812302575e-277	Acinar_cells	Rps24
Psap	8.81708133184806e-281	-3.0471757308607	0.174	0.851	2.09308693736741e-276	Acinar_cells	Psap
Msn	1.11878161178887e-280	-1.90409570736977	0.02	0.789	2.6558756682256e-276	Acinar_cells	Msn
Snrpg	1.19838452368031e-280	-1.92952172790199	0.16	0.834	2.84484502076469e-276	Acinar_cells	Snrpg
Rps15	1.46090349021886e-280	-1.73205378758246	0.613	0.96	3.46803879543056e-276	Acinar_cells	Rps15
Pabpc1	1.61384138022847e-280	-1.89082648442473	0.317	0.898	3.83109805252436e-276	Acinar_cells	Pabpc1
Ywhaz	5.0019584373423e-280	-1.88274787091531	0.162	0.824	1.18741491344069e-275	Acinar_cells	Ywhaz
Rps5	2.10553669374973e-279	-2.00070636793874	0.603	0.95	4.9983335572925e-275	Acinar_cells	Rps5
Jak1	2.8173549770573e-279	-1.89890612791269	0.107	0.811	6.68811898003632e-275	Acinar_cells	Jak1
Hnrnpa2b1	3.60721267672384e-279	-1.74065868842105	0.206	0.874	8.56316217327472e-275	Acinar_cells	Hnrnpa2b1
Celf2	3.90028870535325e-279	-2.08007035590634	0.046	0.79	9.25889535763807e-275	Acinar_cells	Celf2
Rpl23	4.98835059341594e-279	-1.74966992888778	0.757	0.979	1.18418454737101e-274	Acinar_cells	Rpl23
Rpl18	1.00030134916161e-278	-1.98317290385649	0.578	0.947	2.37461537277474e-274	Acinar_cells	Rpl18
Ubb	6.11410061153787e-278	-2.06927523972344	0.427	0.929	1.45142634417297e-273	Acinar_cells	Ubb
Rpl30	1.84289922227013e-276	-1.89127266827743	0.681	0.966	4.37485846374706e-272	Acinar_cells	Rpl30
P2rx1	2.12729020826395e-276	0.402939341912584	0.206	0.004	5.04997422539779e-272	Acinar_cells	P2rx1
Oaz1	1.66102517651277e-274	-1.70675737007596	0.406	0.913	3.94310766652367e-270	Acinar_cells	Oaz1
Gnmt	1.36065438507216e-273	0.401377496073842	0.219	0.006	3.2300574447228e-269	Acinar_cells	Gnmt
Serf2	1.30486477412248e-271	-1.79846174756987	0.471	0.94	3.09761848728935e-267	Acinar_cells	Serf2
Tpm3	3.9625476179653e-270	-1.83330961329141	0.101	0.807	9.40669179028782e-266	Acinar_cells	Tpm3
Wnk1	9.78463742327136e-270	-2.06148619163024	0.088	0.795	2.32277507791039e-265	Acinar_cells	Wnk1
Gm10334	7.59719432082374e-269	2.92365326517017	0.284	0.017	1.80349795982035e-264	Acinar_cells	Gm10334
Arpc3	9.92145889388781e-269	-1.80881676061292	0.154	0.825	2.35525512682003e-264	Acinar_cells	Arpc3
Zfp36l2	2.28051575593048e-268	-2.26314587677189	0.053	0.779	5.41371635300336e-264	Acinar_cells	Zfp36l2
S100a10	3.8662101413727e-268	-2.79350348740986	0.053	0.78	9.17799625460464e-264	Acinar_cells	S100a10
Mcl1	1.13766822136922e-267	-2.21063250154327	0.149	0.817	2.70071059070839e-263	Acinar_cells	Mcl1
Rps3	1.51704288226604e-267	-1.89133941846384	0.59	0.952	3.60130809821135e-263	Acinar_cells	Rps3
Hnrnpa0	1.57833746063578e-267	-1.69178425912794	0.154	0.816	3.74681529780328e-263	Acinar_cells	Hnrnpa0
Chchd2	6.21671401600014e-267	-1.65985138756227	0.361	0.903	1.47578574025827e-262	Acinar_cells	Chchd2
Shisa5	1.13256307497616e-265	-1.98424370133615	0.06	0.785	2.6885914836859e-261	Acinar_cells	Shisa5
Vim	3.46014184302268e-265	-3.17228124207016	0.073	0.788	8.21403072115155e-261	Acinar_cells	Vim
Srrm2	6.33694963391158e-265	-1.63860534122153	0.156	0.836	1.50432847359427e-260	Acinar_cells	Srrm2
Rpl9	7.97125432843463e-265	-1.94902703262444	0.604	0.95	1.8922960650271e-260	Acinar_cells	Rpl9
Ubc	2.06492318819341e-264	-1.8439823943848	0.234	0.875	4.90192115645234e-260	Acinar_cells	Ubc
Zfp36l1	1.01157376286858e-263	-2.37798221655559	0.132	0.801	2.40137495567372e-259	Acinar_cells	Zfp36l1
Gal	1.38022589568584e-263	0.420157916963732	0.191	0.003	3.27651825376862e-259	Acinar_cells	Gal
Gapdh	1.6006715721854e-263	-2.01029199198168	0.225	0.836	3.79983424521092e-259	Acinar_cells	Gapdh
Ggt1	1.25196753856399e-262	0.74346150783522	0.304	0.022	2.97204573979706e-258	Acinar_cells	Ggt1
Ybx1	1.40115508384702e-262	-1.83448197189066	0.344	0.883	3.32620205354444e-258	Acinar_cells	Ybx1
Rps20	1.65990132915403e-262	-1.91194949848851	0.71	0.955	3.94043976527874e-258	Acinar_cells	Rps20
Rpl27	2.8450146038678e-262	-1.85741343030347	0.532	0.943	6.75378016812178e-258	Acinar_cells	Rpl27
Rpl23a	1.41311601041336e-261	-1.72003801370533	0.539	0.941	3.35459609712028e-257	Acinar_cells	Rpl23a
Rpl13a	1.58888954494105e-261	-1.67571328235418	0.681	0.965	3.77186489073556e-257	Acinar_cells	Rpl13a
Hnrnpf	4.6981066965704e-261	-1.71621329144192	0.169	0.82	1.11528354869885e-256	Acinar_cells	Hnrnpf
Rap1b	9.7394204399284e-261	-1.82033066284029	0.115	0.791	2.3120410182346e-256	Acinar_cells	Rap1b
Arl6ip1	5.90767275820193e-259	-1.65762739720931	0.042	0.75	1.40242243606956e-254	Acinar_cells	Arl6ip1
Hnrnpk	1.00837609370065e-258	-1.5775645598649	0.195	0.831	2.39378400883596e-254	Acinar_cells	Hnrnpk
Rpl8	3.01552001542055e-258	-1.71548904391398	0.637	0.955	7.15854296460683e-254	Acinar_cells	Rpl8
Gnb2	4.63144826665553e-258	-1.6468278600478	0.195	0.809	1.09945950402136e-253	Acinar_cells	Gnb2
Rps19	2.98816371577164e-257	-1.94659821261625	0.665	0.949	7.09360184487029e-253	Acinar_cells	Rps19
Fus	1.60468198504434e-256	-1.72566228537269	0.064	0.776	3.80935456429676e-252	Acinar_cells	Fus
Rps14	2.15889708167977e-254	-1.54064596630001	0.734	0.972	5.1250057821996e-250	Acinar_cells	Rps14
Rpl17	7.43740172404146e-254	-1.74147973535361	0.688	0.961	1.7655647952702e-249	Acinar_cells	Rpl17
Npc2	8.11315189436194e-254	-2.13089124038123	0.118	0.786	1.92598112820258e-249	Acinar_cells	Npc2
Btf3	1.26347033574072e-253	-1.61145031296865	0.322	0.874	2.99935223001488e-249	Acinar_cells	Btf3
Arhgdia	1.85774514180186e-253	-1.63273535021019	0.139	0.793	4.41010119212344e-249	Acinar_cells	Arhgdia
Prrc2c	1.14918423229205e-252	-1.64980116636131	0.09	0.78	2.72804844903809e-248	Acinar_cells	Prrc2c
Rps4x	2.83797947855495e-252	-1.71164453140462	0.683	0.95	6.73707948414159e-248	Acinar_cells	Rps4x
Sostdc1	6.58460835682139e-252	0.305380957783291	0.173	0.002	1.56312017782583e-247	Acinar_cells	Sostdc1
S100a11	1.85517238177047e-251	-2.62454882560994	0.081	0.778	4.40399371708491e-247	Acinar_cells	S100a11
Calm2	3.43580893947293e-251	-1.69132852635634	0.162	0.811	8.1562668414148e-247	Acinar_cells	Calm2
Tln1	1.57366134969525e-250	-1.64274265746846	0.05	0.748	3.73571467804156e-246	Acinar_cells	Tln1
Psme1	3.94789991804584e-250	-1.73889151709048	0.066	0.758	9.37191961544901e-246	Acinar_cells	Psme1
Selenow	5.2673671951994e-250	-1.89214445081565	0.148	0.789	1.25042029846839e-245	Acinar_cells	Selenow
Ahnak	1.64082281479518e-249	-3.31485138768462	0.048	0.752	3.89514928004228e-245	Acinar_cells	Ahnak
Ptp4a2	4.21942346107707e-249	-1.65183877508663	0.229	0.828	1.00164893542509e-244	Acinar_cells	Ptp4a2
Pfdn5	6.56923949606679e-249	-1.5322472440485	0.347	0.888	1.5594717639713e-244	Acinar_cells	Pfdn5
Hsp90aa1	1.1794889563206e-248	-1.85030854988478	0.201	0.816	2.79998883340946e-244	Acinar_cells	Hsp90aa1
Rpl26	2.46793105166266e-246	-1.5730553536386	0.659	0.954	5.85862152354198e-242	Acinar_cells	Rpl26
Actr3	2.64317349990079e-246	-1.99830069131173	0.125	0.777	6.27462957141448e-242	Acinar_cells	Actr3
Tspo	1.29649994266596e-245	-1.77401449349792	0.101	0.772	3.07776121389472e-241	Acinar_cells	Tspo
Srsf5	1.25668403564536e-244	-1.46173837751823	0.144	0.803	2.98324223221852e-240	Acinar_cells	Srsf5
Capzb	2.98204905262955e-244	-1.73330808097096	0.136	0.774	7.0790862460373e-240	Acinar_cells	Capzb
Tubb5	3.43405313769235e-242	-1.78345886574479	0.101	0.764	8.15209874356786e-238	Acinar_cells	Tubb5
Itih4	3.81451996077909e-242	0.363637810618023	0.173	0.002	9.05528893489348e-238	Acinar_cells	Itih4
Cox4i1	7.2139322915998e-242	-1.44618979940806	0.434	0.911	1.71251538670288e-237	Acinar_cells	Cox4i1
Bhlha15	1.11957261556383e-241	0.309542842398924	0.182	0.003	2.65775343208698e-237	Acinar_cells	Bhlha15
Hnrnpu	1.13182831692089e-241	-1.53200662906627	0.151	0.797	2.68684724153849e-237	Acinar_cells	Hnrnpu
Emp3	2.16267006676191e-241	-1.92364461385177	0.036	0.743	5.1339624714861e-237	Acinar_cells	Emp3
Tmem50a	3.77709676417477e-241	-1.53537726648822	0.113	0.769	8.9664500084745e-237	Acinar_cells	Tmem50a
Calr	1.74613439939374e-240	-1.94684771256499	0.304	0.846	4.1451484507208e-236	Acinar_cells	Calr
Hnrnpa3	1.79817337534826e-240	-1.60823283194009	0.188	0.807	4.26868377573922e-236	Acinar_cells	Hnrnpa3
Tapbp	2.53243216960506e-240	-1.55886544227733	0.069	0.743	6.01174072742544e-236	Acinar_cells	Tapbp
Rpl13	1.4892022221098e-239	-1.5924395437224	0.788	0.972	3.53521715506646e-235	Acinar_cells	Rpl13
Ube2d3	1.63616716213035e-238	-1.5215109064303	0.246	0.834	3.88409722618123e-234	Acinar_cells	Ube2d3
Sf3b2	7.78754793365948e-238	-1.49531381969853	0.111	0.748	1.84868600397142e-233	Acinar_cells	Sf3b2
Rpl37	1.1246341208451e-237	-1.53127132021975	0.728	0.969	2.66976893947419e-233	Acinar_cells	Rpl37
Rpl11	1.80089823214303e-237	-1.59703075152154	0.658	0.95	4.27515231328435e-233	Acinar_cells	Rpl11
Sf3b1	3.99966124840561e-237	-1.45059460864625	0.098	0.761	9.49479583759008e-233	Acinar_cells	Sf3b1
Gpx1	4.71169964745424e-237	-2.17822155648092	0.214	0.81	1.11851037930916e-232	Acinar_cells	Gpx1
Clta	5.01178972679204e-237	-1.640411753129	0.212	0.808	1.18974876324316e-232	Acinar_cells	Clta
Myl12b	9.45541189737196e-236	-1.53105554086608	0.112	0.763	2.24462023031713e-231	Acinar_cells	Myl12b
Rps8	5.40746109691447e-235	-1.40453474011577	0.816	0.976	1.28367718979653e-230	Acinar_cells	Rps8
Tpt1	6.84646294073968e-235	-1.14639290185778	0.915	0.992	1.62528183750219e-230	Acinar_cells	Tpt1
Ddx6	1.01066901426724e-234	-1.4864732606822	0.115	0.763	2.399227172969e-230	Acinar_cells	Ddx6
Arpc5	1.30819628330024e-234	-1.64925463887845	0.125	0.761	3.10552715692643e-230	Acinar_cells	Arpc5
Pdia3	2.10137506926395e-234	-1.88008420251576	0.195	0.795	4.98845427692568e-230	Acinar_cells	Pdia3
Npm1	4.2231700272322e-234	-1.71754684701996	0.352	0.865	1.00253833276465e-229	Acinar_cells	Npm1
Sem1	4.39609120397245e-234	-1.58672672856427	0.295	0.841	1.04358809091102e-229	Acinar_cells	Sem1
Gng5	1.62233963418377e-233	-1.62282290637656	0.291	0.838	3.85127205758885e-229	Acinar_cells	Gng5
Rpl21	3.83801014023573e-233	-1.62090923144353	0.665	0.952	9.1110522719056e-229	Acinar_cells	Rpl21
Ftl1	9.92937097632849e-233	-2.09540717675259	0.645	0.95	2.35713337607062e-228	Acinar_cells	Ftl1
Fxyd5	1.02174413035428e-231	-2.07865341466614	0.037	0.728	2.42551839104804e-227	Acinar_cells	Fxyd5
Rpl10a	8.88330809608748e-231	-1.63649227816076	0.585	0.927	2.10880850893021e-226	Acinar_cells	Rpl10a
Klf6	1.33601825502848e-230	-1.99302908912251	0.094	0.75	3.17157373561211e-226	Acinar_cells	Klf6
Dynll1	1.49601779846427e-230	-1.71940580925254	0.178	0.769	3.55139665177434e-226	Acinar_cells	Dynll1
Rpl6	4.05317979117503e-230	-1.52187903566329	0.641	0.954	9.62184350627042e-226	Acinar_cells	Rpl6
Rbms1	4.68024017209386e-230	-1.71688233237982	0.041	0.704	1.11104221445336e-225	Acinar_cells	Rbms1
Eif4g2	1.23003394480499e-229	-1.48878912473702	0.27	0.823	2.91997758157256e-225	Acinar_cells	Eif4g2
Btg1	1.17037806435256e-228	-2.75619942510806	0.155	0.766	2.77836048696654e-224	Acinar_cells	Btg1
Cotl1	1.3538635491944e-228	-2.03826068307686	0.027	0.702	3.21393667943258e-224	Acinar_cells	Cotl1
Rps28	1.56621892511742e-228	-1.55977047985184	0.723	0.963	3.71804710633624e-224	Acinar_cells	Rps28
Rps18	9.21032980795403e-228	-1.76199381662328	0.644	0.934	2.18644019311021e-223	Acinar_cells	Rps18
Prdx1	1.92031560124663e-227	-1.73919105699255	0.225	0.793	4.55863720579937e-223	Acinar_cells	Prdx1
Tpr	2.28819482649242e-227	-1.59511316055421	0.106	0.744	5.43194569861035e-223	Acinar_cells	Tpr
Atp5l	6.97777323615613e-227	-1.41988651284542	0.372	0.875	1.6564535885311e-222	Acinar_cells	Atp5l
Rpl24	3.94141639195618e-226	-1.49628642508346	0.599	0.944	9.35652837286477e-222	Acinar_cells	Rpl24
Gabarap	4.60196078010989e-226	-1.47177059701666	0.379	0.871	1.09245946959029e-221	Acinar_cells	Gabarap
Ywhab	6.95255025183736e-226	-1.47217420667784	0.12	0.75	1.65046590428367e-221	Acinar_cells	Ywhab
Myl12a	1.77266012097915e-225	-1.47458748431374	0.12	0.741	4.20811786119241e-221	Acinar_cells	Myl12a
Actr2	1.94026279593405e-225	-1.64925993113404	0.123	0.74	4.60598985126785e-221	Acinar_cells	Actr2
Macf1	2.28622462502632e-224	-1.57036684609793	0.061	0.717	5.42726863734999e-220	Acinar_cells	Macf1
Rac1	8.13949997622251e-224	-1.50066282475988	0.169	0.765	1.93223589935546e-219	Acinar_cells	Rac1
Dnaja1	8.79010120906302e-224	-1.4871082053784	0.155	0.762	2.08668212601947e-219	Acinar_cells	Dnaja1
Rpl18a	7.84319019928542e-223	-1.54420685240318	0.72	0.962	1.86189492140837e-218	Acinar_cells	Rpl18a
Sumo2	1.46973944895949e-222	-1.45427554673163	0.211	0.774	3.48901447788493e-218	Acinar_cells	Sumo2
Slc25a3	2.90938234870803e-222	-1.35517072651094	0.318	0.837	6.90658275759799e-218	Acinar_cells	Slc25a3
Rpsa	3.01675437127015e-222	-1.54628066275942	0.749	0.962	7.1614732019582e-218	Acinar_cells	Rpsa
Rpl28	7.64644502125335e-221	-1.45919824232483	0.691	0.959	1.81518958359533e-216	Acinar_cells	Rpl28
Capza2	8.59176152614824e-221	-1.59562254057405	0.106	0.725	2.03959826869233e-216	Acinar_cells	Capza2
Cox7a2l	1.36840566119436e-220	-1.35560182911523	0.272	0.821	3.24845819910929e-216	Acinar_cells	Cox7a2l
Ncor1	1.37317189914454e-220	-1.43912404306777	0.115	0.739	3.25977277137922e-216	Acinar_cells	Ncor1
Rpl36	1.85226247125096e-220	-1.5597936642801	0.645	0.947	4.39708588050265e-216	Acinar_cells	Rpl36
Tma7	5.01769331399101e-220	-1.39065834938754	0.22	0.79	1.19115021580833e-215	Acinar_cells	Tma7
Klf2	5.47662146768488e-220	-2.28206833081907	0.041	0.706	1.30009517021371e-215	Acinar_cells	Klf2
Arf5	1.21989096237506e-219	-1.38869393444379	0.234	0.789	2.89589915558216e-215	Acinar_cells	Arf5
Nap1l1	1.31664210422154e-219	-1.54027667103722	0.174	0.758	3.12557669121152e-215	Acinar_cells	Nap1l1
Eif3f	2.3433607766841e-219	-1.4377544255537	0.308	0.836	5.56290414777038e-215	Acinar_cells	Eif3f
Rack1	2.55314592966396e-218	-1.44727534456002	0.616	0.942	6.06091312242928e-214	Acinar_cells	Rack1
Ctsz	2.99274638677979e-218	-1.81066804024464	0.104	0.733	7.10448064757655e-214	Acinar_cells	Ctsz
Lsp1	5.67459806683194e-218	-2.19547094562674	0.038	0.699	1.34709283508524e-213	Acinar_cells	Lsp1
Tax1bp1	1.92220106172666e-217	-1.35554460325055	0.14	0.742	4.56311310043292e-213	Acinar_cells	Tax1bp1
S100a13	3.47013776028705e-217	-1.65876093944505	0.055	0.7	8.23776002914543e-213	Acinar_cells	S100a13
Kmt2e	4.7677236397104e-217	-1.41055947762948	0.073	0.709	1.13180991483085e-212	Acinar_cells	Kmt2e
Pafah1b1	1.05036398252009e-216	-1.39017334898826	0.118	0.721	2.49345905810443e-212	Acinar_cells	Pafah1b1
Atp6v0e	1.86261786350028e-216	-1.39543371296961	0.139	0.741	4.42166854616332e-212	Acinar_cells	Atp6v0e
Rps7	2.40442060654627e-216	-1.60436976347887	0.672	0.952	5.7078540778802e-212	Acinar_cells	Rps7
Elob	2.8994577590812e-216	-1.450433007017	0.303	0.828	6.88302277428286e-212	Acinar_cells	Elob
Zfp36	3.14244475040116e-216	-2.37812553858758	0.095	0.723	7.45984959297732e-212	Acinar_cells	Zfp36
Tuba1b	1.61089221382833e-215	-1.72902322129097	0.059	0.699	3.82409702640707e-211	Acinar_cells	Tuba1b
Cltc	2.39591726627261e-215	-1.67540304448413	0.111	0.721	5.68766799840454e-211	Acinar_cells	Cltc
Ncl	2.41765020259487e-215	-1.42645722407017	0.247	0.812	5.73925981593996e-211	Acinar_cells	Ncl
Cox6b1	3.51373314739867e-215	-1.34590056142631	0.337	0.839	8.3412511186097e-211	Acinar_cells	Cox6b1
Rpl3	7.3914082943315e-215	-1.48131309498862	0.599	0.93	1.75464641499135e-210	Acinar_cells	Rpl3
Rsrp1	1.06765644530457e-214	-1.27200765566816	0.078	0.73	2.53450963550851e-210	Acinar_cells	Rsrp1
Cox6c	1.56975378524655e-214	-1.37531373661409	0.354	0.856	3.72643851079678e-210	Acinar_cells	Cox6c
Aldoa	1.60428266274683e-214	-1.53627111872422	0.182	0.753	3.8084066130947e-210	Acinar_cells	Aldoa
Grcc10	2.6531329083045e-214	-1.33297853296124	0.179	0.76	6.29827221102405e-210	Acinar_cells	Grcc10
2007-09-01	7.35397698067065e-214	-1.3292048995264	0.089	0.719	1.74576059544141e-209	Acinar_cells	2007-09-01
Capns1	1.38304005407562e-213	-1.44569299698031	0.116	0.727	3.28319878437011e-209	Acinar_cells	Capns1
Serbp1	1.72614687905492e-213	-1.34583240030061	0.316	0.842	4.09770007618848e-209	Acinar_cells	Serbp1
Srsf3	5.06064188000913e-213	-1.37911419974259	0.148	0.753	1.20134577589537e-208	Acinar_cells	Srsf3
Gdi2	5.09965045673802e-213	-1.52382469782221	0.181	0.76	1.21060602192504e-208	Acinar_cells	Gdi2
Foxp1	2.04292859763538e-212	-1.69488407902142	0.101	0.713	4.84970819792662e-208	Acinar_cells	Foxp1
Sub1	8.49728108721536e-212	-1.62538295658943	0.188	0.754	2.01716955729405e-207	Acinar_cells	Sub1
Sfpq	1.12738845457568e-211	-1.33680592935516	0.115	0.734	2.6763074523172e-207	Acinar_cells	Sfpq
Rock1	1.29391174402889e-211	-1.44466459632927	0.089	0.706	3.07161708915018e-207	Acinar_cells	Rock1
Ddx3x	2.3109420540954e-211	-1.49610918741896	0.141	0.737	5.48594534221708e-207	Acinar_cells	Ddx3x
Rps2	4.62274321003724e-211	-1.57339077063884	0.678	0.946	1.09739301063074e-206	Acinar_cells	Rps2
Ifngr1	6.42499640348932e-211	-1.58038831667617	0.033	0.678	1.52522989622433e-206	Acinar_cells	Ifngr1
Pak2	1.13841398934649e-210	-1.42277363703995	0.106	0.71	2.70248096930963e-206	Acinar_cells	Pak2
Gnb1	1.14016412295538e-210	-1.39124030215718	0.149	0.735	2.70663561148379e-206	Acinar_cells	Gnb1
Ppp1ca	6.52747625495833e-210	-1.35926930167207	0.196	0.755	1.54955758816456e-205	Acinar_cells	Ppp1ca
Uqcrh	6.69916141765453e-210	-1.30824480326933	0.417	0.885	1.59031392893701e-205	Acinar_cells	Uqcrh
Klf13	6.82606578018135e-210	-1.43221754365163	0.06	0.684	1.62043975555725e-205	Acinar_cells	Klf13
Rpl14	2.10361274417704e-209	-1.44228448335354	0.575	0.932	4.99376629340187e-205	Acinar_cells	Rpl14
Rps17	3.12316047987682e-209	-1.37447184193957	0.562	0.923	7.41407066317957e-205	Acinar_cells	Rps17
Rpl15	6.26175152415137e-209	-1.50152021010166	0.578	0.925	1.48647719431829e-204	Acinar_cells	Rpl15
Sptbn1	1.03609854930397e-208	-2.32592455172943	0.056	0.686	2.45959434619269e-204	Acinar_cells	Sptbn1
Chd4	8.4295534486431e-208	-1.35662701623846	0.111	0.717	2.00109169317339e-203	Acinar_cells	Chd4
Atp6v0c	8.49433760792914e-207	-1.64703983359383	0.211	0.76	2.0164708047463e-202	Acinar_cells	Atp6v0c
Jun	3.23867297011406e-206	-2.1976691920855	0.13	0.728	7.68828576375377e-202	Acinar_cells	Jun
Ptbp3	6.38406426967107e-206	-1.57472627780156	0.112	0.71	1.51551301697721e-201	Acinar_cells	Ptbp3
Set	7.17201369357665e-206	-1.35169963063948	0.202	0.766	1.70256433071816e-201	Acinar_cells	Set
Nsa2	9.47143862840133e-206	-1.36437587196674	0.238	0.78	2.24842481599619e-201	Acinar_cells	Nsa2
Add3	9.54720000588805e-206	-1.60895256636833	0.028	0.655	2.26640980939776e-201	Acinar_cells	Add3
Rps26	1.07067405972637e-205	-1.39835439053955	0.658	0.961	2.54167315038443e-201	Acinar_cells	Rps26
Atp5h	2.28756044478406e-205	-1.23281549024523	0.347	0.85	5.43043973987288e-201	Acinar_cells	Atp5h
Hsp90b1	3.983534770265e-205	-1.62725411374283	0.355	0.833	9.45651319113209e-201	Acinar_cells	Hsp90b1
Rpl38	4.35368684272911e-205	-1.43656531251693	0.702	0.965	1.03352171959546e-200	Acinar_cells	Rpl38
Snrpe	1.67008960374068e-204	-1.37846047674419	0.144	0.724	3.96462571031999e-200	Acinar_cells	Snrpe
Mtdh	2.0920494640508e-204	-1.33041573394664	0.144	0.722	4.9663162227102e-200	Acinar_cells	Mtdh
Naca	3.05423515092467e-204	-1.33862515229832	0.489	0.909	7.25044882478007e-200	Acinar_cells	Naca
Atp5e	3.35896811805908e-204	-1.36725950148125	0.449	0.899	7.97385441546044e-200	Acinar_cells	Atp5e
Anxa2	7.14524855576562e-204	-2.20563834644195	0.034	0.67	1.6962105546532e-199	Acinar_cells	Anxa2
Ywhae	1.00388804205505e-203	-1.33681276487426	0.238	0.772	2.38312982303448e-199	Acinar_cells	Ywhae
Ifi27l2a	2.59479579899666e-203	-2.52503989493123	0.073	0.704	6.15978574723816e-199	Acinar_cells	Ifi27l2a
Rtn4	2.95102255001971e-203	-1.47212187301219	0.067	0.684	7.00543243149179e-199	Acinar_cells	Rtn4
Sat1	4.2757409074853e-203	-1.74821310456256	0.127	0.712	1.01501813402793e-198	Acinar_cells	Sat1
S100a6	5.56812938678567e-203	-3.60685068787105	0.09	0.696	1.32181823512905e-198	Acinar_cells	S100a6
Atp5g2	1.37814534478192e-202	-1.33633693859376	0.318	0.817	3.27157923397781e-198	Acinar_cells	Atp5g2
Txnip	4.55692336104157e-202	-1.75570795975536	0.174	0.746	1.08176803667766e-197	Acinar_cells	Txnip
Luc7l2	5.86172032048761e-202	-1.09626164260886	0.12	0.736	1.39151378688055e-197	Acinar_cells	Luc7l2
Tagln2	7.28391032846052e-202	-1.6696577507685	0.137	0.725	1.72912747287324e-197	Acinar_cells	Tagln2
Gnas	1.12967460224359e-201	-1.49881602561214	0.462	0.889	2.68173453826606e-197	Acinar_cells	Gnas
Tomm7	1.41774785575477e-201	-1.24559822817581	0.244	0.777	3.36559163477626e-197	Acinar_cells	Tomm7
Tmbim6	2.21393284774023e-201	-1.32309782883503	0.279	0.806	5.25565518725054e-197	Acinar_cells	Tmbim6
Hnrnpc	1.0393371002081e-200	-1.2194790758908	0.14	0.722	2.467282342184e-196	Acinar_cells	Hnrnpc
Nfkbia	1.76013953676088e-200	-2.14215502725176	0.073	0.684	4.17839524631666e-196	Acinar_cells	Nfkbia
Dazap2	3.47585190198271e-200	-1.39732756293226	0.089	0.686	8.25132483011674e-196	Acinar_cells	Dazap2
Rpl36a	7.92638637040572e-200	-1.57384201339777	0.541	0.907	1.88164486047061e-195	Acinar_cells	Rpl36a
Rbm3	1.1714776207047e-199	-1.36785571371209	0.181	0.734	2.78097072379089e-195	Acinar_cells	Rbm3
Lnpep	1.3347211347831e-199	-1.28716116509807	0.046	0.663	3.16849450186159e-195	Acinar_cells	Lnpep
Cd81	1.52552835499749e-199	-2.05123634466732	0.127	0.697	3.62145176192853e-195	Acinar_cells	Cd81
Rab14	2.64357923431042e-199	-1.31639657472605	0.16	0.731	6.27559274432951e-195	Acinar_cells	Rab14
Cox7c	3.56892982949046e-199	-1.30323696482365	0.401	0.863	8.47228252222741e-195	Acinar_cells	Cox7c
Mycbp2	4.60294357544841e-199	-1.39051481651392	0.076	0.687	1.0926927753757e-194	Acinar_cells	Mycbp2
BC005537	4.94224491298631e-199	-1.4098103188277	0.108	0.701	1.17323951989382e-194	Acinar_cells	BC005537
Atrx	5.45901801749112e-199	-1.42747364132925	0.094	0.694	1.29591628717222e-194	Acinar_cells	Atrx
Eif4a1	5.90616330637826e-199	-1.32927440311496	0.279	0.795	1.40206410730113e-194	Acinar_cells	Eif4a1
Nedd8	6.44017740629867e-199	-1.22298160176018	0.183	0.744	1.52883371448124e-194	Acinar_cells	Nedd8
Atp2b1	6.78615117225307e-199	-1.67710847318444	0.087	0.686	1.61096442678116e-194	Acinar_cells	Atp2b1
Wasf2	1.32684772631646e-198	-1.22381621308359	0.078	0.68	3.14980381750264e-194	Acinar_cells	Wasf2
Srgn	2.59847757652666e-198	-2.80674855652908	0.037	0.656	6.16852591891663e-194	Acinar_cells	Srgn
Pomp	2.95644611102771e-198	-1.31767730690103	0.137	0.696	7.01830742296867e-194	Acinar_cells	Pomp
Rps25	3.61712233622996e-198	-1.23983413882695	0.639	0.95	8.5866867139763e-194	Acinar_cells	Rps25
Ubl5	5.37337982528174e-198	-1.25920871126955	0.238	0.777	1.27558663672363e-193	Acinar_cells	Ubl5
Marcks	2.21680262903904e-197	-2.71264577763601	0.153	0.706	5.26246776107577e-193	Acinar_cells	Marcks
Psmb8	4.26484403440764e-197	-1.65015323094569	0.01	0.631	1.01243132532803e-192	Acinar_cells	Psmb8
Atox1	7.0441355472105e-197	-1.70409306541951	0.158	0.72	1.6722073375523e-192	Acinar_cells	Atox1
Cast	8.41727075080206e-197	-1.36967307518412	0.055	0.657	1.9981759035329e-192	Acinar_cells	Cast
Pcbp2	1.00846452233696e-196	-1.17228155802756	0.342	0.839	2.3939939295757e-192	Acinar_cells	Pcbp2
Nipbl	1.13373397452803e-196	-1.27674082025147	0.07	0.683	2.6913710821321e-192	Acinar_cells	Nipbl
Sri	2.11257314593255e-196	-1.25122835147145	0.089	0.684	5.01503739112929e-192	Acinar_cells	Sri
Prr13	2.11390516433052e-196	-1.31284098393335	0.09	0.685	5.01819946960421e-192	Acinar_cells	Prr13
Tpm4	2.14335243270169e-196	-1.31668460277633	0.052	0.673	5.08810433999053e-192	Acinar_cells	Tpm4
Itgb1	2.1550306735773e-195	-1.60024301362625	0.107	0.688	5.11582731600515e-191	Acinar_cells	Itgb1
Ddx17	3.01259784549748e-195	-1.25308252312904	0.09	0.688	7.15160602542646e-191	Acinar_cells	Ddx17
Dusp1	4.21365772100523e-195	-2.55714017691004	0.078	0.689	1.00028020638943e-190	Acinar_cells	Dusp1
Flna	6.99121893632631e-195	-1.43628580375923	0.024	0.639	1.6596454632945e-190	Acinar_cells	Flna
Csnk1a1	8.1700062875972e-195	-1.22967441582224	0.184	0.739	1.9394777926127e-190	Acinar_cells	Csnk1a1
Tgfbr2	1.40608890118724e-194	-1.9793322494178	0.022	0.639	3.3379144425284e-190	Acinar_cells	Tgfbr2
Csde1	2.39445111152921e-194	-1.21350098691413	0.26	0.778	5.6841874936592e-190	Acinar_cells	Csde1
Anxa5	3.68383278588698e-194	-1.78955764152621	0.097	0.683	8.7450506504171e-190	Acinar_cells	Anxa5
Atp6v1f	8.77741108262468e-194	-1.14739388610174	0.205	0.745	2.08366961690427e-189	Acinar_cells	Atp6v1f
Eef2	1.79608980477525e-193	-1.25796942194305	0.518	0.919	4.26373758755597e-189	Acinar_cells	Eef2
Ctsh	3.42561055802679e-193	-1.8131581654497	0.069	0.671	8.1320569036998e-189	Acinar_cells	Ctsh
Dync1i2	4.60416346011634e-193	-1.21550552870469	0.09	0.679	1.09298236379702e-188	Acinar_cells	Dync1i2
Gcat	7.05876057838019e-193	1.09160108296016	0.403	0.078	1.67567917370167e-188	Acinar_cells	Gcat
Ostf1	2.49342651821341e-192	-1.33967688201657	0.056	0.657	5.91914521158682e-188	Acinar_cells	Ostf1
Anp32a	4.28149233750839e-192	-1.246301768447	0.137	0.701	1.01638346600112e-187	Acinar_cells	Anp32a
Hnrnpm	5.40309370840662e-192	-1.23704682239205	0.094	0.675	1.28264041543865e-187	Acinar_cells	Hnrnpm
Picalm	2.37779997841531e-191	-1.64321607319309	0.095	0.676	5.64465936876011e-187	Acinar_cells	Picalm
Atp5a1	3.92518744162493e-191	-1.17987238779475	0.265	0.784	9.31800246767343e-187	Acinar_cells	Atp5a1
Ankrd11	3.97951854323318e-191	-1.29275576397301	0.09	0.693	9.44697906978124e-187	Acinar_cells	Ankrd11
Top1	5.86169533223956e-191	-1.36201381344027	0.118	0.689	1.39150785492035e-186	Acinar_cells	Top1
Sh3glb1	1.0517828446246e-190	-1.22803826065793	0.23	0.751	2.49682729485433e-186	Acinar_cells	Sh3glb1
Dek	4.1323836299482e-190	-1.34485234578038	0.079	0.659	9.80986549913404e-186	Acinar_cells	Dek
Samhd1	9.4886696566398e-189	-1.62052113121065	0.042	0.647	2.25251528978972e-184	Acinar_cells	Samhd1
Sdcbp	1.11600516671482e-188	-1.47168299462794	0.17	0.718	2.6492846652643e-184	Acinar_cells	Sdcbp
Gas5	1.13988627447364e-188	-1.4053044615175	0.3	0.812	2.70597602697298e-184	Acinar_cells	Gas5
Atxn7l3b	1.32658127674384e-188	-1.2387638200728	0.098	0.666	3.14917129286219e-184	Acinar_cells	Atxn7l3b
Rpl29	2.88909669772573e-188	-1.32727214125663	0.52	0.911	6.85842665073111e-184	Acinar_cells	Rpl29
Prkar1a	4.19692708433406e-188	-1.14578954886455	0.123	0.691	9.96308520550062e-184	Acinar_cells	Prkar1a
Prdx5	4.19774721741743e-188	-1.52782258010002	0.132	0.696	9.96503211942723e-184	Acinar_cells	Prdx5
Rbx1	4.943544092727e-188	-1.09161024964395	0.204	0.733	1.17354793217246e-183	Acinar_cells	Rbx1
Qk	1.0076421687123e-187	-1.39559951150661	0.041	0.641	2.39204174430614e-183	Acinar_cells	Qk
Psmb1	2.15939272943232e-187	-1.17194248731786	0.221	0.743	5.12618240039938e-183	Acinar_cells	Psmb1
Tsc22d3	4.0622208125109e-186	-1.63771834834064	0.08	0.657	9.64330598681963e-182	Acinar_cells	Tsc22d3
Jpt1	1.22809747814767e-185	-1.19838530232869	0.095	0.673	2.91538060337474e-181	Acinar_cells	Jpt1
Ctsb	1.53713164419689e-185	-2.68313774952625	0.303	0.774	3.648996810159e-181	Acinar_cells	Ctsb
Bptf	1.72411937355632e-185	-1.18894499099274	0.074	0.656	4.09288698088535e-181	Acinar_cells	Bptf
Srp14	2.51602165431758e-185	-1.13897209137354	0.155	0.699	5.9727838051845e-181	Acinar_cells	Srp14
Rpl7a	3.21839288847638e-185	-1.21850255684678	0.545	0.916	7.64014287795408e-181	Acinar_cells	Rpl7a
Acin1	4.76263759036898e-185	-1.19999780559102	0.066	0.645	1.13060253757769e-180	Acinar_cells	Acin1
H2afy	2.43299963770529e-184	-1.30773466899998	0.087	0.663	5.77569783994859e-180	Acinar_cells	H2afy
Lamp1	6.41517454752061e-184	-1.86903426111933	0.286	0.754	1.52289828583592e-179	Acinar_cells	Lamp1
Rpl31	7.91247180333671e-184	-1.20981164766499	0.514	0.907	1.8783416813941e-179	Acinar_cells	Rpl31
Snrnp70	9.02182676285276e-184	-0.893396754414298	0.108	0.691	2.14169145523362e-179	Acinar_cells	Snrnp70
Pnrc1	1.14605994584293e-183	-1.28625743957451	0.19	0.725	2.72063170543652e-179	Acinar_cells	Pnrc1
Tsc22d4	2.56430349539299e-183	-1.24056448313757	0.067	0.642	6.08740006771343e-179	Acinar_cells	Tsc22d4
Dync1h1	2.75787310002448e-183	-1.13473841292048	0.055	0.646	6.54691495214812e-179	Acinar_cells	Dync1h1
Arf1	3.20125154636427e-183	-1.12259311938413	0.219	0.741	7.59945104591413e-179	Acinar_cells	Arf1
Gpi1	1.1027090545281e-182	-1.18278515195088	0.162	0.708	2.61772102454425e-178	Acinar_cells	Gpi1
Cnbp	1.80203632128718e-182	-1.0907171449526	0.218	0.749	4.27785402310365e-178	Acinar_cells	Cnbp
Ier2	1.95667396987317e-182	-1.83873999263214	0.106	0.671	4.64494833708193e-178	Acinar_cells	Ier2
Laptm4a	2.72996369794011e-182	-1.65232090697744	0.19	0.712	6.48066082254004e-178	Acinar_cells	Laptm4a
Fis1	4.14692331874299e-182	-1.17636459723853	0.134	0.673	9.84438126636398e-178	Acinar_cells	Fis1
Snrpb	4.82147764566912e-182	-1.0809219674516	0.137	0.693	1.14457057830539e-177	Acinar_cells	Snrpb
Gm2663	5.36044082759645e-182	1.71091659961163	0.153	0.005	1.27251504806312e-177	Acinar_cells	Gm2663
Zmiz1	6.76536055970895e-182	-1.20763474428779	0.045	0.637	1.60602894326931e-177	Acinar_cells	Zmiz1
Zbtb20	8.0270520522947e-182	-2.32897466219531	0.071	0.65	1.90554188669424e-177	Acinar_cells	Zbtb20
Pkm	8.65400803431545e-182	-1.2425700806384	0.116	0.679	2.05437496726615e-177	Acinar_cells	Pkm
Stat3	1.66974800271046e-181	-1.16925939575484	0.074	0.651	3.96381478363435e-177	Acinar_cells	Stat3
Purb	1.10164152685347e-180	-1.21380850648051	0.116	0.677	2.61518682059745e-176	Acinar_cells	Purb
Rpl4	1.94313098520901e-180	-1.27121832816759	0.524	0.903	4.61279864578766e-176	Acinar_cells	Rpl4
Tmed9	2.20099097156873e-180	-1.12408177797834	0.102	0.661	5.22493246740701e-176	Acinar_cells	Tmed9
Timp2	3.39893956609962e-180	-3.08992051032584	0.07	0.636	8.06874263596389e-176	Acinar_cells	Timp2
Ran	4.87756046413632e-180	-1.2723236570541	0.15	0.678	1.15788407858132e-175	Acinar_cells	Ran
Pcbp1	5.47100910536885e-180	-1.1541563142118	0.24	0.747	1.29876285152351e-175	Acinar_cells	Pcbp1
Clk1	1.16193910953163e-179	-1.19140823834809	0.06	0.644	2.75832725211714e-175	Acinar_cells	Clk1
Fos	1.94410393544278e-179	-2.62994064456228	0.139	0.69	4.61510833234762e-175	Acinar_cells	Fos
Brd2	2.41535813543058e-179	-1.18554360016427	0.083	0.649	5.73381867769866e-175	Acinar_cells	Brd2
Cpn1	3.44051040199296e-179	0.300828763824088	0.155	0.005	8.1674276432911e-175	Acinar_cells	Cpn1
Ndfip1	5.89122672402222e-179	-1.2127541027324	0.207	0.72	1.39851831201564e-174	Acinar_cells	Ndfip1
Brk1	7.34753270616336e-179	-1.17338856396202	0.149	0.689	1.74423078911612e-174	Acinar_cells	Brk1
Csnk2a1	8.90444331457122e-179	-1.11372707935649	0.116	0.668	2.11382579844606e-174	Acinar_cells	Csnk2a1
Ndufa4	1.68783024153421e-178	-1.19427368950521	0.322	0.787	4.00674021037806e-174	Acinar_cells	Ndufa4
Eif3a	2.17593923902483e-178	-1.23386043969646	0.272	0.779	5.16546215952104e-174	Acinar_cells	Eif3a
Ssb	4.85425356534981e-178	-1.12521365818681	0.123	0.673	1.15235125387839e-173	Acinar_cells	Ssb
Eif4a2	5.29848879085194e-178	-1.08606521156278	0.216	0.742	1.25780825406034e-173	Acinar_cells	Eif4a2
Eif3c	6.86505451567939e-178	-1.14205868352493	0.239	0.742	1.62969529147713e-173	Acinar_cells	Eif3c
Hnrnph1	7.16367728435419e-178	-1.09271403114365	0.071	0.656	1.70058535053284e-173	Acinar_cells	Hnrnph1
Nucks1	1.96885811780089e-177	-1.23936013630274	0.113	0.656	4.67387228584753e-173	Acinar_cells	Nucks1
Rbm25	2.92562059997859e-177	-1.27778569609267	0.101	0.671	6.94513074228917e-173	Acinar_cells	Rbm25
Diaph1	3.00431518219012e-177	-1.1730287047823	0.066	0.635	7.13194381100113e-173	Acinar_cells	Diaph1
Eef1g	3.12313416469565e-177	-1.25381223748278	0.416	0.851	7.414008193571e-173	Acinar_cells	Eef1g
Clec2d	5.94721565076364e-177	-1.33487120498169	0.08	0.648	1.41180952333478e-172	Acinar_cells	Clec2d
Ly6e	9.98374086167338e-177	-1.85612159420987	0.45	0.861	2.37004024315264e-172	Acinar_cells	Ly6e
Hspe1	2.11917716231337e-176	-1.12719572314653	0.242	0.748	5.03071466561572e-172	Acinar_cells	Hspe1
H2-T23	3.52877050122155e-176	-1.31010921010088	0.017	0.599	8.37694829284983e-172	Acinar_cells	H2-T23
Tnrc6b	1.39178173085103e-175	-1.21565262867165	0.053	0.622	3.30395065086726e-171	Acinar_cells	Tnrc6b
Cox5b	1.66301030907564e-175	-1.19483520359959	0.262	0.753	3.94782017271465e-171	Acinar_cells	Cox5b
Atp5b	2.10751790140913e-175	-1.08807404828428	0.323	0.802	5.00303674615513e-171	Acinar_cells	Atp5b
Pitpna	2.54513043144461e-175	-1.32822625087388	0.094	0.643	6.04188513120636e-171	Acinar_cells	Pitpna
Rock2	4.45808522941055e-175	-1.28953861538696	0.071	0.634	1.05830485260977e-170	Acinar_cells	Rock2
Rplp0	4.7457933532534e-175	-1.30409189839699	0.71	0.951	1.12660388412882e-170	Acinar_cells	Rplp0
Calm3	6.20730811708385e-175	-1.17468748144669	0.172	0.681	1.47355287391454e-170	Acinar_cells	Calm3
Tacc1	7.42208594739207e-175	-1.20869254934091	0.087	0.643	1.7619289830514e-170	Acinar_cells	Tacc1
Lamp2	5.47737716485367e-174	-1.70521717381898	0.187	0.69	1.30027456516461e-169	Acinar_cells	Lamp2
Eef1b2	7.17614026601448e-174	-1.27034526430249	0.534	0.908	1.70354393774918e-169	Acinar_cells	Eef1b2
Jmjd1c	7.40210122366541e-174	-1.21573203136283	0.037	0.612	1.75718480948593e-169	Acinar_cells	Jmjd1c
Itm2c	2.1046167127255e-173	-1.28219470586891	0.065	0.627	4.99614961433905e-169	Acinar_cells	Itm2c
Ndufa13	2.64859479651194e-173	-1.11899613278258	0.341	0.798	6.28749918743968e-169	Acinar_cells	Ndufa13
Psme2	2.66161141449449e-173	-1.20732848491514	0.05	0.612	6.31839933686848e-169	Acinar_cells	Psme2
Psmb4	2.96118736852425e-173	-1.13533895018989	0.168	0.68	7.02956269413973e-169	Acinar_cells	Psmb4
Irf2bp2	3.14825405323192e-173	-1.3086858862514	0.134	0.676	7.47364029696726e-169	Acinar_cells	Irf2bp2
Mrpl33	3.47722388659904e-173	-1.21465520048836	0.159	0.678	8.25458178439746e-169	Acinar_cells	Mrpl33
Rps6	4.60927744886817e-173	-1.22035951414335	0.635	0.933	1.09419637358682e-168	Acinar_cells	Rps6
Scaf11	5.8568629610909e-173	-1.20351940520721	0.075	0.627	1.39036069833337e-168	Acinar_cells	Scaf11
Apbb1ip	8.19096831369258e-173	-1.23869414406252	0.01	0.583	1.94445396798748e-168	Acinar_cells	Apbb1ip
Ccnl1	9.87046331780734e-173	-1.3928243756413	0.074	0.642	2.34314928701428e-168	Acinar_cells	Ccnl1
Hint1	9.97020878550246e-173	-1.13103214473592	0.327	0.798	2.36682786359043e-168	Acinar_cells	Hint1
Pum2	1.05721296046168e-172	-1.14286827682914	0.099	0.644	2.50971784683999e-168	Acinar_cells	Pum2
Slc38a2	1.07693336229741e-172	-1.20685365013926	0.172	0.701	2.55653210875782e-168	Acinar_cells	Slc38a2
Ndufa2	1.64394877294297e-172	-1.08544289078043	0.317	0.794	3.90256999208932e-168	Acinar_cells	Ndufa2
Tut7	2.5069106188081e-172	-1.36658567889684	0.065	0.618	5.95115511798854e-168	Acinar_cells	Tut7
Aplp2	3.04561143901973e-172	-1.53861876765231	0.123	0.656	7.22997699508893e-168	Acinar_cells	Aplp2
Gm2a	3.81295441266761e-172	-1.74754932505303	0.064	0.619	9.05157248023164e-168	Acinar_cells	Gm2a
Psma7	4.47813144063208e-172	-1.08358699753498	0.246	0.751	1.06306362269165e-167	Acinar_cells	Psma7
Ldha	4.96999740387904e-172	-1.25521923875896	0.126	0.655	1.17982768370685e-167	Acinar_cells	Ldha
1810037I17Rik	6.92231767633369e-172	-1.0907541032783	0.115	0.662	1.64328899318485e-167	Acinar_cells	1810037I17Rik
Nisch	8.02399754127087e-172	-1.2012701523936	0.073	0.638	1.90481677632229e-167	Acinar_cells	Nisch
St13	1.06415371352305e-171	-1.20633959315135	0.191	0.693	2.52619450053238e-167	Acinar_cells	St13
Irf2	3.40383589537065e-171	-1.20501185595339	0.059	0.613	8.0803660320204e-167	Acinar_cells	Irf2
Ubxn1	4.51786822096053e-171	-1.09566264973838	0.132	0.655	1.07249673697382e-166	Acinar_cells	Ubxn1
Tra2b	4.66128494408196e-171	-1.18224420327342	0.106	0.654	1.10654243287562e-166	Acinar_cells	Tra2b
Mob1a	6.93025236788758e-171	-1.13773378548466	0.055	0.616	1.64517260961283e-166	Acinar_cells	Mob1a
Fkbp1a	1.10243213073136e-170	-1.1800956032088	0.136	0.661	2.61706363514317e-166	Acinar_cells	Fkbp1a
Zeb2	1.10795958059978e-170	-2.03605413882498	0.02	0.594	2.63018524838581e-166	Acinar_cells	Zeb2
Slc25a4	1.19111313162715e-170	-1.34325114655079	0.037	0.605	2.82758346316969e-166	Acinar_cells	Slc25a4
Canx	1.41299510368153e-170	-1.28295840947828	0.302	0.763	3.35430907662957e-166	Acinar_cells	Canx
Akr1a1	3.42702521307777e-170	-1.21589295939672	0.186	0.697	8.13541515332533e-166	Acinar_cells	Akr1a1
Rab7	4.65197418609544e-170	-1.13087640225928	0.169	0.677	1.1043321520372e-165	Acinar_cells	Rab7
Ubap2l	8.22122613073238e-170	-1.0335921982108	0.071	0.628	1.95163687117456e-165	Acinar_cells	Ubap2l
D8Ertd738e	1.18312015489747e-169	-1.08670950269452	0.216	0.711	2.8086089357111e-165	Acinar_cells	D8Ertd738e
Arhgdib	1.71744232692097e-169	-2.34348803035768	0.023	0.588	4.07703633987768e-165	Acinar_cells	Arhgdib
Elf1	2.12431781420986e-169	-1.05486619960104	0.062	0.621	5.04291805915279e-165	Acinar_cells	Elf1
Eif5	3.27261119411561e-169	-1.09640529233761	0.27	0.759	7.76885171371105e-165	Acinar_cells	Eif5
Vcp	4.86987369055342e-169	-1.1374253858171	0.238	0.732	1.15605931540048e-164	Acinar_cells	Vcp
Selenok	5.62087544427114e-169	-1.12700053156897	0.242	0.736	1.33433962171553e-164	Acinar_cells	Selenok
Snrpf	7.6773255293136e-169	-1.11105248346713	0.137	0.67	1.82252030740376e-164	Acinar_cells	Snrpf
Atp6v1g1	9.0155388945386e-169	-1.05610931590965	0.205	0.707	2.14019877817452e-164	Acinar_cells	Atp6v1g1
Mapre1	4.48253956827866e-168	-1.10844758180646	0.064	0.613	1.06411006811367e-163	Acinar_cells	Mapre1
Ppp1r12a	5.29020721979513e-168	-1.11768913812258	0.048	0.606	1.25584229190717e-163	Acinar_cells	Ppp1r12a
Hnrnpul2	7.58955671921713e-168	-0.989427791600058	0.098	0.644	1.80168486957495e-163	Acinar_cells	Hnrnpul2
Bclaf1	1.50214463516228e-167	-1.00829076437439	0.101	0.649	3.56594114941175e-163	Acinar_cells	Bclaf1
Chmp4b	1.57887203116025e-167	-1.04402921920492	0.164	0.676	3.74808431477133e-163	Acinar_cells	Chmp4b
Nr3c1	1.87674725709025e-167	-1.13965109044189	0.087	0.627	4.45521031360653e-163	Acinar_cells	Nr3c1
Eif3e	2.07058476023399e-167	-1.09443508241195	0.253	0.739	4.91536116231947e-163	Acinar_cells	Eif3e
Btg2	5.08266359339007e-167	-1.90207584122261	0.156	0.675	1.20657351043487e-162	Acinar_cells	Btg2
Scand1	5.32467942338747e-167	-1.11309192212052	0.235	0.728	1.26402564831795e-162	Acinar_cells	Scand1
Ifitm2	1.03990001633795e-166	-2.33842823511475	0.211	0.687	2.46861864878466e-162	Acinar_cells	Ifitm2
Ddx24	1.32680086524957e-166	-1.04184000580727	0.075	0.617	3.14969257401595e-162	Acinar_cells	Ddx24
Grb2	1.71459674030441e-166	-1.26915941598707	0.078	0.615	4.07028120180863e-162	Acinar_cells	Grb2
Tor1aip1	1.77843440618532e-166	-1.09264939501838	0.092	0.626	4.22182543684333e-162	Acinar_cells	Tor1aip1
Map1lc3b	5.80289249469803e-166	-1.15447004317279	0.277	0.754	1.37754864931636e-161	Acinar_cells	Map1lc3b
Pbrm1	8.74917760550349e-166	-1.1812945372721	0.116	0.639	2.07696727177047e-161	Acinar_cells	Pbrm1
Neat1	1.08196359653659e-165	-1.86177182977917	0.083	0.635	2.56847338181821e-161	Acinar_cells	Neat1
Tsn	1.5794408687348e-165	-1.03066623270147	0.071	0.608	3.74943467828953e-161	Acinar_cells	Tsn
Psma3	2.41013276272919e-165	-0.977425783438934	0.177	0.686	5.72141416544282e-161	Acinar_cells	Psma3
Txn1	2.78836035833171e-165	-1.4270560069284	0.304	0.761	6.61928865464365e-161	Acinar_cells	Txn1
Srsf2	3.37390790494306e-165	-1.04865940723415	0.108	0.65	8.00931997554434e-161	Acinar_cells	Srsf2
Pdcd6ip	3.65880262479781e-165	-1.02942259683614	0.093	0.624	8.68563155100753e-161	Acinar_cells	Pdcd6ip
Tbca	4.3466285537719e-165	-1.11571125150627	0.201	0.695	1.03184615237991e-160	Acinar_cells	Tbca
Hnrnpa1	4.39352516896978e-165	-1.17624905188419	0.151	0.669	1.04297893986174e-160	Acinar_cells	Hnrnpa1
Pebp1	6.35832778839758e-165	-1.13241495400234	0.16	0.662	1.5094034336877e-160	Acinar_cells	Pebp1
Resf1	1.35548916179545e-164	-1.45207159301897	0.032	0.589	3.21779572118622e-160	Acinar_cells	Resf1
Ap2m1	2.19070590390615e-164	-1.14165624856215	0.098	0.618	5.20051674528281e-160	Acinar_cells	Ap2m1
Pten	2.29052501465746e-164	-1.10716975168678	0.145	0.659	5.43747733229534e-160	Acinar_cells	Pten
Rap1a	3.72172112175235e-164	-1.05369689440546	0.164	0.672	8.83499377092791e-160	Acinar_cells	Rap1a
Bzw1	3.87900780850568e-164	-1.01896887673822	0.108	0.634	9.20837663661164e-160	Acinar_cells	Bzw1
Derl3	4.39766806400146e-164	0.448648619567826	0.191	0.013	1.04396242171331e-159	Acinar_cells	Derl3
Sfr1	7.90077651366728e-164	-1.20127374546459	0.14	0.643	1.87556533657948e-159	Acinar_cells	Sfr1
Eif3h	8.97875407628611e-164	-0.985370248208248	0.28	0.762	2.13146643016956e-159	Acinar_cells	Eif3h
Atp5d	1.21721284155961e-163	-1.0780484146538	0.282	0.749	2.88954156457835e-159	Acinar_cells	Atp5d
Cbs	1.72305793358089e-163	0.367339991790845	0.211	0.018	4.09036722852769e-159	Acinar_cells	Cbs
Crebbp	1.98495658945213e-163	-1.00900854327873	0.074	0.615	4.71208844770041e-159	Acinar_cells	Crebbp
Anp32b	1.07244674347507e-162	-1.15658007405783	0.188	0.694	2.54588132433546e-158	Acinar_cells	Anp32b
Smarca5	1.382604470263e-162	-1.0837596443981	0.097	0.623	3.28216475195734e-158	Acinar_cells	Smarca5
Arpc4	1.48844649052529e-162	-1.18922806041532	0.075	0.612	3.53342312385799e-158	Acinar_cells	Arpc4
Cbx3	1.63617060952643e-162	-1.13138538693912	0.14	0.647	3.8841054099548e-158	Acinar_cells	Cbx3
Hectd1	2.53546297767487e-162	-0.965882889567384	0.092	0.629	6.01893556270238e-158	Acinar_cells	Hectd1
Eif3k	3.90528987537825e-162	-0.995109030969221	0.305	0.764	9.27076763516043e-158	Acinar_cells	Eif3k
Sp100	4.00065795425676e-162	-1.24597302525307	0.01	0.562	9.49716191761013e-158	Acinar_cells	Sp100
Erp29	7.05306876005766e-162	-1.17361530367326	0.205	0.697	1.67432799295009e-157	Acinar_cells	Erp29
Arid1a	8.38152667636063e-162	-1.00829016548212	0.067	0.612	1.98969061770125e-157	Acinar_cells	Arid1a
Ifi203	1.26108210179998e-161	-1.38581139140641	0.017	0.57	2.99368280146297e-157	Acinar_cells	Ifi203
Sdf4	2.9817309137522e-161	-1.09188101245475	0.172	0.664	7.07833101615636e-157	Acinar_cells	Sdf4
Zyx	3.67157418114532e-161	-1.40881379701507	0.043	0.583	8.71594994862087e-157	Acinar_cells	Zyx
Rab5c	4.08260276885617e-161	-1.08505123630091	0.097	0.613	9.69169071298765e-157	Acinar_cells	Rab5c
Kmt2a	4.43582478653819e-161	-1.15401116949824	0.041	0.587	1.0530204460763e-156	Acinar_cells	Kmt2a
Trip12	4.62713645820468e-161	-1.01461326711715	0.073	0.603	1.09843592381321e-156	Acinar_cells	Trip12
Spag9	5.2923732024033e-161	-1.1540665214243	0.06	0.602	1.25635647451852e-156	Acinar_cells	Spag9
Wipf1	5.31466479370337e-161	-1.11779675688202	0.015	0.565	1.26164827537724e-156	Acinar_cells	Wipf1
Atp5j	7.64046767734522e-161	-1.06931820912942	0.341	0.78	1.81377062192498e-156	Acinar_cells	Atp5j
Gsk3b	8.76955804195967e-161	-1.07596278725302	0.099	0.623	2.08180538358081e-156	Acinar_cells	Gsk3b
Klf4	1.4146657080978e-160	-2.25003713979151	0.056	0.596	3.35827492445337e-156	Acinar_cells	Klf4
Gls	1.42338415977511e-160	-1.10113469429852	0.047	0.591	3.37897165689014e-156	Acinar_cells	Gls
Nfe2l2	1.6778080659573e-160	-1.19098905088988	0.043	0.584	3.98294856777602e-156	Acinar_cells	Nfe2l2
Ptges3	2.16378694455576e-160	-1.03471410063311	0.167	0.664	5.13661382768092e-156	Acinar_cells	Ptges3
Zbtb7a	3.1037494788734e-160	-1.15674837149786	0.097	0.613	7.36799088789756e-156	Acinar_cells	Zbtb7a
Ost4	4.28378761501e-160	-1.17694754372527	0.228	0.705	1.01692834192722e-155	Acinar_cells	Ost4
Dad1	4.33732376993356e-160	-0.973628763877602	0.281	0.753	1.02963728974453e-155	Acinar_cells	Dad1
Zfand5	4.91322068587438e-160	-1.33477029140815	0.073	0.603	1.16634945861972e-155	Acinar_cells	Zfand5
Sf3b6	6.33855191739928e-160	-0.990714023666341	0.103	0.619	1.50470883967142e-155	Acinar_cells	Sf3b6
Eef1d	8.67855677215721e-160	-0.980063453164127	0.341	0.798	2.0602025921424e-155	Acinar_cells	Eef1d
Sarnp	1.02337229218314e-159	-0.95766294947484	0.09	0.614	2.42938348441356e-155	Acinar_cells	Sarnp
Rdx	1.27254631709784e-159	-1.19013655181619	0.116	0.628	3.02089770215855e-155	Acinar_cells	Rdx
Ppp2ca	2.1773657862313e-159	-0.986893470179007	0.118	0.632	5.16884863993448e-155	Acinar_cells	Ppp2ca
Phip	2.26190818842794e-159	-1.12502680720739	0.047	0.592	5.3695438485091e-155	Acinar_cells	Phip
Ndufa7	2.82488617754147e-159	-1.07827779919168	0.261	0.733	6.70599729686569e-155	Acinar_cells	Ndufa7
Atp5mpl	1.32556328812161e-158	-1.09041111107583	0.267	0.729	3.14675468967188e-154	Acinar_cells	Atp5mpl
Tcf4	1.54695618143467e-158	-1.60060223121592	0.067	0.597	3.67231927910776e-154	Acinar_cells	Tcf4
Park7	1.67644259247554e-158	-1.03415563263053	0.197	0.679	3.97970707027768e-154	Acinar_cells	Park7
Ctsd	3.81049420421589e-158	-2.06306562281661	0.271	0.72	9.0457321913881e-154	Acinar_cells	Ctsd
Serinc3	7.12990016661319e-158	-1.59760587874715	0.374	0.832	1.69256700055231e-153	Acinar_cells	Serinc3
Laptm5	9.5204725215712e-158	-2.6336184470582	0.024	0.563	2.26006497189579e-153	Acinar_cells	Laptm5
Gsn	1.46197069988626e-157	-3.68854313954874	0.102	0.617	3.47057224446e-153	Acinar_cells	Gsn
Klf3	1.99097033898726e-157	-1.20863808440786	0.074	0.599	4.72636448772186e-153	Acinar_cells	Klf3
Ralbp1	2.55734499717311e-157	-1.12288331216635	0.165	0.658	6.07088128878925e-153	Acinar_cells	Ralbp1
Cbl	3.02680346741425e-157	-1.21986907247189	0.023	0.556	7.18532875129468e-153	Acinar_cells	Cbl
Sptan1	3.03092713662963e-157	-1.04209395448984	0.017	0.556	7.19511792964509e-153	Acinar_cells	Sptan1
Psenen	5.91673395407754e-157	-0.980363995540692	0.177	0.665	1.40457347335847e-152	Acinar_cells	Psenen
Dnajc8	6.76114512933768e-157	-1.06378743960299	0.081	0.601	1.60502824225347e-152	Acinar_cells	Dnajc8
Ube2l3	1.11264229170294e-156	-1.04896203142266	0.128	0.634	2.64130153627361e-152	Acinar_cells	Ube2l3
Add1	2.12409510642889e-156	-1.0003422909111	0.019	0.552	5.04238937315155e-152	Acinar_cells	Add1
Tmod3	2.44726806057036e-156	-0.944487894441854	0.053	0.588	5.80956964898797e-152	Acinar_cells	Tmod3
Nfkb1	3.29268566561823e-156	-1.10567623424357	0.041	0.574	7.81650650161113e-152	Acinar_cells	Nfkb1
Sppl2a	3.67142283517856e-156	-1.10923373309987	0.078	0.594	8.71559066843039e-152	Acinar_cells	Sppl2a
1810009J06Rik	6.88471812603425e-156	1.71277851746405	0.145	0.006	1.63436323593927e-151	Acinar_cells	1810009J06Rik
Rbpj	9.34722336673852e-156	-1.42487983639209	0.05	0.582	2.21893735503006e-151	Acinar_cells	Rbpj
Pnp	9.79529424663159e-156	-1.17722641985864	0.055	0.58	2.32530490120787e-151	Acinar_cells	Pnp
Psma2	2.13827024992766e-155	-0.94508880514759	0.162	0.657	5.07603974630327e-151	Acinar_cells	Psma2
Glg1	4.15105588469011e-155	-1.08835531326235	0.083	0.606	9.85419156466585e-151	Acinar_cells	Glg1
Ccdc50	5.16527942744282e-155	-1.01665039869086	0.074	0.595	1.22618568328065e-150	Acinar_cells	Ccdc50
Wdr26	9.07551701864706e-155	-1.10971622575671	0.139	0.637	2.15443698505663e-150	Acinar_cells	Wdr26
Nptn	9.28738014002208e-155	-1.09570578420586	0.055	0.58	2.20473117143984e-150	Acinar_cells	Nptn
Ccdc12	9.41963876936247e-155	-1.03930510218349	0.089	0.601	2.23612804745896e-150	Acinar_cells	Ccdc12
Ywhah	1.62230434501258e-154	-1.09029639046896	0.076	0.594	3.85118828462537e-150	Acinar_cells	Ywhah
Abracl	2.62296348369263e-154	-1.16150831808508	0.148	0.634	6.22665301393793e-150	Acinar_cells	Abracl
Top2b	2.64643628324968e-154	-1.00930684468018	0.053	0.578	6.28237509280642e-150	Acinar_cells	Top2b
Kif5b	3.83289193753554e-154	-1.06030926542567	0.197	0.679	9.09890217051562e-150	Acinar_cells	Kif5b
Psmb3	4.09051634958622e-154	-0.987849760204254	0.168	0.657	9.71047676228273e-150	Acinar_cells	Psmb3
Atp6v0b	4.66393056029612e-154	-1.03587200452673	0.223	0.705	1.1071704757087e-149	Acinar_cells	Atp6v0b
Tuba1a	8.64883869461482e-154	-1.66268331562374	0.025	0.558	2.05314781771461e-149	Acinar_cells	Tuba1a
Mndal	9.73410479531848e-154	-1.26990028234708	0.017	0.552	2.31077913736065e-149	Acinar_cells	Mndal
Pura	1.96491068639454e-153	-0.99860319461465	0.099	0.612	4.664501478432e-149	Acinar_cells	Pura
Ywhaq	2.40316061539058e-153	-1.00046973069902	0.168	0.653	5.7048629848757e-149	Acinar_cells	Ywhaq
Ube3a	2.687465694816e-153	-1.03273264407718	0.09	0.603	6.3797748129237e-149	Acinar_cells	Ube3a
Ash1l	3.48871683599021e-153	-0.978849360590835	0.075	0.601	8.28186489695716e-149	Acinar_cells	Ash1l
Mrfap1	4.93033022327886e-153	-1.00481038312847	0.232	0.698	1.17041109170417e-148	Acinar_cells	Mrfap1
Srrm1	7.19524637374866e-153	-1.02503856481862	0.088	0.601	1.70807953666419e-148	Acinar_cells	Srrm1
Cap1	9.07777099458857e-153	-1.10578286202598	0.027	0.552	2.15497205640538e-148	Acinar_cells	Cap1
Snrpd2	9.12068392477883e-153	-1.05139245925429	0.2	0.667	2.16515915690325e-148	Acinar_cells	Snrpd2
Khdrbs1	2.3029646785607e-152	-0.94532655445505	0.075	0.594	5.46700785043524e-148	Acinar_cells	Khdrbs1
Chst2	3.31811956626521e-152	0.466566224179593	0.266	0.035	7.87688403835698e-148	Acinar_cells	Chst2
Mbnl2	4.10102656918566e-152	-1.026651180333	0.112	0.618	9.73542697258983e-148	Acinar_cells	Mbnl2
Ptprc	7.48674620810394e-152	-2.53669966660577	0.033	0.561	1.77727868234179e-147	Acinar_cells	Ptprc
Sh3bgrl	7.78684337077474e-152	-1.26146891733329	0.142	0.628	1.84851874778822e-147	Acinar_cells	Sh3bgrl
Fosb	9.25403454862223e-152	-2.00863320150372	0.039	0.566	2.19681526149743e-147	Acinar_cells	Fosb
Rnasek	1.0389846198854e-151	-1.00338410365822	0.249	0.707	2.46644558914595e-147	Acinar_cells	Rnasek
Cox7a2	1.31451236899569e-151	-0.987544075172499	0.323	0.775	3.12052091275886e-147	Acinar_cells	Cox7a2
G3bp2	1.50773339196153e-151	-1.07365086837082	0.098	0.602	3.57920829917747e-147	Acinar_cells	G3bp2
Tgoln1	2.48216411851519e-151	-1.00560790933791	0.122	0.63	5.89240940094322e-147	Acinar_cells	Tgoln1
Dynlrb1	2.60885956582452e-151	-1.04603922648043	0.149	0.624	6.19317172331082e-147	Acinar_cells	Dynlrb1
G3bp1	2.76693970673191e-151	-1.00526824396356	0.101	0.608	6.56843816981089e-147	Acinar_cells	G3bp1
Chd3	4.97779868908997e-151	-1.18086131005451	0.027	0.551	1.18167963080307e-146	Acinar_cells	Chd3
Swi5	6.14882070183055e-151	-1.03433687595189	0.212	0.679	1.45966854640756e-146	Acinar_cells	Swi5
Cnn2	7.5483294552728e-151	-1.32634616090191	0.014	0.54	1.79189792938721e-146	Acinar_cells	Cnn2
Wdr1	8.96310875660802e-151	-1.00696926131353	0.043	0.562	2.12775238773118e-146	Acinar_cells	Wdr1
Srsf11	1.87978543250171e-150	-0.95718504235419	0.092	0.61	4.46242263821582e-146	Acinar_cells	Srsf11
Atp5f1	2.38660954052602e-150	-0.948303342990471	0.285	0.739	5.66557238825471e-146	Acinar_cells	Atp5f1
Tm9sf3	2.38664804036799e-150	-1.01734293691532	0.249	0.705	5.66566378302958e-146	Acinar_cells	Tm9sf3
Pabpn1	2.46564802939876e-150	-0.893406349871249	0.089	0.606	5.85320185698971e-146	Acinar_cells	Pabpn1
Prrc2a	4.76249224518161e-150	-0.884686243876437	0.064	0.582	1.13056803408366e-145	Acinar_cells	Prrc2a
Ptpra	6.94829587060316e-150	-0.944529283059167	0.024	0.546	1.64945595672248e-145	Acinar_cells	Ptpra
Ski	1.05753290374426e-149	-1.0461995332408	0.059	0.572	2.51047736019849e-145	Acinar_cells	Ski
Scp2	1.10025485338855e-149	-0.980539071023999	0.184	0.656	2.61189499645908e-145	Acinar_cells	Scp2
Taok1	1.31382059329531e-149	-0.947278121042561	0.051	0.575	3.11887870642373e-145	Acinar_cells	Taok1
Cct8	1.33867816362013e-149	-0.978088749245295	0.098	0.603	3.17788809261783e-145	Acinar_cells	Cct8
Nop53	1.41438455928298e-149	-0.989641878895683	0.173	0.655	3.35760750528187e-145	Acinar_cells	Nop53
Gpx4	2.87979623605951e-149	-1.04221907700671	0.332	0.774	6.83634828478167e-145	Acinar_cells	Gpx4
Rpl12	3.58473458876108e-149	-1.29329249431519	0.704	0.931	8.50980144025992e-145	Acinar_cells	Rpl12
Anxa1	3.72140126728146e-149	-1.91640311453895	0.022	0.541	8.83423446839945e-145	Acinar_cells	Anxa1
Cyfip1	5.59766079694114e-149	-1.11243688132843	0.048	0.558	1.32882869658586e-144	Acinar_cells	Cyfip1
Reep3	7.40717354029539e-149	-1.14315824922267	0.109	0.606	1.75838892673072e-144	Acinar_cells	Reep3
Ube2i	1.8911908343827e-148	-0.938886943603512	0.111	0.614	4.48949792174109e-144	Acinar_cells	Ube2i
Atp6ap1	2.12049228854965e-148	-1.01072515353004	0.102	0.598	5.03383664378802e-144	Acinar_cells	Atp6ap1
Sec62	2.5564157282181e-148	-0.925876447337248	0.274	0.742	6.06867529721695e-144	Acinar_cells	Sec62
Cst3	2.63083514108971e-148	-2.29721982628603	0.522	0.858	6.24533954143286e-144	Acinar_cells	Cst3
Cdc37	2.80515029022343e-148	-0.970937954711269	0.113	0.612	6.6591462739614e-144	Acinar_cells	Cdc37
Brd4	3.363935286374e-148	-0.90902269909027	0.076	0.585	7.98564597632323e-144	Acinar_cells	Brd4
Paip2	3.48019040264934e-148	-0.924110293191709	0.146	0.635	8.26162399684928e-144	Acinar_cells	Paip2
Cebpb	1.08696751642141e-147	-2.07058967718577	0.13	0.618	2.58035218723278e-143	Acinar_cells	Cebpb
Coro1a	1.1252537549678e-147	-2.4553953216469	0.027	0.541	2.67123988891806e-143	Acinar_cells	Coro1a
AC149090.1	1.290808229024e-147	-1.00971282191244	0.071	0.597	3.06424965488008e-143	Acinar_cells	AC149090.1
Fcgrt	1.35812984601646e-147	-1.62174774672045	0.028	0.546	3.22406444145848e-143	Acinar_cells	Fcgrt
Ctdsp2	2.4556255550979e-147	-1.05810864566058	0.071	0.577	5.82940950524691e-143	Acinar_cells	Ctdsp2
Hexa	2.56986291256941e-147	-1.41152977995692	0.09	0.596	6.10059756814852e-143	Acinar_cells	Hexa
Prpf40a	2.96811792274041e-147	-0.989742691485846	0.074	0.575	7.04601513679345e-143	Acinar_cells	Prpf40a
Epb41l2	4.46733695661851e-147	-1.13298177796653	0.013	0.532	1.06050112013167e-142	Acinar_cells	Epb41l2
Cops9	9.97385637587417e-147	-1.00331706198183	0.181	0.654	2.36769376506877e-142	Acinar_cells	Cops9
Hook3	1.09981777156109e-146	-1.01085395028035	0.036	0.554	2.61085740790886e-142	Acinar_cells	Hook3
Rpl10	1.13762291178602e-146	-1.07803377382876	0.695	0.934	2.70060303028883e-142	Acinar_cells	Rpl10
Huwe1	1.26059021277932e-146	-0.926523920478768	0.06	0.57	2.99251510611683e-142	Acinar_cells	Huwe1
Micos10	1.90296846944906e-146	-1.05336351141478	0.243	0.697	4.51745684962512e-142	Acinar_cells	Micos10
Mtpn	2.22632058162677e-146	-1.00813656391821	0.106	0.598	5.28506242872378e-142	Acinar_cells	Mtpn
Ndufa3	4.42623019054416e-146	-1.0017179135312	0.276	0.72	1.05074278493328e-141	Acinar_cells	Ndufa3
Copa	4.73543481112997e-146	-0.945152042595703	0.116	0.606	1.12414486981414e-141	Acinar_cells	Copa
Ube2b	5.19403487838598e-146	-0.961188760340873	0.184	0.656	1.23301193978005e-141	Acinar_cells	Ube2b
Ptpn1	6.60129687862567e-146	-1.27735515384441	0.06	0.567	1.56708186601695e-141	Acinar_cells	Ptpn1
Smc1a	1.11506216687209e-145	-1.02380435457528	0.076	0.574	2.64704607793765e-141	Acinar_cells	Smc1a
Kctd12	1.31953738793642e-145	-1.85469997925945	0.025	0.535	3.13244980522227e-141	Acinar_cells	Kctd12
Birc6	1.36670043209595e-145	-0.991349724901787	0.057	0.561	3.24441015575257e-141	Acinar_cells	Birc6
Rbm5	2.10279942954863e-145	-0.961687247408123	0.051	0.566	4.99183556580549e-141	Acinar_cells	Rbm5
Ccnd3	2.14176492673486e-145	-1.08265379493899	0.073	0.57	5.08433575957588e-141	Acinar_cells	Ccnd3
Atp5c1	2.19735820187542e-145	-0.857800603925258	0.27	0.72	5.21630863543205e-141	Acinar_cells	Atp5c1
Nupr1	2.3196657309035e-145	2.76261345395789	0.691	0.434	5.50665447859181e-141	Acinar_cells	Nupr1
Cox6a1	2.63796648573156e-145	-0.893052752542945	0.323	0.754	6.26226864047814e-141	Acinar_cells	Cox6a1
Glud1	2.88554366411714e-145	-1.03357410820862	0.2	0.66	6.84999210424769e-141	Acinar_cells	Glud1
Rab11b	3.12191976724484e-145	-0.885979064285422	0.071	0.573	7.41112533546254e-141	Acinar_cells	Rab11b
Trir	3.34492026042935e-145	-0.911085761400513	0.154	0.639	7.94050620623323e-141	Acinar_cells	Trir
Numa1	3.83509115093002e-145	-0.923921074490024	0.034	0.546	9.10412288319277e-141	Acinar_cells	Numa1
Ssh2	5.59796917627365e-145	-1.19844123005189	0.037	0.553	1.3289019027556e-140	Acinar_cells	Ssh2
Bcap31	6.01552044720642e-145	-0.928351252110953	0.112	0.603	1.42802439896233e-140	Acinar_cells	Bcap31
Actn4	8.86212695319933e-145	-0.945945692337161	0.061	0.562	2.10378031741999e-140	Acinar_cells	Actn4
Caprin1	1.39791922084393e-144	-0.968689550972234	0.132	0.61	3.31852043836142e-140	Acinar_cells	Caprin1
Hnrnpd	1.41028463290638e-144	-1.00986115497886	0.09	0.585	3.34787469005645e-140	Acinar_cells	Hnrnpd
Ubl3	1.99806487532652e-144	-1.10183450624582	0.132	0.616	4.74320620753763e-140	Acinar_cells	Ubl3
Pbxip1	2.0407795515899e-144	-1.01406779821081	0.029	0.543	4.84460657751926e-140	Acinar_cells	Pbxip1
Ypel3	2.04483218225792e-144	-0.99980215601977	0.104	0.6	4.85422711746207e-140	Acinar_cells	Ypel3
Mrpl52	2.3564740214512e-144	-1.07086325418063	0.275	0.718	5.59403367952301e-140	Acinar_cells	Mrpl52
Serinc1	2.48286202503547e-144	-1.01337727234254	0.145	0.624	5.8940661612317e-140	Acinar_cells	Serinc1
Mier1	2.67492929299613e-144	-0.962630773132491	0.079	0.583	6.35001464864352e-140	Acinar_cells	Mier1
Tra2a	3.92418417596809e-144	-1.02523286880141	0.06	0.569	9.31562081533065e-140	Acinar_cells	Tra2a
Cox5a	4.9200057330205e-144	-1.15858075407233	0.229	0.673	1.16796016096174e-139	Acinar_cells	Cox5a
Snx5	6.17044977207643e-144	-1.22085126937258	0.089	0.589	1.46480307139322e-139	Acinar_cells	Snx5
Gpsm3	3.29825563761592e-143	-1.02824928697725	0.008	0.517	7.82972905813644e-139	Acinar_cells	Gpsm3
Arhgef1	4.56650377789908e-143	-1.07604692719107	0.034	0.544	1.08404233183546e-138	Acinar_cells	Arhgef1
Ube2d2a	4.71591212185321e-143	-0.925437769779378	0.165	0.647	1.11951037860673e-138	Acinar_cells	Ube2d2a
Tmem14c	5.59527310787572e-143	-0.931265130052397	0.07	0.567	1.32826188307862e-138	Acinar_cells	Tmem14c
Drap1	7.251975043797e-143	-1.00260007366149	0.168	0.629	1.72154635564697e-138	Acinar_cells	Drap1
Tut4	8.6547344925822e-143	-1.08813859193103	0.025	0.526	2.05454742119409e-138	Acinar_cells	Tut4
Hmgn1	1.11348062141712e-142	-1.12557222223495	0.103	0.59	2.64329164718209e-138	Acinar_cells	Hmgn1
Eif5a	1.36764144562001e-142	-1.0117582704241	0.317	0.758	3.24664402775735e-138	Acinar_cells	Eif5a
Maf	1.36952892200148e-142	-2.33222239301519	0.032	0.542	3.25112470793932e-138	Acinar_cells	Maf
Hspa5	2.59921161572012e-142	-1.22975604321729	0.453	0.843	6.17026845455798e-138	Acinar_cells	Hspa5
Grn	2.82635266223918e-142	-1.79665677942665	0.192	0.649	6.70947858488959e-138	Acinar_cells	Grn
Atp1b3	3.12303216760409e-142	-1.15814470099368	0.137	0.603	7.41376606267535e-138	Acinar_cells	Atp1b3
Smchd1	3.6381273335482e-142	-1.06882172591976	0.038	0.542	8.63655047711008e-138	Acinar_cells	Smchd1
Lrp1	3.65007898186599e-142	-2.06790482492784	0.025	0.534	8.66492249505167e-138	Acinar_cells	Lrp1
Mtch1	3.91198817242686e-142	-1.17983960494375	0.113	0.591	9.28666872252413e-138	Acinar_cells	Mtch1
Lcp1	3.92240759577e-142	-2.2035407395755	0.045	0.545	9.3114033915984e-138	Acinar_cells	Lcp1
Prdx2	3.92341892840896e-142	-1.08773995436669	0.187	0.644	9.31380419415004e-138	Acinar_cells	Prdx2
Nsd1	4.10179407887552e-142	-0.975793092394137	0.056	0.552	9.7372489638426e-138	Acinar_cells	Nsd1
Slfn5	5.12646312571506e-142	-1.55160283130611	0.006	0.514	1.2169710814135e-137	Acinar_cells	Slfn5
Capza1	5.1361464232266e-142	-0.893622187621291	0.046	0.545	1.21926979940976e-137	Acinar_cells	Capza1
Rhob	5.61344102612331e-142	-1.31395509746933	0.065	0.562	1.33257476519141e-137	Acinar_cells	Rhob
Prpf38b	7.02499701126657e-142	-0.973679935374717	0.081	0.58	1.66766404050457e-137	Acinar_cells	Prpf38b
Uqcr10	7.32336465877307e-142	-0.924775076817117	0.249	0.692	1.73849353634614e-137	Acinar_cells	Uqcr10
Man1a	9.07821460413438e-142	-1.34117016669935	0.186	0.643	2.15507736487546e-137	Acinar_cells	Man1a
Aldh2	1.81583561555363e-141	-1.18737444710119	0.186	0.644	4.31061216776275e-137	Acinar_cells	Aldh2
Smc6	2.1795676571217e-141	-1.00753910563119	0.056	0.551	5.17407566124121e-137	Acinar_cells	Smc6
Lasp1	2.49086163697746e-141	-0.943419814436882	0.039	0.532	5.91305644002078e-137	Acinar_cells	Lasp1
Taok3	2.64397093305837e-141	-0.99406058419297	0.034	0.533	6.27652259798727e-137	Acinar_cells	Taok3
Rsrc2	3.98070626913207e-141	-0.875383443178953	0.111	0.605	9.44979861229263e-137	Acinar_cells	Rsrc2
Dpysl2	4.33753148189862e-141	-1.01324900531522	0.011	0.513	1.02968659848791e-136	Acinar_cells	Dpysl2
Snx3	4.33857608788235e-141	-1.02438619102985	0.182	0.639	1.02993457750239e-136	Acinar_cells	Snx3
Ifnar2	4.98946802007681e-141	-1.03355240282699	0.055	0.544	1.18444981328603e-136	Acinar_cells	Ifnar2
Eif4g3	7.60486247385301e-141	-0.959265671893743	0.047	0.541	1.80531830266797e-136	Acinar_cells	Eif4g3
Rab10	1.12600672411047e-140	-0.904495538419244	0.154	0.625	2.67302736236584e-136	Acinar_cells	Rab10
Ewsr1	1.4716840055231e-140	-0.896780968388957	0.053	0.55	3.49363066071129e-136	Acinar_cells	Ewsr1
App	1.51225737392416e-140	-1.74802509669841	0.251	0.658	3.58994777995856e-136	Acinar_cells	App
Arf4	1.58807219817197e-140	-1.01319314455659	0.252	0.69	3.76992459124043e-136	Acinar_cells	Arf4
Rtf1	1.6610090749751e-140	-0.950385949594769	0.057	0.549	3.94306944308338e-136	Acinar_cells	Rtf1
Sec11a	2.54446405444822e-140	-0.916862106973377	0.097	0.574	6.04030321885463e-136	Acinar_cells	Sec11a
Pim1	2.73442121254843e-140	-2.11285882706885	0.046	0.545	6.49124251646872e-136	Acinar_cells	Pim1
Usp9x	2.96415798601825e-140	-0.92221071388899	0.092	0.577	7.03661464300873e-136	Acinar_cells	Usp9x
Cct5	5.02962874821461e-140	-0.897078195778533	0.198	0.66	1.19398356853867e-135	Acinar_cells	Cct5
Tmem30a	5.11702119801442e-140	-0.925702132807515	0.113	0.587	1.21472966219664e-135	Acinar_cells	Tmem30a
Ythdc1	5.51182849233986e-140	-0.98356373760307	0.099	0.594	1.30845296579656e-135	Acinar_cells	Ythdc1
Atp5j2	1.69758954596142e-139	-0.917632081404497	0.369	0.791	4.02990782315781e-135	Acinar_cells	Atp5j2
Ube2r2	1.93545326375859e-139	-0.979765283547819	0.132	0.59	4.59457250283651e-135	Acinar_cells	Ube2r2
Glul	2.21135774560232e-139	-1.55307515214308	0.108	0.586	5.24954215228534e-135	Acinar_cells	Glul
Lman2	3.01244624980855e-139	-0.857273109557961	0.14	0.605	7.15124615242052e-135	Acinar_cells	Lman2
2410006H16Rik	3.0333871674766e-139	-0.997303681860434	0.156	0.643	7.20095779687271e-135	Acinar_cells	2410006H16Rik
Polr2a	3.201756032281e-139	-0.906209017544026	0.043	0.534	7.60064864503187e-135	Acinar_cells	Polr2a
Abi1	3.36949887878278e-139	-0.893872043363718	0.071	0.565	7.99885338834244e-135	Acinar_cells	Abi1
Cyb5a	4.03764336234949e-139	-1.28610711825092	0.186	0.639	9.58496157788146e-135	Acinar_cells	Cyb5a
Capg	4.21188012526343e-139	-1.2936024200011	0.024	0.52	9.99858222936286e-135	Acinar_cells	Capg
Bod1l	4.24037836283836e-139	-0.897244823337978	0.062	0.561	1.0066234195542e-134	Acinar_cells	Bod1l
Ablim1	4.41924250237471e-139	-1.54835693422171	0.034	0.53	1.04908397763873e-134	Acinar_cells	Ablim1
Hnrnpul1	4.56065410293204e-139	-0.855718210752195	0.092	0.576	1.08265367749504e-134	Acinar_cells	Hnrnpul1
Prpf4b	5.65453465347312e-139	-0.754626138041319	0.101	0.584	1.34232998138798e-134	Acinar_cells	Prpf4b
Use1	8.00637374037776e-139	-0.905609219533589	0.179	0.639	1.90063306222828e-134	Acinar_cells	Use1
Dnajb6	8.79894918812666e-139	-0.884204920698027	0.13	0.602	2.08878254776939e-134	Acinar_cells	Dnajb6
Gns	1.20182776351405e-138	-1.18808332271968	0.083	0.564	2.85301892780601e-134	Acinar_cells	Gns
Ctnnb1	1.23976953690403e-138	-1.03544701963683	0.168	0.635	2.94308890365647e-134	Acinar_cells	Ctnnb1
Smdt1	1.24517026816971e-138	-1.1387619605605	0.257	0.688	2.95590969960808e-134	Acinar_cells	Smdt1
Hmgb2	1.7211884792829e-138	-1.56255200002164	0.039	0.543	4.08592933096967e-134	Acinar_cells	Hmgb2
Hnrnpab	1.96138541106355e-138	-0.964870972623177	0.192	0.649	4.65613282732375e-134	Acinar_cells	Hnrnpab
Bnip2	2.74515228450046e-138	-0.937171259993893	0.028	0.525	6.51671700817564e-134	Acinar_cells	Bnip2
Xist	3.78895959700236e-138	-2.44478176044422	0.024	0.522	8.9946111873239e-134	Acinar_cells	Xist
Sf3b5	4.53285294644637e-138	-0.839826401080322	0.126	0.6	1.0760539609569e-133	Acinar_cells	Sf3b5
Eid1	5.07817539321255e-138	-1.13716220720595	0.159	0.611	1.20550805659473e-133	Acinar_cells	Eid1
Atpif1	1.00618577335101e-137	-1.11900438381182	0.244	0.683	2.38858440735796e-133	Acinar_cells	Atpif1
Bnip3l	1.13201976501325e-137	-0.814235392423651	0.17	0.642	2.68730172016495e-133	Acinar_cells	Bnip3l
2900097C17Rik	1.34235955798183e-137	-1.03519577329322	0.145	0.601	3.18662735469306e-133	Acinar_cells	2900097C17Rik
Ier5	1.50683508370699e-137	-1.23757936291412	0.023	0.525	3.57707580521203e-133	Acinar_cells	Ier5
Bri3	1.58081391822973e-137	-1.03683142182161	0.251	0.68	3.75269416048556e-133	Acinar_cells	Bri3
Xdh	1.61112698476575e-137	-1.20212699669965	0.019	0.513	3.82465434913541e-133	Acinar_cells	Xdh
Tnrc6a	2.07258627188972e-137	-0.834595885802627	0.052	0.546	4.920112550839e-133	Acinar_cells	Tnrc6a
Taf10	2.43097251514833e-137	-0.952058703322749	0.184	0.638	5.77088565371063e-133	Acinar_cells	Taf10
Ppig	3.11014829414497e-137	-0.970741215971428	0.121	0.593	7.38318103547074e-133	Acinar_cells	Ppig
Pltp	3.24831960916932e-137	-1.95685861039626	0.046	0.547	7.71118592020705e-133	Acinar_cells	Pltp
Tkt	4.11369429318245e-137	-1.05028113600889	0.099	0.579	9.76549888258583e-133	Acinar_cells	Tkt
Cd52	6.36766343563972e-137	-2.96570010281538	0.055	0.545	1.51161962298651e-132	Acinar_cells	Cd52
Nono	1.26945075308719e-136	-0.890752843213324	0.109	0.587	3.01354914275367e-132	Acinar_cells	Nono
Csk	1.32789434659938e-136	-1.05960421026476	0.036	0.52	3.15228838939226e-132	Acinar_cells	Csk
Mat2a	1.40482303331672e-136	-0.996313214921617	0.134	0.595	3.33490939879057e-132	Acinar_cells	Mat2a
Plec	1.77696301080585e-136	-1.10997192755622	0.031	0.517	4.21833249135201e-132	Acinar_cells	Plec
Cct2	1.78182383200424e-136	-0.872158615909502	0.163	0.622	4.22987159479485e-132	Acinar_cells	Cct2
Chmp2a	1.9523670896042e-136	-0.84761595853447	0.209	0.654	4.63472423401142e-132	Acinar_cells	Chmp2a
Atp6v1e1	2.21916593689668e-136	-0.947057319484935	0.118	0.586	5.26807801759902e-132	Acinar_cells	Atp6v1e1
Psma4	3.00793952216795e-136	-0.869280354945928	0.153	0.614	7.14054763167449e-132	Acinar_cells	Psma4
Sdha	3.44008074306462e-136	-0.819933894899931	0.104	0.584	8.16640767596111e-132	Acinar_cells	Sdha
B230219D22Rik	3.65497087412806e-136	-0.896490589285289	0.053	0.538	8.6765353580926e-132	Acinar_cells	B230219D22Rik
Selenof	4.43578765120478e-136	-1.00228260994038	0.293	0.707	1.0530116305195e-131	Acinar_cells	Selenof
Pdcd5	4.51632238092346e-136	-0.922423533229031	0.15	0.607	1.07212977000742e-131	Acinar_cells	Pdcd5
H2afz	6.40817004092526e-136	-1.36565776918786	0.314	0.743	1.52123548601525e-131	Acinar_cells	H2afz
Snu13	1.90645953058924e-135	-0.843035007055104	0.146	0.608	4.5257442796658e-131	Acinar_cells	Snu13
Tmem59	2.28761329355545e-135	-0.937701436715499	0.282	0.701	5.43056519757129e-131	Acinar_cells	Tmem59
Foxn3	3.68402593456124e-135	-1.0106686250769	0.074	0.556	8.74550916605492e-131	Acinar_cells	Foxn3
Syf2	4.29267847714238e-135	-0.840529936659235	0.121	0.587	1.01903894368883e-130	Acinar_cells	Syf2
Rpl5	5.17058291924763e-135	-0.951472249129998	0.678	0.939	1.2274446792002e-130	Acinar_cells	Rpl5
Rnf130	5.56119448421086e-135	-1.07907796944589	0.069	0.54	1.32017195860682e-130	Acinar_cells	Rnf130
Psmd4	6.65234303271756e-135	-0.924314247707166	0.117	0.579	1.57919971253682e-130	Acinar_cells	Psmd4
Xiap	1.03044378703837e-134	-0.85526799983659	0.067	0.554	2.44617050605038e-130	Acinar_cells	Xiap
Uba1	1.1551018780647e-134	-0.781551759179113	0.102	0.575	2.7420963483378e-130	Acinar_cells	Uba1
Ndufb1-ps	1.23837082759589e-134	-0.906311360542838	0.285	0.728	2.93976850762988e-130	Acinar_cells	Ndufb1-ps
Tmem123	1.34005138671746e-134	-1.23292168868161	0.048	0.53	3.18114798692858e-130	Acinar_cells	Tmem123
Anxa6	1.94464975481482e-134	-1.01698687310881	0.095	0.566	4.61640405295491e-130	Acinar_cells	Anxa6
Rab6a	2.36184496061283e-134	-0.935240612861721	0.059	0.534	5.6067837519988e-130	Acinar_cells	Rab6a
Ankrd17	2.63142903388587e-134	-0.902498515147878	0.065	0.548	6.24674938354166e-130	Acinar_cells	Ankrd17
Rab2a	4.16960979619241e-134	-0.890766911315407	0.242	0.675	9.89823669518116e-130	Acinar_cells	Rab2a
Yy1	4.60929647541469e-134	-0.77963341457903	0.136	0.602	1.09420089029869e-129	Acinar_cells	Yy1
Smc3	5.84420285130573e-134	-0.909308753019426	0.056	0.528	1.38735531487147e-129	Acinar_cells	Smc3
Nrip1	7.3314885329965e-134	-1.13870336950464	0.045	0.529	1.74042206284804e-129	Acinar_cells	Nrip1
Tomm6	8.32627861447347e-134	-0.82323429331514	0.332	0.77	1.97657528028986e-129	Acinar_cells	Tomm6
Slc38a3	1.55124263415205e-133	0.308332545404015	0.104	0.002	3.68249488921356e-129	Acinar_cells	Slc38a3
Rpl32	2.48282399820045e-133	-1.04485055720531	0.767	0.952	5.89397588932805e-129	Acinar_cells	Rpl32
U2surp	2.89669454214891e-133	-0.855702895876148	0.059	0.539	6.8764631736073e-129	Acinar_cells	U2surp
Smap1	3.04664628574353e-133	-0.96212020264172	0.109	0.57	7.23243361772657e-129	Acinar_cells	Smap1
Uqcrb	3.51674706297075e-133	-0.894614103536645	0.299	0.717	8.34840585278627e-129	Acinar_cells	Uqcrb
Ap2b1	3.73517897846299e-133	-0.85681602466963	0.064	0.539	8.8669413769733e-129	Acinar_cells	Ap2b1
Thrap3	6.7244288647853e-133	-0.862790921999736	0.115	0.581	1.59631216821138e-128	Acinar_cells	Thrap3
Ep300	7.13464856341018e-133	-0.864095168611874	0.033	0.52	1.69369422246794e-128	Acinar_cells	Ep300
Ccni	7.38771753206004e-133	-0.8516973163076	0.075	0.547	1.75377026493573e-128	Acinar_cells	Ccni
Cebpd	9.48015250887767e-133	-2.02788092899332	0.041	0.521	2.25049340408247e-128	Acinar_cells	Cebpd
Myadm	1.60203768377343e-132	-1.07758639479489	0.036	0.519	3.80307725750974e-128	Acinar_cells	Myadm
Snx2	1.64519528005166e-132	-1.11487528464959	0.067	0.535	3.90552907531463e-128	Acinar_cells	Snx2
Nav1	1.9721247910519e-132	-1.33025945477889	0.024	0.51	4.6816270414781e-128	Acinar_cells	Nav1
Eif4h	1.99601998394666e-132	-0.888515541057096	0.125	0.584	4.73835183989098e-128	Acinar_cells	Eif4h
Map4k4	3.13242934072433e-132	-0.948105843848201	0.064	0.536	7.43607401194548e-128	Acinar_cells	Map4k4
Snw1	3.35366226526095e-132	-0.805469292539155	0.081	0.548	7.96125885150298e-128	Acinar_cells	Snw1
Edf1	4.5212872553153e-132	-0.907337875738377	0.274	0.701	1.0733083815393e-127	Acinar_cells	Edf1
Scarb2	9.18182859374393e-132	-1.00821582194939	0.066	0.542	2.17967428986887e-127	Acinar_cells	Scarb2
Ly6a	1.40311424933987e-131	-2.99028416809557	0.039	0.516	3.33085291650793e-127	Acinar_cells	Ly6a
Pum1	1.45350962007867e-131	-0.829911560752599	0.056	0.532	3.45048648710475e-127	Acinar_cells	Pum1
Ppp1r18	1.67311161657602e-131	-1.0177857298656	0.013	0.5	3.97179966658982e-127	Acinar_cells	Ppp1r18
Rab21	1.6748769382377e-131	-0.830179360440304	0.071	0.547	3.97599036368247e-127	Acinar_cells	Rab21
Nsd3	1.86617080015461e-131	-0.82359259582307	0.122	0.595	4.43010286248703e-127	Acinar_cells	Nsd3
Nktr	1.94799554468565e-131	-1.00241574530483	0.109	0.576	4.62434662352926e-127	Acinar_cells	Nktr
Eif4b	2.13193557264671e-131	-0.730468654388336	0.223	0.67	5.06100185590602e-127	Acinar_cells	Eif4b
Taldo1	2.79989719832616e-131	-1.19276357896974	0.223	0.659	6.64667595910647e-127	Acinar_cells	Taldo1
Raly	3.85128744410379e-131	-0.794414828643639	0.087	0.56	9.14257126355799e-127	Acinar_cells	Raly
Rpl41	3.97695863715354e-131	-0.802438554811828	0.882	0.983	9.4409021087388e-127	Acinar_cells	Rpl41
Nol7	1.26272885246761e-130	-0.853175606254955	0.168	0.623	2.99759202287285e-126	Acinar_cells	Nol7
Sp3	1.81696771946439e-130	-0.866564606046353	0.067	0.535	4.31329966923652e-126	Acinar_cells	Sp3
Esd	2.0910537574562e-130	-0.903611356202724	0.151	0.6	4.96395251482528e-126	Acinar_cells	Esd
Ecm1	2.62401510381592e-130	-1.66818612451271	0.022	0.499	6.2291494549486e-126	Acinar_cells	Ecm1
Zfp91	3.58693332379589e-130	-0.883664606029198	0.144	0.595	8.51502101735907e-126	Acinar_cells	Zfp91
Fam120a	4.2053832762677e-130	-0.841545422624615	0.08	0.542	9.98315935953189e-126	Acinar_cells	Fam120a
Fam49b	5.26386662358447e-130	-1.38093694569986	0.038	0.509	1.24958929777272e-125	Acinar_cells	Fam49b
Senp6	6.34136920891203e-130	-0.886683533444874	0.104	0.562	1.50537763650363e-125	Acinar_cells	Senp6
Supt4a	6.75209891129859e-130	-0.897218074307933	0.121	0.575	1.60288076055317e-125	Acinar_cells	Supt4a
Fuca1	8.32130320118583e-130	-0.905220179234725	0.123	0.58	1.9753941669295e-125	Acinar_cells	Fuca1
Lgals9	8.73955718000542e-130	-0.902409155849215	0.028	0.502	2.07468347896149e-125	Acinar_cells	Lgals9
Rpl35	1.09745930582527e-129	-1.1314669237354	0.588	0.911	2.60525864609861e-125	Acinar_cells	Rpl35
Papola	1.74401813134382e-129	-0.83998551658038	0.144	0.593	4.1401246419971e-125	Acinar_cells	Papola
Hexb	1.92694862793645e-129	-1.13068439873142	0.017	0.49	4.57438334785835e-125	Acinar_cells	Hexb
Tmem234	2.33105909908854e-129	-0.714972622471114	0.237	0.676	5.53370119532629e-125	Acinar_cells	Tmem234
Med13l	3.321463599467e-129	-0.866849443983892	0.048	0.52	7.88482243877472e-125	Acinar_cells	Med13l
Ddb1	3.78926721538024e-129	-0.823493165129314	0.098	0.554	8.99534144259115e-125	Acinar_cells	Ddb1
Kdm2a	4.3709148674189e-129	-0.776013553518792	0.052	0.535	1.03761148037657e-124	Acinar_cells	Kdm2a
Zfp148	6.18882378649472e-129	-0.873389753774026	0.076	0.536	1.46916487867598e-124	Acinar_cells	Zfp148
Nfic	6.54609953164584e-129	-1.0125090549943	0.076	0.539	1.55397856781741e-124	Acinar_cells	Nfic
Ifitm3	6.87808644694723e-129	-2.37771437046997	0.308	0.665	1.6327889416408e-124	Acinar_cells	Ifitm3
Cct6a	6.9137604593403e-129	-0.927586082291948	0.127	0.579	1.64125759544279e-124	Acinar_cells	Cct6a
Tmed5	7.82619786259691e-129	-0.99167055622118	0.127	0.575	1.85786111060188e-124	Acinar_cells	Tmed5
Rassf2	9.29654328584807e-129	-0.936549497364184	0.02	0.498	2.20690641062747e-124	Acinar_cells	Rassf2
mt-Co1	1.21888882061902e-128	-1.28838155966273	0.672	0.94	2.8935201712675e-124	Acinar_cells	mt-Co1
H2afv	1.89422384183583e-128	-0.874313141124379	0.102	0.561	4.49669797813408e-124	Acinar_cells	H2afv
Rbbp6	1.9547260992129e-128	-0.886999122847733	0.055	0.527	4.6403242869215e-124	Acinar_cells	Rbbp6
Wac	2.15640184226905e-128	-0.832182334883369	0.102	0.559	5.11908233336251e-124	Acinar_cells	Wac
Stk38	2.60717180942625e-128	-0.894681236267677	0.06	0.53	6.18916515839697e-124	Acinar_cells	Stk38
Ap2a2	3.69086758619759e-128	-1.10393194138168	0.093	0.553	8.76175056287445e-124	Acinar_cells	Ap2a2
Hipk1	3.70065018982153e-128	-0.86803958724306	0.059	0.532	8.78497348561734e-124	Acinar_cells	Hipk1
Aprt	3.80545058375261e-128	-0.969113036803676	0.08	0.534	9.03375914077031e-124	Acinar_cells	Aprt
Sbno1	4.17800211579228e-128	-0.96236734368565	0.06	0.523	9.91815922267929e-124	Acinar_cells	Sbno1
Arap1	4.31160309728574e-128	-0.89401376323734	0.02	0.493	1.02353145926466e-123	Acinar_cells	Arap1
Gatad2b	5.94178090816484e-128	-0.811840471806719	0.057	0.524	1.41051936978925e-123	Acinar_cells	Gatad2b
Matr3	6.12348033596615e-128	-0.806232248268932	0.112	0.577	1.453652996955e-123	Acinar_cells	Matr3
Selenot	8.56712517117886e-128	-0.859599324128775	0.13	0.573	2.03374984438615e-123	Acinar_cells	Selenot
Nfe2l1	9.21501800780334e-128	-0.938413324480488	0.089	0.542	2.18755312487243e-123	Acinar_cells	Nfe2l1
Ndufb7	1.15708769003378e-127	-0.836982564657369	0.251	0.68	2.74681046737119e-123	Acinar_cells	Ndufb7
Phf3	1.66930817114493e-127	-0.859880334202298	0.093	0.557	3.96277066748095e-123	Acinar_cells	Phf3
Lpp	1.8249492311758e-127	-1.0490312531918	0.06	0.523	4.33224697988822e-123	Acinar_cells	Lpp
Usp25	2.05887004032851e-127	-0.838917681704134	0.036	0.505	4.88755158873586e-123	Acinar_cells	Usp25
Sumo1	2.09257100837075e-127	-0.720279314882325	0.113	0.569	4.96755431677133e-123	Acinar_cells	Sumo1
Psmd2	2.11267348134816e-127	-0.838551719373395	0.064	0.525	5.0152755773724e-123	Acinar_cells	Psmd2
Mef2a	2.28406697154857e-127	-0.961859926547798	0.059	0.53	5.42214658375916e-123	Acinar_cells	Mef2a
Tnfrsf1a	2.75719210400207e-127	-1.03180009788426	0.062	0.522	6.54529833569052e-123	Acinar_cells	Tnfrsf1a
Rtn3	2.78080649848746e-127	-0.825364714599916	0.173	0.609	6.60135654675939e-123	Acinar_cells	Rtn3
Cnot6l	3.24831901461988e-127	-0.937078829754867	0.052	0.514	7.71118450880612e-123	Acinar_cells	Cnot6l
Scpep1	4.10171777274744e-127	-0.961984681559535	0.039	0.5	9.73706782072515e-123	Acinar_cells	Scpep1
Cct4	5.64937775896188e-127	-0.820610620928225	0.167	0.612	1.34110578619996e-122	Acinar_cells	Cct4
Eif4ebp2	9.36947009862031e-127	-0.841750194025293	0.097	0.55	2.22421850671148e-122	Acinar_cells	Eif4ebp2
Igfbp4	1.005637492724e-126	-3.19264095191133	0.061	0.523	2.38728284397749e-122	Acinar_cells	Igfbp4
Timm13	1.014379033365e-126	-0.89212394933105	0.198	0.626	2.40803438730517e-122	Acinar_cells	Timm13
Srsf7	1.04547058606357e-126	-0.871294911679203	0.087	0.555	2.48184262425631e-122	Acinar_cells	Srsf7
Ik	1.42203385471826e-126	-0.818494334629575	0.079	0.532	3.37576616771567e-122	Acinar_cells	Ik
Plekho2	1.7849541081827e-126	-0.93561199684135	0.008	0.474	4.23730255741491e-122	Acinar_cells	Plekho2
Egr1	2.25543754711703e-126	-2.58721218413403	0.112	0.565	5.35418319310113e-122	Acinar_cells	Egr1
Ctcf	2.53121363183059e-126	-0.887981691173466	0.075	0.536	6.00884804060264e-122	Acinar_cells	Ctcf
Tmco1	2.96276045162173e-126	-0.840917983615347	0.136	0.574	7.03329703610483e-122	Acinar_cells	Tmco1
Ucp2	3.24278126309713e-126	-1.87630352337456	0.106	0.555	7.69803844046627e-122	Acinar_cells	Ucp2
Limd1	3.3202769431734e-126	-0.865657099099821	0.087	0.54	7.88200543539934e-122	Acinar_cells	Limd1
Prpf8	3.47651604389462e-126	-0.79864528152466	0.039	0.496	8.25290143660144e-122	Acinar_cells	Prpf8
Trmt112	5.14940992995271e-126	-0.835706321982002	0.122	0.574	1.22241842327147e-121	Acinar_cells	Trmt112
Cdk2ap2	5.89311967237611e-126	-1.13535862252694	0.168	0.602	1.39896767902536e-121	Acinar_cells	Cdk2ap2
Smg1	6.1554271047829e-126	-0.893640405828366	0.045	0.516	1.46123684040441e-121	Acinar_cells	Smg1
Ranbp1	6.75864081578041e-126	-0.94297145227534	0.142	0.582	1.60443374325811e-121	Acinar_cells	Ranbp1
Cct3	7.08862334532651e-126	-0.822441291849241	0.073	0.53	1.68276829594706e-121	Acinar_cells	Cct3
Zc3hav1	7.7727407195095e-126	-0.878319063453043	0.018	0.48	1.84517091940436e-121	Acinar_cells	Zc3hav1
Unc93b1	7.8150931591393e-126	-1.49606547128394	0.025	0.495	1.85522496504808e-121	Acinar_cells	Unc93b1
Ube2s	8.41745849347289e-126	-0.851183378128234	0.121	0.565	1.99822047176553e-121	Acinar_cells	Ube2s
Oat	8.762511847781e-126	-1.05285156241172	0.081	0.529	2.08013268754473e-121	Acinar_cells	Oat
Stag2	1.03844684823436e-125	-0.827432495369602	0.081	0.54	2.46516897302354e-121	Acinar_cells	Stag2
Thoc2	1.16373250847692e-125	-0.886519028905376	0.056	0.517	2.76258460187336e-121	Acinar_cells	Thoc2
Git2	2.44253104102629e-125	-0.911593506065226	0.029	0.499	5.79832443829232e-121	Acinar_cells	Git2
Ogt	2.52044155569329e-125	-0.779154080646553	0.057	0.534	5.98327620906031e-121	Acinar_cells	Ogt
Bst2	2.78077187761938e-125	-1.09481505882672	0.109	0.559	6.60127436028065e-121	Acinar_cells	Bst2
M6pr	3.0511625232635e-125	-0.885713371028591	0.057	0.513	7.24315471397523e-121	Acinar_cells	M6pr
Plac8	3.14659478053554e-125	-1.90469166152779	0.013	0.479	7.46970134951333e-121	Acinar_cells	Plac8
Kat6a	3.81955792008834e-125	-0.803764281110619	0.031	0.496	9.0672485464977e-121	Acinar_cells	Kat6a
Zfp638	4.57913569933584e-125	-0.849980430086237	0.051	0.51	1.08704102366534e-120	Acinar_cells	Zfp638
Vps28	6.05316567854861e-125	-0.793912635702747	0.087	0.539	1.43696100043065e-120	Acinar_cells	Vps28
Klhl24	8.01019993978819e-125	-0.921079946798814	0.078	0.536	1.90154136370632e-120	Acinar_cells	Klhl24
Nucb1	9.58678981201269e-125	-0.952916179556636	0.148	0.578	2.27580803347369e-120	Acinar_cells	Nucb1
Tnrc6c	1.01095770564593e-124	-0.740519965639308	0.045	0.51	2.39991249743287e-120	Acinar_cells	Tnrc6c
Ier3ip1	1.20542544362607e-124	-0.812481504571765	0.196	0.629	2.86155946062393e-120	Acinar_cells	Ier3ip1
Kmt2c	1.33754350613984e-124	-0.800700485567931	0.056	0.521	3.17519452922537e-120	Acinar_cells	Kmt2c
Stk17b	2.98029758800374e-124	-1.99383886166013	0.041	0.495	7.07492844416207e-120	Acinar_cells	Stk17b
Clint1	3.17212837020117e-124	-0.871907636495575	0.128	0.575	7.53031553802057e-120	Acinar_cells	Clint1
Serpinb6a	3.2342710288994e-124	-1.55622833439087	0.13	0.557	7.67783599550428e-120	Acinar_cells	Serpinb6a
Fam102b	3.29255311274177e-124	-1.15936711356346	0.011	0.473	7.8161918343377e-120	Acinar_cells	Fam102b
Arpp19	3.31171540347364e-124	-0.827706299816133	0.24	0.662	7.86168119630607e-120	Acinar_cells	Arpp19
Ddx39b	3.51031478151009e-124	-0.806510340765604	0.078	0.539	8.33313625982679e-120	Acinar_cells	Ddx39b
Tprgl	4.03670073673393e-124	-0.81894999170903	0.093	0.541	9.58272387893268e-120	Acinar_cells	Tprgl
Zmat2	4.31716668911891e-124	-0.75331383198378	0.079	0.532	1.02485220032994e-119	Acinar_cells	Zmat2
Ppp1cc	4.84329466621069e-124	-0.822195565506516	0.131	0.57	1.14974972081175e-119	Acinar_cells	Ppp1cc
Tmem258	5.04154458383205e-124	-0.924918725783072	0.237	0.647	1.19681226875589e-119	Acinar_cells	Tmem258
Mdh2	5.92710085652902e-124	-0.836107676395719	0.159	0.593	1.40703447233142e-119	Acinar_cells	Mdh2
Atp5md	6.08012844266308e-124	-0.955151632242027	0.277	0.688	1.44336169100379e-119	Acinar_cells	Atp5md
2011-09-01	6.42591661190575e-124	-1.08150770485009	0.074	0.532	1.5254483445003e-119	Acinar_cells	2011-09-01
Calu	7.18265703449593e-124	-1.23985361542243	0.073	0.523	1.70509095341899e-119	Acinar_cells	Calu
Hp1bp3	1.20339542726464e-123	-0.79834301803002	0.108	0.558	2.85674040478352e-119	Acinar_cells	Hp1bp3
Psma1	1.27952035613984e-123	-0.791347120209758	0.073	0.528	3.03745337344037e-119	Acinar_cells	Psma1
Akr1b3	1.49798363350808e-123	-0.847944178671436	0.057	0.507	3.55606334758484e-119	Acinar_cells	Akr1b3
Txndc17	1.92465978540248e-123	-0.919228325403054	0.23	0.641	4.56894986456695e-119	Acinar_cells	Txndc17
Nop10	2.18933874756059e-123	-0.835636703140671	0.214	0.638	5.19727125283409e-119	Acinar_cells	Nop10
Rabac1	2.4564338429517e-123	-0.841143866206707	0.379	0.79	5.83132829978303e-119	Acinar_cells	Rabac1
Nufip2	2.53135580245068e-123	-0.733583428222071	0.064	0.533	6.00918553943767e-119	Acinar_cells	Nufip2
Emilin2	2.60770920729179e-123	-1.34526658758237	0.006	0.466	6.19044088718997e-119	Acinar_cells	Emilin2
Arid4b	2.94316245572582e-123	-0.918742225955855	0.036	0.494	6.98677335364753e-119	Acinar_cells	Arid4b
Sulf2	3.15197569177228e-123	-1.23507077373075	0.029	0.487	7.4824750946982e-119	Acinar_cells	Sulf2
Mrps33	4.29282107780716e-123	-0.795126778754795	0.115	0.555	1.01907279566064e-118	Acinar_cells	Mrps33
Rac2	4.40094928935689e-123	-1.77103073760081	0.017	0.478	1.04474135180043e-118	Acinar_cells	Rac2
Syncrip	5.60664213844085e-123	-0.89099875665254	0.087	0.534	1.33096077724447e-118	Acinar_cells	Syncrip
Tab2	7.06674907260541e-123	-0.903834124799065	0.083	0.527	1.6775755623458e-118	Acinar_cells	Tab2
Dbi	7.55522989437296e-123	-1.32403719966365	0.286	0.684	1.7935360246252e-118	Acinar_cells	Dbi
1110004F10Rik	7.79201066206885e-123	-0.794954443031575	0.089	0.534	1.84974541106852e-118	Acinar_cells	1110004F10Rik
Tomm22	8.24489986071138e-123	-0.774297468688722	0.131	0.567	1.95725677793428e-118	Acinar_cells	Tomm22
Ppp2r5c	8.57560535499515e-123	-0.901162540301582	0.122	0.554	2.0357629552223e-118	Acinar_cells	Ppp2r5c
Pea15a	8.63405611733013e-123	-0.833422654833627	0.023	0.486	2.049638581693e-118	Acinar_cells	Pea15a
Cggbp1	8.91275720195771e-123	-0.746922654546185	0.127	0.565	2.11579943217274e-118	Acinar_cells	Cggbp1
Hsbp1	8.92718348670739e-123	-0.922653328229609	0.205	0.626	2.11922408790947e-118	Acinar_cells	Hsbp1
Cpne3	9.62521864881903e-123	-0.813750491399543	0.042	0.495	2.28493065504315e-118	Acinar_cells	Cpne3
Ctnna1	1.004511069682e-122	-0.914789850036924	0.066	0.517	2.38460882831811e-118	Acinar_cells	Ctnna1
Cstb	1.03211122499675e-122	-1.03453091283974	0.142	0.578	2.45012883701978e-118	Acinar_cells	Cstb
Cox14	1.09047254016217e-122	-0.755117113998956	0.103	0.552	2.58867276309098e-118	Acinar_cells	Cox14
Ptpn18	1.17343046760249e-122	-1.67080558902188	0.048	0.506	2.78560658704155e-118	Acinar_cells	Ptpn18
Rrp1	1.18035230312102e-122	-0.767080757909632	0.093	0.535	2.80203833237898e-118	Acinar_cells	Rrp1
Fnbp1	1.25440453521877e-122	-0.98302494841807	0.02	0.481	2.97783092615583e-118	Acinar_cells	Fnbp1
Ndufc2	1.2686826193981e-122	-0.879066437488221	0.191	0.614	3.01172567018914e-118	Acinar_cells	Ndufc2
Itsn2	1.32311214717966e-122	-0.91379608603155	0.038	0.496	3.14093592618979e-118	Acinar_cells	Itsn2
Ttc3	1.79863394348622e-122	-0.912166166084475	0.036	0.49	4.26977711844194e-118	Acinar_cells	Ttc3
Arid4a	2.12523728612706e-122	-0.951490760755098	0.042	0.495	5.04510079353703e-118	Acinar_cells	Arid4a
Cd53	2.54263828192211e-122	-1.61142309399797	0.018	0.476	6.03596901745489e-118	Acinar_cells	Cd53
Vasp	2.60851623759641e-122	-1.13525091972373	0.051	0.503	6.19235669643011e-118	Acinar_cells	Vasp
Colgalt1	3.48698916153344e-122	-0.910713703501747	0.074	0.529	8.27776357056424e-118	Acinar_cells	Colgalt1
Xrn2	3.58204566496815e-122	-0.86428555834005	0.057	0.511	8.50341820406789e-118	Acinar_cells	Xrn2
Mapk3	5.02665336920702e-122	-0.779132464549264	0.043	0.499	1.19327724331605e-117	Acinar_cells	Mapk3
1810058I24Rik	7.76175466416242e-122	-0.791759250726787	0.093	0.539	1.84256293972552e-117	Acinar_cells	1810058I24Rik
Pgam1	8.6582088261743e-122	-0.884441528257402	0.102	0.54	2.05537219324552e-117	Acinar_cells	Pgam1
Tcea1	9.55994156740794e-122	-0.849673970949889	0.178	0.604	2.26943452868697e-117	Acinar_cells	Tcea1
Tnrc18	1.26090190231541e-121	-0.783468538917083	0.019	0.474	2.99325502590655e-117	Acinar_cells	Tnrc18
Smarca2	1.45262197823622e-121	-0.843740242496308	0.056	0.504	3.44837931413497e-117	Acinar_cells	Smarca2
Snrpd3	1.55214523962751e-121	-0.727821967544681	0.134	0.564	3.68463758435175e-117	Acinar_cells	Snrpd3
Rad21	1.75540901488089e-121	-0.829814519925712	0.06	0.505	4.16716546042574e-117	Acinar_cells	Rad21
Comt	1.78121280481695e-121	-0.941537855124173	0.061	0.508	4.22842107735495e-117	Acinar_cells	Comt
Ndufb11	2.13677139901437e-121	-0.766978566375562	0.3	0.71	5.0724816241202e-117	Acinar_cells	Ndufb11
Il6st	2.13961258172272e-121	-1.18763913840672	0.065	0.512	5.07922630775156e-117	Acinar_cells	Il6st
Oip5os1	2.16402160872662e-121	-0.8028167917204	0.067	0.518	5.13717089695612e-117	Acinar_cells	Oip5os1
Ggnbp2	3.23557850992224e-121	-0.799573968178095	0.111	0.554	7.6809398247044e-117	Acinar_cells	Ggnbp2
Far1	4.12079545229544e-121	-0.870345593533155	0.024	0.472	9.78235632420413e-117	Acinar_cells	Far1
Tomm20	4.3321409855031e-121	-0.845085983729276	0.22	0.633	1.02840694854858e-116	Acinar_cells	Tomm20
Lgals1	4.77562536657386e-121	-1.89368192483284	0.299	0.661	1.13368570577097e-116	Acinar_cells	Lgals1
Psmb6	5.15994130006978e-121	-0.810983571038955	0.168	0.592	1.22491846522357e-116	Acinar_cells	Psmb6
Lamtor2	5.40540513225055e-121	-0.709146948100886	0.23	0.652	1.28318912434496e-116	Acinar_cells	Lamtor2
Polr1d	7.52345397939546e-121	-0.76089015754167	0.279	0.692	1.78599274016869e-116	Acinar_cells	Polr1d
Hspd1	7.62326314168453e-121	-0.874727492593581	0.155	0.586	1.80968643720449e-116	Acinar_cells	Hspd1
Sirpa	7.68044941904395e-121	-1.09451832280063	0.017	0.472	1.82326188758684e-116	Acinar_cells	Sirpa
Supt16	1.02015126913417e-120	-0.838612162171219	0.056	0.501	2.42173709779761e-116	Acinar_cells	Supt16
Rsu1	1.269528553723e-120	-0.798622136187178	0.041	0.488	3.01373383368302e-116	Acinar_cells	Rsu1
Gda	1.37390021630659e-120	-1.86484614038571	0.081	0.519	3.26150172349022e-116	Acinar_cells	Gda
Clic4	1.82460326703404e-120	-1.13181355754811	0.104	0.537	4.33142569561211e-116	Acinar_cells	Clic4
Rapgef6	2.25396155671863e-120	-0.966081912302453	0.038	0.492	5.35067933949435e-116	Acinar_cells	Rapgef6
AW112010	3.03287686154178e-120	-1.75133563754935	0.019	0.473	7.19974638161403e-116	Acinar_cells	AW112010
Lrp10	3.4683526079382e-120	-0.795057717378746	0.08	0.524	8.23352225598449e-116	Acinar_cells	Lrp10
Psmb2	5.09599149571673e-120	-0.808418678994487	0.106	0.541	1.2097374211682e-115	Acinar_cells	Psmb2
Bsg	6.86938846079895e-120	-1.02539664839496	0.332	0.704	1.63072412670906e-115	Acinar_cells	Bsg
Kdm5a	6.89938153944776e-120	-0.838645823711294	0.039	0.491	1.6378441836495e-115	Acinar_cells	Kdm5a
Sod1	8.00013257778834e-120	-0.917588001529119	0.238	0.644	1.89915147264117e-115	Acinar_cells	Sod1
Lamtor4	9.4888067177668e-120	-0.869779316777247	0.172	0.591	2.25254782673066e-115	Acinar_cells	Lamtor4
Mxd4	9.78943259638741e-120	-0.909464104522352	0.159	0.594	2.32391340405641e-115	Acinar_cells	Mxd4
Ptbp1	9.794929534502e-120	-0.772614700897762	0.088	0.528	2.32521832219543e-115	Acinar_cells	Ptbp1
Rpn1	1.05419378277696e-119	-0.957788238089937	0.183	0.6	2.50255062093423e-115	Acinar_cells	Rpn1
Fkbp5	1.59147767004527e-119	-0.950640452123549	0.084	0.521	3.77800884092046e-115	Acinar_cells	Fkbp5
Pkn2	1.61158485304589e-119	-0.869204703081201	0.075	0.518	3.82574128264563e-115	Acinar_cells	Pkn2
Rb1cc1	1.90435120515187e-119	-0.858288518451818	0.088	0.528	4.52073932591003e-115	Acinar_cells	Rb1cc1
Abca1	2.71456140268448e-119	-1.28944079852405	0.041	0.489	6.44409731383268e-115	Acinar_cells	Abca1
Baz1b	3.01978124679777e-119	-0.781124693310276	0.075	0.525	7.16865870177322e-115	Acinar_cells	Baz1b
Pik3r1	3.64422884068805e-119	-0.887218451517382	0.127	0.564	8.65103484490937e-115	Acinar_cells	Pik3r1
B4galt1	4.06285255288396e-119	-0.811975731917667	0.05	0.5	9.64480567529122e-115	Acinar_cells	B4galt1
Man2b1	6.24902597705229e-119	-1.13699709006852	0.07	0.514	1.48345627669244e-114	Acinar_cells	Man2b1
Mknk2	6.68162404415148e-119	-0.807485997974854	0.031	0.48	1.58615073184112e-114	Acinar_cells	Mknk2
Pnisr	7.72265148936347e-119	-0.864513423782349	0.036	0.488	1.83328023705999e-114	Acinar_cells	Pnisr
Cflar	7.81997754134435e-119	-0.909659901844956	0.061	0.503	1.85638446853974e-114	Acinar_cells	Cflar
Pdcd10	1.04706397831408e-118	-0.794787602112282	0.078	0.517	2.48562517811979e-114	Acinar_cells	Pdcd10
Gtf2h5	1.17232280414062e-118	-0.831138213021352	0.131	0.552	2.78297710474943e-114	Acinar_cells	Gtf2h5
Sugt1	1.26692292290739e-118	-0.788060850580859	0.103	0.536	3.00754832668986e-114	Acinar_cells	Sugt1
Lsm4	1.288577389379e-118	-0.859059782512062	0.112	0.54	3.05895386464682e-114	Acinar_cells	Lsm4
Ezr	1.30457740357804e-118	-1.21552336927622	0.041	0.488	3.0969362983539e-114	Acinar_cells	Ezr
Rab8b	1.44303786138514e-118	-1.00017457244103	0.017	0.466	3.42562757914219e-114	Acinar_cells	Rab8b
Ndufb3	1.61359363253448e-118	-0.823522012911118	0.17	0.591	3.83050992427361e-114	Acinar_cells	Ndufb3
Zmynd8	2.5128557759197e-118	-0.823744434323366	0.036	0.483	5.96526832645578e-114	Acinar_cells	Zmynd8
Prelid1	2.6113127511304e-118	-0.83232922273328	0.182	0.602	6.19899533990846e-114	Acinar_cells	Prelid1
Rps6ka3	2.66442989146996e-118	-0.848691855365713	0.052	0.491	6.32509011936053e-114	Acinar_cells	Rps6ka3
Ndufa6	2.73171869166773e-118	-0.820619183575495	0.314	0.725	6.48482700215002e-114	Acinar_cells	Ndufa6
Klf7	3.65550346759697e-118	-0.898861823387992	0.022	0.469	8.67779968172844e-114	Acinar_cells	Klf7
Gna13	3.65550505934178e-118	-0.83180566121551	0.062	0.506	8.67780346037145e-114	Acinar_cells	Gna13
Anapc11	4.16573163428204e-118	-0.806545498908199	0.073	0.512	9.88903032662214e-114	Acinar_cells	Anapc11
Arl6ip5	4.97248327253186e-118	-0.746468741196102	0.047	0.488	1.18041780406634e-113	Acinar_cells	Arl6ip5
Ankrd12	5.70451081948698e-118	-0.815511465474028	0.081	0.535	1.35419382343802e-113	Acinar_cells	Ankrd12
Usp7	6.54914756295695e-118	-0.832130849833646	0.056	0.494	1.55470213997035e-113	Acinar_cells	Usp7
Ankrd44	6.56272937462266e-118	-1.02228152086762	0.013	0.464	1.55792632624167e-113	Acinar_cells	Ankrd44
Ubtf	6.88585604533318e-118	-0.799753552638166	0.099	0.536	1.63463336660164e-113	Acinar_cells	Ubtf
Mga	6.89979233157856e-118	-0.772949374225377	0.042	0.487	1.63794170159343e-113	Acinar_cells	Mga
Eif4g1	7.2689348650666e-118	-0.788562605754563	0.193	0.62	1.72557244761816e-113	Acinar_cells	Eif4g1
Tent5a	7.28280664289433e-118	-1.36904802730838	0.029	0.473	1.72886546895668e-113	Acinar_cells	Tent5a
Dnaja2	7.60416876492918e-118	-0.759886111052744	0.112	0.538	1.80515362310654e-113	Acinar_cells	Dnaja2
Cfh	7.72593049583423e-118	-1.84096440229911	0.017	0.466	1.83405864040609e-113	Acinar_cells	Cfh
Rpn2	7.81062907469226e-118	-0.885021321522234	0.253	0.654	1.85416523604119e-113	Acinar_cells	Rpn2
Tob2	1.57771905976453e-117	-0.799345168416666	0.028	0.472	3.74534727597501e-113	Acinar_cells	Tob2
Tm9sf2	1.62488367134036e-117	-0.80181632308344	0.142	0.566	3.85731134739489e-113	Acinar_cells	Tm9sf2
Snx6	1.69833862645691e-117	-0.868988094686207	0.073	0.506	4.03168606534606e-113	Acinar_cells	Snx6
Arid5b	1.74527666459965e-117	-0.89069562609612	0.032	0.477	4.1431122740931e-113	Acinar_cells	Arid5b
Usp34	1.91460422472374e-117	-0.693269322494278	0.099	0.545	4.54507896907168e-113	Acinar_cells	Usp34
Cd44	2.22200738078983e-117	-1.33718224568672	0.014	0.462	5.27482332125698e-113	Acinar_cells	Cd44
Ppp1r14b	2.3328662351713e-117	-1.0476068869913	0.184	0.594	5.53799115567314e-113	Acinar_cells	Ppp1r14b
Ebf1	2.48669069835268e-117	-2.2686070454846	0.018	0.461	5.90315504881944e-113	Acinar_cells	Ebf1
Scamp2	2.62475160161258e-117	-0.874676056222493	0.062	0.502	6.23089782706811e-113	Acinar_cells	Scamp2
Fosl2	2.76711777061939e-117	-1.07591432175188	0.014	0.46	6.56886087567336e-113	Acinar_cells	Fosl2
Lima1	3.07548410537446e-117	-1.11337199874884	0.039	0.483	7.30089171774844e-113	Acinar_cells	Lima1
Man2a1	3.25804277869566e-117	-1.19668131452787	0.223	0.62	7.73426775234563e-113	Acinar_cells	Man2a1
Washc2	3.50450986886222e-117	-0.798941973158924	0.028	0.473	8.31935597769203e-113	Acinar_cells	Washc2
Rtraf	3.77256215993991e-117	-0.793064115151036	0.224	0.637	8.95568531148136e-113	Acinar_cells	Rtraf
Snhg8	4.2328358054794e-117	-0.79849606665051	0.076	0.52	1.00483289186275e-112	Acinar_cells	Snhg8
Pros1	5.31208726753565e-117	-1.06788424522435	0.009	0.45	1.26103639644029e-112	Acinar_cells	Pros1
9530068E07Rik	6.99853293485117e-117	-0.722674076113029	0.059	0.497	1.66138173340432e-112	Acinar_cells	9530068E07Rik
Ssrp1	8.62852766426306e-117	-0.793855726476988	0.081	0.513	2.04832618221941e-112	Acinar_cells	Ssrp1
Efr3a	1.00985710172397e-116	-0.743124646018847	0.056	0.497	2.39729977378254e-112	Acinar_cells	Efr3a
Ap2s1	1.02184379390191e-116	-0.765808446892868	0.122	0.551	2.42575498234374e-112	Acinar_cells	Ap2s1
Dnm2	1.46367383098414e-116	-0.738326920170343	0.046	0.487	3.47461530737325e-112	Acinar_cells	Dnm2
Hif1a	2.36815659790579e-116	-0.902503068495986	0.069	0.505	5.62176694776856e-112	Acinar_cells	Hif1a
Vps35	4.13540855014283e-116	-0.7793859792405	0.088	0.51	9.81704635718405e-112	Acinar_cells	Vps35
Mbd2	4.84405958424066e-116	-0.722365665065848	0.117	0.552	1.14993130470289e-111	Acinar_cells	Mbd2
Pttg1ip	5.83411179451337e-116	-0.875867737944655	0.107	0.528	1.38495979889953e-111	Acinar_cells	Pttg1ip
Leprot	6.18908685819114e-116	-0.717193343229679	0.043	0.482	1.469227329266e-111	Acinar_cells	Leprot
Lims1	7.04423371995456e-116	-0.766465088706636	0.048	0.49	1.67223064278001e-111	Acinar_cells	Lims1
Lrrc58	7.77017180300738e-116	-0.783867140755969	0.108	0.536	1.84456108431592e-111	Acinar_cells	Lrrc58
Plekha2	1.45334126851183e-115	-0.807205121450411	0.011	0.45	3.45008683732024e-111	Acinar_cells	Plekha2
Erbin	1.46506944148958e-115	-0.714920491553192	0.07	0.509	3.4779283471521e-111	Acinar_cells	Erbin
Slk	1.49168815124913e-115	-0.850798505406771	0.053	0.492	3.54111850225031e-111	Acinar_cells	Slk
Copb2	1.69331989913767e-115	-0.77633002904261	0.144	0.562	4.01977210856291e-111	Acinar_cells	Copb2
Pxn	1.98452141995855e-115	-0.774208681298438	0.027	0.459	4.71105539883959e-111	Acinar_cells	Pxn
Hnrnph2	2.59103391070687e-115	-0.76337119206586	0.064	0.491	6.15085540062704e-111	Acinar_cells	Hnrnph2
2007-03-01	2.63094846138015e-115	-0.945434824597908	0.048	0.485	6.24560855247035e-111	Acinar_cells	2007-03-01
Flii	3.2408933740844e-115	-0.688990226722916	0.028	0.464	7.69355678073896e-111	Acinar_cells	Flii
Sqstm1	3.73683795377348e-115	-0.837066251650937	0.134	0.555	8.87087961846286e-111	Acinar_cells	Sqstm1
Pmp22	3.91788844713529e-115	-1.46861066600825	0.017	0.456	9.30067538465447e-111	Acinar_cells	Pmp22
Psma5	4.57005753372042e-115	-0.714782393256383	0.075	0.508	1.08488595792989e-110	Acinar_cells	Psma5
Acly	4.9177034160169e-115	-0.784413152618181	0.064	0.492	1.16741361392825e-110	Acinar_cells	Acly
Eprs	4.93188206573173e-115	-0.813881528942148	0.104	0.534	1.17077948358406e-110	Acinar_cells	Eprs
Tnpo1	5.59245967783341e-115	-0.749833103348692	0.062	0.491	1.32759400292087e-110	Acinar_cells	Tnpo1
Tmem97	7.38373316391939e-115	0.940631224190517	0.358	0.097	1.75282441578282e-110	Acinar_cells	Tmem97
Sipa1	7.54691028702488e-115	-0.912241188948229	0.023	0.461	1.79156103303684e-110	Acinar_cells	Sipa1
Vdac2	7.685141819853e-115	-0.762526415670121	0.205	0.608	1.8243758166149e-110	Acinar_cells	Vdac2
Nmt1	7.97733019841711e-115	-0.77524118092404	0.085	0.509	1.89373841580224e-110	Acinar_cells	Nmt1
Pdcd6	1.00630423693297e-114	-0.741084869395229	0.103	0.534	2.38886562805517e-110	Acinar_cells	Pdcd6
Hnrnpl	1.13740055683286e-114	-0.746801842897536	0.106	0.536	2.70007518186553e-110	Acinar_cells	Hnrnpl
Cd164	1.21038531735712e-114	-0.897685600225512	0.216	0.619	2.87333370487406e-110	Acinar_cells	Cd164
Atp1a1	1.24212231778618e-114	-1.0822231870637	0.183	0.59	2.94867417019262e-110	Acinar_cells	Atp1a1
Kpna4	1.27695644303708e-114	-0.826412744550594	0.073	0.501	3.03136690012573e-110	Acinar_cells	Kpna4
Fgfr1	1.33834428318719e-114	-1.24560699111572	0.047	0.482	3.17709549385806e-110	Acinar_cells	Fgfr1
Prrc2b	1.44254249419064e-114	-0.772071955133353	0.06	0.491	3.42445162695916e-110	Acinar_cells	Prrc2b
Trim30a	2.38032526154546e-114	-0.934826739903588	0.011	0.45	5.65065413838276e-110	Acinar_cells	Trim30a
Basp1	2.55707234391301e-114	-1.3724906807113	0.019	0.461	6.0702340372151e-110	Acinar_cells	Basp1
Vps29	3.06169240959948e-114	-0.769615243752468	0.078	0.506	7.2681516111482e-110	Acinar_cells	Vps29
Usf2	3.14633503675417e-114	-0.770655873103316	0.108	0.538	7.46908474375071e-110	Acinar_cells	Usf2
Grk2	3.48637958341519e-114	-0.998669220196859	0.067	0.498	8.27631649306931e-110	Acinar_cells	Grk2
Axl	3.77109939117464e-114	-1.68538311244473	0.015	0.453	8.95221284470948e-110	Acinar_cells	Axl
Esyt1	4.11343190192095e-114	-0.786098745161878	0.029	0.469	9.76487599197015e-110	Acinar_cells	Esyt1
Ogdh	4.16810321715275e-114	-0.747248598296191	0.092	0.515	9.89466022719892e-110	Acinar_cells	Ogdh
Hspa4	5.43324309629052e-114	-0.741383723798	0.131	0.555	1.28979757862841e-109	Acinar_cells	Hspa4
Dpm3	5.60961251227563e-114	-0.837287322339384	0.214	0.612	1.33166591428911e-109	Acinar_cells	Dpm3
Snrpd1	6.80287464802114e-114	-0.813106661076722	0.078	0.503	1.61493441269374e-109	Acinar_cells	Snrpd1
Capn2	7.50526057024568e-114	-0.772159706986157	0.036	0.471	1.78167380677062e-109	Acinar_cells	Capn2
Rbm8a	7.71643605064602e-114	-0.80819696641794	0.125	0.535	1.83180475406286e-109	Acinar_cells	Rbm8a
Eno1	8.65180984831534e-114	-0.959009734897904	0.038	0.469	2.05385313989158e-109	Acinar_cells	Eno1
Ube2n	1.50568869266773e-113	-0.71822418288262	0.074	0.505	3.57435438752393e-109	Acinar_cells	Ube2n
Gas7	1.72992024943239e-113	-1.10764763573723	0.024	0.465	4.10665768012756e-109	Acinar_cells	Gas7
Asah1	2.06979468535342e-113	-0.926438569445729	0.092	0.517	4.91348560356049e-109	Acinar_cells	Asah1
Aamp	2.16076431912311e-113	-0.742789211377305	0.135	0.554	5.12943841716635e-109	Acinar_cells	Aamp
Dstn	2.2533008144004e-113	-1.03630777709139	0.261	0.647	5.34911080330511e-109	Acinar_cells	Dstn
Stx4a	2.51212134407027e-113	-0.779296224164369	0.045	0.476	5.96352485868843e-109	Acinar_cells	Stx4a
Gnai3	2.74653453483636e-113	-0.759958470115911	0.115	0.537	6.51999833224803e-109	Acinar_cells	Gnai3
Tpp1	3.29731059667871e-113	-0.915148897698213	0.057	0.486	7.82748562545559e-109	Acinar_cells	Tpp1
Ndufs5	3.67952296174039e-113	-0.794363828778516	0.225	0.626	8.7348195588755e-109	Acinar_cells	Ndufs5
Runx1	4.01042854674595e-113	-1.0130205336965	0.011	0.446	9.52035632712021e-109	Acinar_cells	Runx1
mt-Nd4	4.25119902351382e-113	-1.04106607944397	0.543	0.888	1.00919213619194e-108	Acinar_cells	mt-Nd4
Ehd1	4.64932765085934e-113	-0.87405547120671	0.045	0.475	1.1037038910375e-108	Acinar_cells	Ehd1
Atp5k	5.69248921429861e-113	-0.813747940369044	0.302	0.703	1.35134001458235e-108	Acinar_cells	Atp5k
Ifi204	7.29449463490746e-113	-1.23626210658858	0.009	0.441	1.73164008138068e-108	Acinar_cells	Ifi204
Zcchc24	7.79373294074226e-113	-0.987802750885565	0.011	0.442	1.8501542628028e-108	Acinar_cells	Zcchc24
9930111J21Rik2	8.75767091462416e-113	-1.12572174932795	0.006	0.438	2.07898349842263e-108	Acinar_cells	9930111J21Rik2
Myof	9.2068928037814e-113	-0.84149083813765	0.01	0.442	2.18562428268967e-108	Acinar_cells	Myof
Cr1l	9.86535350160818e-113	-0.779921070993587	0.085	0.506	2.34193626774677e-108	Acinar_cells	Cr1l
Dctn3	1.13738491108714e-112	-0.701839067749718	0.109	0.526	2.70003804042976e-108	Acinar_cells	Dctn3
Fam32a	1.19567506172861e-112	-0.796917541528211	0.069	0.495	2.83841302903756e-108	Acinar_cells	Fam32a
Hnrnpr	1.29044729825842e-112	-0.786522230156124	0.05	0.475	3.06339284133566e-108	Acinar_cells	Hnrnpr
Polr2f	1.60563513701128e-112	-0.689061309265675	0.145	0.564	3.81161725175108e-108	Acinar_cells	Polr2f
Zfp106	2.10464778629134e-112	-0.84393456793554	0.123	0.542	4.99622337987702e-108	Acinar_cells	Zfp106
Cnot1	2.58825165163157e-112	-0.764018537914357	0.053	0.485	6.14425059580819e-108	Acinar_cells	Cnot1
Galnt1	2.82866045453037e-112	-0.704646206074884	0.174	0.593	6.71495705300964e-108	Acinar_cells	Galnt1
Spcs2	3.81953911400362e-112	-0.713661758926441	0.299	0.693	9.06720390273319e-108	Acinar_cells	Spcs2
Psmc3	6.63182978839347e-112	-0.730541524193863	0.173	0.584	1.57433007346672e-107	Acinar_cells	Psmc3
Atl3	6.71016087699063e-112	-0.693572163026645	0.039	0.47	1.5929250905888e-107	Acinar_cells	Atl3
Atp2a2	7.1248534127482e-112	-0.859653519864326	0.135	0.551	1.6913689516523e-107	Acinar_cells	Atp2a2
Ctsa	7.21889964840115e-112	-1.00997265125132	0.112	0.532	1.71369458753395e-107	Acinar_cells	Ctsa
Socs3	7.49150403681334e-112	-1.45763280052503	0.045	0.47	1.77840814329912e-107	Acinar_cells	Socs3
Sltm	9.58366698409605e-112	-0.764402852064884	0.064	0.491	2.27506670535456e-107	Acinar_cells	Sltm
Asap1	9.65979753450883e-112	-0.79621227893024	0.023	0.452	2.29313933671705e-107	Acinar_cells	Asap1
Lipa	9.798501893478e-112	-0.939873925548904	0.017	0.449	2.32606636449274e-107	Acinar_cells	Lipa
Cd2ap	9.97367628322905e-112	-0.953091679060517	0.145	0.558	2.36765101287574e-107	Acinar_cells	Cd2ap
Mia3	1.10875464855266e-111	-0.811256114846981	0.177	0.591	2.63207266019916e-107	Acinar_cells	Mia3
Ndufb5	1.19313034521337e-111	-0.709929097170835	0.247	0.643	2.83237212650202e-107	Acinar_cells	Ndufb5
Wls	1.45196724808248e-111	-0.942382998850769	0.085	0.499	3.446825050223e-107	Acinar_cells	Wls
Aff4	1.66926105428327e-111	-0.797087470439216	0.089	0.513	3.96265881676305e-107	Acinar_cells	Aff4
Camk2d	1.74119284491949e-111	-0.875245223924808	0.028	0.46	4.13341769455437e-107	Acinar_cells	Camk2d
Map4	1.89046665524305e-111	-0.727510900548603	0.013	0.44	4.48777879288147e-107	Acinar_cells	Map4
Anxa3	2.33811244008807e-111	-1.35272525114111	0.024	0.457	5.55044512152507e-107	Acinar_cells	Anxa3
Ago2	2.92253758390443e-111	-0.776862921265465	0.057	0.481	6.93781197043073e-107	Acinar_cells	Ago2
Tomm5	2.9546925286184e-111	-0.701224985752005	0.116	0.533	7.01414459368721e-107	Acinar_cells	Tomm5
Dusp11	3.00568508016616e-111	-0.740194170637805	0.139	0.559	7.13519581180644e-107	Acinar_cells	Dusp11
Setd2	3.60894318414873e-111	-0.761475676219143	0.039	0.468	8.56727022485067e-107	Acinar_cells	Setd2
Acap2	4.25826685060294e-111	-0.728387379972832	0.027	0.456	1.01086996766463e-106	Acinar_cells	Acap2
Dennd5a	4.49272361596236e-111	-0.751821331253592	0.024	0.457	1.06652765919331e-106	Acinar_cells	Dennd5a
Zfp292	4.85135705680601e-111	-0.814697132303221	0.047	0.478	1.15166365171518e-106	Acinar_cells	Zfp292
Ppp3ca	5.20435129927465e-111	-0.845532324411082	0.191	0.605	1.23546095493481e-106	Acinar_cells	Ppp3ca
Nt5c	5.74823369491696e-111	-0.721244752155581	0.041	0.466	1.36457319683634e-106	Acinar_cells	Nt5c
Blvrb	6.24448560060315e-111	-0.886006029662058	0.057	0.492	1.48237843672718e-106	Acinar_cells	Blvrb
Cdc5l	7.27248203855477e-111	-0.771460957034829	0.065	0.486	1.72641451113252e-106	Acinar_cells	Cdc5l
Pfdn2	7.87816405865216e-111	-0.670687967041	0.088	0.508	1.87019736588344e-106	Acinar_cells	Pfdn2
Nfix	7.9403685415081e-111	-1.62176989402556	0.117	0.524	1.88496408806861e-106	Acinar_cells	Nfix
Sf1	8.54619210888137e-111	-0.732777746462927	0.092	0.518	2.02878054472735e-106	Acinar_cells	Sf1
Cetn3	8.74527533640405e-111	-0.704797591581625	0.073	0.493	2.07604091210896e-106	Acinar_cells	Cetn3
Ptms	9.51705296631459e-111	-1.1213710983258	0.304	0.671	2.25925320367342e-106	Acinar_cells	Ptms
Tns1	9.654314041362e-111	-1.27008544374546	0.057	0.478	2.29183761027892e-106	Acinar_cells	Tns1
Mark2	1.00724798528881e-110	-0.817714715801957	0.067	0.484	2.39110599227711e-106	Acinar_cells	Mark2
Celf1	1.51877390411917e-110	-0.826334430090813	0.101	0.52	3.6054173709885e-106	Acinar_cells	Celf1
Skap2	1.70700957325944e-110	-0.868893853297072	0.039	0.465	4.05227002596058e-106	Acinar_cells	Skap2
Mcrip1	2.10192248209476e-110	-0.76804570592548	0.078	0.492	4.98975378024475e-106	Acinar_cells	Mcrip1
Rbbp4	2.1704775730508e-110	-0.776209034490082	0.088	0.502	5.1524967106653e-106	Acinar_cells	Rbbp4
Plekhj1	2.3755097309325e-110	-0.660665292089804	0.071	0.494	5.63922255026066e-106	Acinar_cells	Plekhj1
Gapvd1	2.49659683546483e-110	-0.740737918799969	0.047	0.481	5.92667122770996e-106	Acinar_cells	Gapvd1
Baz2b	3.48775412528646e-110	-0.785234989795009	0.032	0.461	8.27957951801753e-106	Acinar_cells	Baz2b
Cct7	3.54494893969031e-110	-0.782747634177626	0.181	0.584	8.41535428793082e-106	Acinar_cells	Cct7
Efhd2	3.78718510443286e-110	-1.23920647435055	0.09	0.505	8.99039871941317e-106	Acinar_cells	Efhd2
Fkbp3	4.06283203299229e-110	-0.851690160880233	0.106	0.51	9.64475696312039e-106	Acinar_cells	Fkbp3
Oxct1	4.8568440202942e-110	-0.872548730788944	0.071	0.486	1.15296620197764e-105	Acinar_cells	Oxct1
Kdm7a	6.2373007450903e-110	-1.00784979295194	0.038	0.462	1.48067282387699e-105	Acinar_cells	Kdm7a
Psma6	6.32294750072811e-110	-0.70386426332574	0.159	0.563	1.50100450719785e-105	Acinar_cells	Psma6
Rnf13	6.75832506155243e-110	-0.781862450102914	0.064	0.482	1.60435878636193e-105	Acinar_cells	Rnf13
Grina	7.16339281013944e-110	-1.05388249135275	0.13	0.542	1.700517819199e-105	Acinar_cells	Grina
Filip1l	8.48189234145888e-110	-0.845748243544055	0.013	0.437	2.01351642293892e-105	Acinar_cells	Filip1l
Hdac1	9.57858535291938e-110	-0.642992510949602	0.036	0.461	2.27386037692953e-105	Acinar_cells	Hdac1
Nek7	9.67007469728571e-110	-0.681200889939195	0.112	0.529	2.29557903238865e-105	Acinar_cells	Nek7
Cox7b	1.37520884945002e-109	-0.809148142791451	0.344	0.723	3.26460828770941e-105	Acinar_cells	Cox7b
Adprh	1.43043853683564e-109	-0.692885186066643	0.014	0.437	3.39571804259413e-105	Acinar_cells	Adprh
Ppp4r3b	1.45134303953246e-109	-0.769463435181283	0.069	0.488	3.44534324154611e-105	Acinar_cells	Ppp4r3b
Tnks2	1.46430399639605e-109	-0.76901531433035	0.081	0.497	3.47611125704458e-105	Acinar_cells	Tnks2
Psmd1	1.77574193521528e-109	-0.719847002387883	0.056	0.47	4.21543378000755e-105	Acinar_cells	Psmd1
Tmed10	1.78999906718636e-109	-0.759595613485344	0.379	0.733	4.2492787855937e-105	Acinar_cells	Tmed10
Nfkbiz	1.86894347001275e-109	-1.40719534242202	0.031	0.458	4.43668490346326e-105	Acinar_cells	Nfkbiz
Spop	2.36947076516748e-109	-0.745984759555903	0.182	0.595	5.62488664943108e-105	Acinar_cells	Spop
Pfkp	2.44699725510558e-109	-0.780868314489421	0.008	0.433	5.80892678389513e-105	Acinar_cells	Pfkp
Tbcb	2.54165216936464e-109	-0.664237566487717	0.102	0.519	6.03362808485472e-105	Acinar_cells	Tbcb
Rsbn1l	2.95570035915377e-109	-0.769451258030919	0.059	0.483	7.01653708259515e-105	Acinar_cells	Rsbn1l
Slc39a1	3.36085663487223e-109	-0.808999352000979	0.066	0.486	7.97833756552318e-105	Acinar_cells	Slc39a1
Vwa5a	4.14751636702921e-109	-0.727285691967845	0.028	0.446	9.84578910369065e-105	Acinar_cells	Vwa5a
Bcl7c	4.16424447421774e-109	-0.691138687222838	0.047	0.467	9.8854999573455e-105	Acinar_cells	Bcl7c
Lmo2	4.4564778688583e-109	-0.839297066997993	0.015	0.44	1.05792328128827e-104	Acinar_cells	Lmo2
Cnih4	4.71671561167924e-109	-0.767800410782553	0.055	0.477	1.11970111905654e-104	Acinar_cells	Cnih4
Cnot6	6.2711542929455e-109	-0.685081322224161	0.029	0.45	1.48870931760233e-104	Acinar_cells	Cnot6
Ilk	9.48170356413423e-109	-0.714387448102877	0.056	0.472	2.25086160908983e-104	Acinar_cells	Ilk
Apobec3	1.06221323195896e-108	-1.12139860682155	0.031	0.458	2.52158799134738e-104	Acinar_cells	Apobec3
Plxdc2	1.29411141925961e-108	-1.6100900416631	0.005	0.424	3.0720910981804e-104	Acinar_cells	Plxdc2
Lrp6	1.40030742417572e-108	-0.895462252250378	0.056	0.476	3.32418979425074e-104	Acinar_cells	Lrp6
Ranbp2	1.96144306921087e-108	-0.797144957695706	0.064	0.483	4.65626970199969e-104	Acinar_cells	Ranbp2
Antxr2	2.62317386507152e-108	-1.02722811635551	0.011	0.431	6.22715243829329e-104	Acinar_cells	Antxr2
Tmx3	2.71780559685603e-108	-0.745151515354537	0.046	0.461	6.45179870637652e-104	Acinar_cells	Tmx3
Bax	2.82095574448372e-108	-0.659636813615809	0.073	0.498	6.6966668418299e-104	Acinar_cells	Bax
Ssr3	2.9596983677393e-108	-0.768318753269408	0.256	0.633	7.02602795517632e-104	Acinar_cells	Ssr3
Pold4	4.30725341640085e-108	-0.794113714770316	0.056	0.472	1.0224988885194e-103	Acinar_cells	Pold4
Dnajc5	4.3792951474301e-108	-0.653505315889089	0.064	0.48	1.03960087504843e-103	Acinar_cells	Dnajc5
Atf7ip	4.51310355974882e-108	-0.705924957032369	0.025	0.454	1.07136565404877e-103	Acinar_cells	Atf7ip
Zfp207	8.90754721241868e-108	-0.719495302033028	0.079	0.494	2.11456263275607e-103	Acinar_cells	Zfp207
Rbbp7	9.60296485675861e-108	-0.716065712957644	0.083	0.493	2.27964782734593e-103	Acinar_cells	Rbbp7
Dhx15	1.19321922888578e-107	-0.729723203899156	0.092	0.506	2.83258312745195e-103	Acinar_cells	Dhx15
Ppp4r2	1.25431854454441e-107	-0.804370640122587	0.093	0.499	2.97762679289397e-103	Acinar_cells	Ppp4r2
Pdia6	1.34566345123124e-107	-0.954290766155974	0.33	0.694	3.19447046687785e-103	Acinar_cells	Pdia6
Eif1b	1.41286254851931e-107	-0.68144824085039	0.085	0.493	3.35399440393e-103	Acinar_cells	Eif1b
Il4ra	1.46595470753274e-107	-0.89822027823046	0.011	0.429	3.48002988021196e-103	Acinar_cells	Il4ra
Slfn2	2.02786777828286e-107	-1.30071568105766	0.018	0.439	4.81395531886569e-103	Acinar_cells	Slfn2
Ppp2r5a	3.06726307457305e-107	-0.821904113019059	0.122	0.53	7.28137581272896e-103	Acinar_cells	Ppp2r5a
Mkln1	3.13501321087867e-107	-0.727619637685014	0.065	0.487	7.44220786130487e-103	Acinar_cells	Mkln1
Zfp871	3.80604812038726e-107	-0.670816600083854	0.045	0.464	9.0351776329873e-103	Acinar_cells	Zfp871
Dctn2	4.33456850183973e-107	-0.660038837198777	0.081	0.492	1.02898321665173e-102	Acinar_cells	Dctn2
Lgals3bp	4.38063371941463e-107	-0.937312061812713	0.046	0.464	1.03991863865184e-102	Acinar_cells	Lgals3bp
Arglu1	4.40882489093481e-107	-0.66695120521832	0.13	0.547	1.04661094085901e-102	Acinar_cells	Arglu1
Hnrnpdl	4.70639156185063e-107	-0.677432966187086	0.101	0.514	1.11725029286772e-102	Acinar_cells	Hnrnpdl
Ostc	7.23409681628751e-107	-0.752241601708845	0.202	0.589	1.71730224321849e-102	Acinar_cells	Ostc
Fam111a	7.86565243364232e-107	-0.939530394184791	0.01	0.429	1.86722723122235e-102	Acinar_cells	Fam111a
Tmem256	8.90188977598899e-107	-0.867698734545588	0.219	0.599	2.11321961392203e-102	Acinar_cells	Tmem256
Snx9	9.81632147075956e-107	-0.714606158710249	0.042	0.455	2.33029655394361e-102	Acinar_cells	Snx9
Rpl22l1	9.88370581625118e-107	-1.01714122816666	0.489	0.833	2.34629292371987e-102	Acinar_cells	Rpl22l1
Tpi1	1.00523162766855e-106	-0.768066487575951	0.123	0.525	2.38631936092237e-102	Acinar_cells	Tpi1
Eif5b	1.0780174608906e-106	-0.66762382521168	0.246	0.662	2.5591056504082e-102	Acinar_cells	Eif5b
Adam15	1.17084752065406e-106	-0.949397286934743	0.023	0.44	2.77947492928067e-102	Acinar_cells	Adam15
Hdgf	1.24565600666398e-106	-0.756465514628295	0.2	0.593	2.95706279421963e-102	Acinar_cells	Hdgf
Elf2	1.57709135761032e-106	-0.723290390742387	0.052	0.464	3.74385717383114e-102	Acinar_cells	Elf2
Eps15	1.58870102630813e-106	-0.837675722594594	0.032	0.448	3.77141736635287e-102	Acinar_cells	Eps15
Chmp5	1.66571938284886e-106	-0.735594734029803	0.095	0.502	3.95425124294492e-102	Acinar_cells	Chmp5
Vapa	2.33724865510297e-106	-0.722185407450558	0.204	0.601	5.54839458234894e-102	Acinar_cells	Vapa
Rab1a	2.50944543406203e-106	-0.8226968379581	0.205	0.586	5.95717251591986e-102	Acinar_cells	Rab1a
Tmem167	3.0440220572672e-106	-0.79394738395769	0.169	0.561	7.22620396174661e-102	Acinar_cells	Tmem167
Chic2	3.10615591354066e-106	-0.733518046822566	0.109	0.507	7.37370352315417e-102	Acinar_cells	Chic2
Krit1	3.48510786491327e-106	-0.782351530174978	0.024	0.442	8.27329756051762e-102	Acinar_cells	Krit1
Sp1	3.54916850604786e-106	-0.688183014940507	0.06	0.472	8.42537111650701e-102	Acinar_cells	Sp1
Ifi207	3.90783280547794e-106	-1.15436305893839	0.01	0.425	9.27680429692408e-102	Acinar_cells	Ifi207
Med13	4.77335580554069e-106	-0.799918808647541	0.069	0.48	1.1331469346773e-101	Acinar_cells	Med13
Herc1	4.79984792520964e-106	-0.672511539659111	0.061	0.486	1.13943589896552e-101	Acinar_cells	Herc1
Ppp1r15a	5.14933340983568e-106	-1.08594764223672	0.048	0.464	1.22240025816089e-101	Acinar_cells	Ppp1r15a
Hivep2	5.21075992498063e-106	-0.768828613530065	0.018	0.43	1.23698229859115e-101	Acinar_cells	Hivep2
Tle3	5.71408226158175e-106	-0.789412966816117	0.022	0.431	1.35646598807689e-101	Acinar_cells	Tle3
Rpl36al	6.17236496040241e-106	-0.765913394137549	0.505	0.871	1.46525771794993e-101	Acinar_cells	Rpl36al
Mapre2	6.27946871374191e-106	-0.717478811309993	0.047	0.458	1.49068307795519e-101	Acinar_cells	Mapre2
Mapk1	7.22718104954372e-106	-0.677208071075779	0.093	0.501	1.71566050935118e-101	Acinar_cells	Mapk1
Svil	7.81721935536255e-106	-0.833647213700194	0.037	0.45	1.85572970276952e-101	Acinar_cells	Svil
Med28	8.89874532710437e-106	-0.72254858472962	0.084	0.492	2.1124731532013e-101	Acinar_cells	Med28
Eif3i	9.7886443278421e-106	-0.710582044594076	0.261	0.634	2.32372627698644e-101	Acinar_cells	Eif3i
Btbd7	1.03069519702025e-105	-0.731512505423078	0.034	0.449	2.44676732820638e-101	Acinar_cells	Btbd7
Emp1	1.14130018755966e-105	-1.32626625733876	0.009	0.422	2.70933251524789e-101	Acinar_cells	Emp1
Rhog	1.27627174505147e-105	-0.864843524034861	0.043	0.45	3.02974149557769e-101	Acinar_cells	Rhog
Prkacb	1.58686543609999e-105	-0.728596865857368	0.06	0.466	3.76705985875777e-101	Acinar_cells	Prkacb
Nme2	1.90866801714853e-105	-0.925639794306736	0.524	0.847	4.5309870059089e-101	Acinar_cells	Nme2
Ccar1	2.3049690489464e-105	-0.732603087598329	0.065	0.478	5.47176602529387e-101	Acinar_cells	Ccar1
Fam168b	2.70110598852772e-105	-0.687922989225687	0.055	0.468	6.41215550616595e-101	Acinar_cells	Fam168b
Ctbp1	3.59549442914243e-105	-0.731924331280999	0.111	0.513	8.53534422534121e-101	Acinar_cells	Ctbp1
Ube2h	4.7738539328636e-105	-0.793517738089141	0.101	0.507	1.13326518512249e-100	Acinar_cells	Ube2h
H2afj	5.76462027344691e-105	-0.80885182063357	0.272	0.657	1.36846320671356e-100	Acinar_cells	H2afj
Fndc3b	5.8306850157717e-105	-1.05369405234336	0.085	0.483	1.38414631589404e-100	Acinar_cells	Fndc3b
Fkbp8	5.9398516830925e-105	-0.651602451009124	0.163	0.564	1.41006139104933e-100	Acinar_cells	Fkbp8
Esyt2	6.03279357024948e-105	-0.777823392213932	0.039	0.449	1.43212486564152e-100	Acinar_cells	Esyt2
Notch2	9.11807724644532e-105	-0.747279211142233	0.017	0.428	2.16454035753366e-100	Acinar_cells	Notch2
Eloc	9.83645457891576e-105	-0.645864966595943	0.158	0.552	2.33507595248881e-100	Acinar_cells	Eloc
Ech1	1.0197622908005e-104	-0.647083728303043	0.104	0.514	2.42081370213131e-100	Acinar_cells	Ech1
Ndufb10	1.10543563377756e-104	-0.627176511403192	0.254	0.638	2.62419365102454e-100	Acinar_cells	Ndufb10
Dhx9	1.19590308442417e-104	-0.772797919957823	0.055	0.469	2.83895433211453e-100	Acinar_cells	Dhx9
Anxa7	1.34272638323995e-104	-0.739083623441877	0.092	0.489	3.18749816117333e-100	Acinar_cells	Anxa7
Plxnb2	1.38316668369952e-104	-0.790281442284461	0.037	0.445	3.28349939043428e-100	Acinar_cells	Plxnb2
Egf	1.38346130634863e-104	0.307547621774995	0.137	0.012	3.28419879514102e-100	Acinar_cells	Egf
Pias1	1.57237449007248e-104	-0.64371486154654	0.025	0.438	3.73265980198306e-100	Acinar_cells	Pias1
Degs1	1.6090706457523e-104	-0.819888462900258	0.109	0.504	3.81977280595138e-100	Acinar_cells	Degs1
Psmc6	1.73819996074174e-104	-0.674333601942771	0.115	0.514	4.12631288680482e-100	Acinar_cells	Psmc6
Kcnq1ot1	1.85313560641238e-104	-1.33945724066098	0.033	0.45	4.39915861606234e-100	Acinar_cells	Kcnq1ot1
Map7d1	2.03411459308051e-104	-0.635001694344668	0.01	0.42	4.82878463251381e-100	Acinar_cells	Map7d1
Vsir	2.12302859280199e-104	-1.08542511751679	0.01	0.419	5.03985757645263e-100	Acinar_cells	Vsir
Ywhag	2.76049941749325e-104	-0.659830378424646	0.074	0.479	6.55314956718721e-100	Acinar_cells	Ywhag
Tcp1	3.08136444824772e-104	-0.750285656235701	0.204	0.584	7.31485106369527e-100	Acinar_cells	Tcp1
Itpripl2	3.10120353138221e-104	-0.786852440267807	0.028	0.435	7.36194706314822e-100	Acinar_cells	Itpripl2
Pdlim2	3.55387549355291e-104	-0.847863777580334	0.009	0.416	8.43654503414524e-100	Acinar_cells	Pdlim2
Mindy2	3.78787868476876e-104	-0.720486821269793	0.041	0.449	8.99204520977256e-100	Acinar_cells	Mindy2
Rer1	5.18924130482517e-104	-0.684298902456613	0.198	0.585	1.23187399335245e-99	Acinar_cells	Rer1
Gng10	5.3978914416735e-104	-0.807833492981328	0.069	0.475	1.28140544933887e-99	Acinar_cells	Gng10
Sh3kbp1	6.77556092797687e-104	-0.833951702197465	0.008	0.415	1.60845040869243e-99	Acinar_cells	Sh3kbp1
Cep170	7.40247446729987e-104	-0.675262011993546	0.011	0.418	1.75727341379232e-99	Acinar_cells	Cep170
Fubp1	1.0399115792216e-103	-0.815812957513184	0.055	0.467	2.46864609791416e-99	Acinar_cells	Fubp1
Snrpb2	1.07088485444025e-103	-0.682815367906851	0.053	0.458	2.54217355595571e-99	Acinar_cells	Snrpb2
Fundc2	1.22432105638136e-103	-0.805077742419592	0.099	0.497	2.90641575574372e-99	Acinar_cells	Fundc2
Dbnl	1.23368017774382e-103	-0.830800831973093	0.027	0.429	2.92863337394605e-99	Acinar_cells	Dbnl
Nras	1.27755322952584e-103	-0.649123350134367	0.046	0.453	3.03278361157139e-99	Acinar_cells	Nras
Fip1l1	1.39542912617467e-103	-0.70911647453735	0.053	0.459	3.31260920262605e-99	Acinar_cells	Fip1l1
Rgs10	1.43793571830804e-103	-1.16434439189491	0.02	0.429	3.41351560169145e-99	Acinar_cells	Rgs10
Atp5g3	1.68062051116594e-103	-0.697265707921513	0.289	0.673	3.98962503145683e-99	Acinar_cells	Atp5g3
Arhgap17	1.92236175194116e-103	-0.855562264117984	0.025	0.435	4.56349456293312e-99	Acinar_cells	Arhgap17
Emg1	1.9747658158904e-103	-0.730941463034491	0.14	0.53	4.68789657034223e-99	Acinar_cells	Emg1
Trip11	2.2171955916454e-103	-0.71180411284077	0.079	0.482	5.26340061500701e-99	Acinar_cells	Trip11
Cebpz	2.43984293274681e-103	-0.725145361553351	0.104	0.506	5.79194313804766e-99	Acinar_cells	Cebpz
Lyn	2.52979820340981e-103	-1.25475865959433	0.029	0.436	6.00548795507455e-99	Acinar_cells	Lyn
Arhgap45	2.63337741395527e-103	-0.946479984088524	0.019	0.434	6.25137464298842e-99	Acinar_cells	Arhgap45
Psmd8	2.76285947314361e-103	-0.723815676511681	0.16	0.551	6.55875210329562e-99	Acinar_cells	Psmd8
Setd5	3.44573070834247e-103	-0.66084481023639	0.07	0.482	8.1798201285342e-99	Acinar_cells	Setd5
Litaf	3.57221993339328e-103	-0.96237389345902	0.109	0.503	8.4800928998823e-99	Acinar_cells	Litaf
Brd1	3.88331605255619e-103	-0.61257768726407	0.048	0.456	9.21860397716314e-99	Acinar_cells	Brd1
Micos13	3.90080888877274e-103	-0.713150751890646	0.226	0.6	9.26013022105761e-99	Acinar_cells	Micos13
Trim35	4.0097240506017e-103	-0.697774969561489	0.006	0.41	9.51868392372338e-99	Acinar_cells	Trim35
Stag1	4.06250645047485e-103	-0.669538465324191	0.043	0.45	9.64398406278225e-99	Acinar_cells	Stag1
Ndufa5	4.19484289204487e-103	-0.712383673975762	0.181	0.564	9.95813754142531e-99	Acinar_cells	Ndufa5
Vps4b	6.20852894005105e-103	-0.743755553974928	0.083	0.481	1.47384268507872e-98	Acinar_cells	Vps4b
Chd2	6.51559302219649e-103	-0.828855147590939	0.038	0.444	1.54673662753922e-98	Acinar_cells	Chd2
Dlgap4	6.54131844715189e-103	-0.61891342542388	0.043	0.449	1.55284358616939e-98	Acinar_cells	Dlgap4
Fxr1	7.14984973843771e-103	-0.736110375958417	0.098	0.502	1.69730282940773e-98	Acinar_cells	Fxr1
Golgb1	7.83258223864912e-103	-0.717352695851984	0.074	0.482	1.85937669763291e-98	Acinar_cells	Golgb1
Mpc2	8.15229601826494e-103	-0.771220389467657	0.192	0.575	1.93527355177591e-98	Acinar_cells	Mpc2
Stx7	8.82719937295997e-103	-0.738316346615803	0.05	0.46	2.09548885914697e-98	Acinar_cells	Stx7
Dock2	1.13884057939236e-102	-1.17424228490122	0.018	0.427	2.70349365141953e-98	Acinar_cells	Dock2
Tbl1x	1.49621833339271e-102	-0.683914494857883	0.089	0.485	3.55187270164097e-98	Acinar_cells	Tbl1x
Fn1	1.52714263455681e-102	-3.53226512989498	0.092	0.481	3.6252839001744e-98	Acinar_cells	Fn1
4930523C07Rik	1.74961102627383e-102	-0.950639234651249	0.015	0.421	4.15340161527145e-98	Acinar_cells	4930523C07Rik
Krcc1	2.0493011959602e-102	-0.74570692480777	0.106	0.501	4.86483610908993e-98	Acinar_cells	Krcc1
Ppt1	2.26913491197981e-102	-0.839274670719069	0.053	0.462	5.38669936754887e-98	Acinar_cells	Ppt1
Pcnp	2.44073866443032e-102	-0.679176607229943	0.148	0.542	5.79406951549113e-98	Acinar_cells	Pcnp
N4bp2l2	2.69954021459687e-102	-0.754538282163405	0.073	0.475	6.40843851543151e-98	Acinar_cells	N4bp2l2
Psmb9	2.8355312935412e-102	-0.90991145120125	0.018	0.423	6.73126773773747e-98	Acinar_cells	Psmb9
Atp6v1a	3.07517001257073e-102	-0.720750896816221	0.048	0.448	7.30014609284164e-98	Acinar_cells	Atp6v1a
Timm10b	3.2384554719469e-102	-0.797926963740938	0.21	0.587	7.68776944485474e-98	Acinar_cells	Timm10b
Fcho2	3.54691258950712e-102	-0.823032276912353	0.056	0.462	8.42001579623094e-98	Acinar_cells	Fcho2
Rab8a	4.30712843322603e-102	-0.769741731574234	0.079	0.474	1.02246921876353e-97	Acinar_cells	Rab8a
Llph	4.51841811956852e-102	-0.81280101539324	0.162	0.545	1.07262727740437e-97	Acinar_cells	Llph
Frg1	4.61236665352848e-102	-0.697761970831509	0.043	0.443	1.09492971988113e-97	Acinar_cells	Frg1
Naaa	4.96277373483812e-102	-1.16345316245026	0.006	0.408	1.17811285691322e-97	Acinar_cells	Naaa
Ssbp4	5.33250068001177e-102	-0.644916790351036	0.034	0.436	1.26588233642799e-97	Acinar_cells	Ssbp4
Stk4	5.38888026081653e-102	-0.878851909711997	0.024	0.428	1.27926628511524e-97	Acinar_cells	Stk4
Mrpl23	5.59558427268635e-102	-0.751090994231843	0.16	0.544	1.32833575049301e-97	Acinar_cells	Mrpl23
Bola2	5.78696046642599e-102	-0.776946089472075	0.221	0.598	1.37376654512487e-97	Acinar_cells	Bola2
Peli1	6.76910247687427e-102	-0.84035314996728	0.059	0.463	1.60691723698518e-97	Acinar_cells	Peli1
Psmb5	8.17634285769673e-102	-0.666598478401664	0.186	0.577	1.94098203098863e-97	Acinar_cells	Psmb5
Arf3	1.01656916362635e-101	-0.64328295526852	0.079	0.482	2.41323353753258e-97	Acinar_cells	Arf3
Gabarapl2	1.14134019370344e-101	-0.715755375692758	0.179	0.565	2.70942748583259e-97	Acinar_cells	Gabarapl2
Fam129a	1.15765808504113e-101	-0.794127607049495	0.059	0.462	2.74816452807913e-97	Acinar_cells	Fam129a
Ikbkb	1.35613474311535e-101	-0.752991716361008	0.025	0.43	3.21932826668153e-97	Acinar_cells	Ikbkb
Bmpr2	1.77346679792859e-101	-0.784518520833572	0.055	0.457	4.21003283160267e-97	Acinar_cells	Bmpr2
Akap9	1.80843950433504e-101	-0.760796270173242	0.046	0.447	4.29305453934096e-97	Acinar_cells	Akap9
Bmp2k	2.57238329531489e-101	-0.855747994569054	0.013	0.413	6.10658070474803e-97	Acinar_cells	Bmp2k
Tasor	2.57337849499507e-101	-0.70968220111218	0.038	0.443	6.1089432092688e-97	Acinar_cells	Tasor
Adam10	3.06445624886235e-101	-0.77863281338857	0.075	0.474	7.27471268917433e-97	Acinar_cells	Adam10
Slc6a6	3.21553574317529e-101	-0.989742063709169	0.023	0.426	7.63336030072383e-97	Acinar_cells	Slc6a6
Cpt1a	3.59272335121685e-101	-0.684872431985961	0.033	0.433	8.52876596345368e-97	Acinar_cells	Cpt1a
Dhrs3	3.68860831269977e-101	-1.16844802275942	0.085	0.471	8.75638727351799e-97	Acinar_cells	Dhrs3
Snrpc	4.06376102985139e-101	-0.635996866586911	0.06	0.461	9.64696230876422e-97	Acinar_cells	Snrpc
U2af2	4.23785392913548e-101	-0.659080954830313	0.055	0.462	1.00602414423747e-96	Acinar_cells	U2af2
Vdac3	5.23562657087042e-101	-0.706487742191654	0.126	0.518	1.24288539165893e-96	Acinar_cells	Vdac3
Rnf10	5.85631663809182e-101	-0.71695966585893	0.151	0.544	1.39023100671662e-96	Acinar_cells	Rnf10
Cmtm7	5.9110789129456e-101	-0.831257030120879	0.059	0.451	1.40323102314416e-96	Acinar_cells	Cmtm7
Mef2c	6.05557810082306e-101	-1.63920090376177	0.01	0.412	1.43753368535439e-96	Acinar_cells	Mef2c
Sbds	6.17011977067297e-101	-0.658280575853807	0.062	0.461	1.46472473236006e-96	Acinar_cells	Sbds
Ep400	6.86891043464095e-101	-0.647320121075525	0.024	0.428	1.63061064807942e-96	Acinar_cells	Ep400
Morf4l2	7.44284521110585e-101	-0.665830745631725	0.139	0.532	1.76685702466442e-96	Acinar_cells	Morf4l2
Larp4b	8.02126939911585e-101	-0.705581700323751	0.099	0.494	1.90416914265611e-96	Acinar_cells	Larp4b
Tnfaip8	1.17878115173038e-100	-0.962138916834949	0.092	0.488	2.79830857609274e-96	Acinar_cells	Tnfaip8
Cd302	1.37111997117269e-100	-1.29805005948061	0.094	0.485	3.25490169956685e-96	Acinar_cells	Cd302
Dcaf8	1.62478747089188e-100	-0.623518205413577	0.067	0.467	3.85708297715022e-96	Acinar_cells	Dcaf8
Rp9	1.67342769563626e-100	-0.7075985187499	0.197	0.578	3.97255000667091e-96	Acinar_cells	Rp9
2610507B11Rik	1.90922055377725e-100	-0.717226604516319	0.081	0.479	4.53229867261181e-96	Acinar_cells	2610507B11Rik
Ppp2r1a	1.98949698815014e-100	-0.610201685452862	0.06	0.455	4.72286690016962e-96	Acinar_cells	Ppp2r1a
Wapl	2.02095683274848e-100	-0.664453015347064	0.102	0.501	4.79754942526162e-96	Acinar_cells	Wapl
Rcn3	2.02396134772908e-100	-1.17986899018267	0.011	0.411	4.80468184337406e-96	Acinar_cells	Rcn3
Mgst1	2.26424556905363e-100	-1.23802780226018	0.034	0.434	5.37509255637642e-96	Acinar_cells	Mgst1
Mrps16	2.4898536537068e-100	-0.705747546009602	0.104	0.486	5.91066358853457e-96	Acinar_cells	Mrps16
Hsd17b11	2.97662126666401e-100	-0.681090856206208	0.036	0.433	7.06620122493369e-96	Acinar_cells	Hsd17b11
Pnn	3.03136852145186e-100	-0.671806124666067	0.043	0.452	7.19616573307456e-96	Acinar_cells	Pnn
Stat6	3.11976115812019e-100	-0.690860357015413	0.031	0.427	7.40600101326151e-96	Acinar_cells	Stat6
Asns	3.1842016095597e-100	0.738866417067194	0.326	0.087	7.55897620093378e-96	Acinar_cells	Asns
Swap70	3.24996338133e-100	-0.944476769752332	0.01	0.407	7.71508807093928e-96	Acinar_cells	Swap70
Chd8	3.30381652321884e-100	-0.647437226042649	0.038	0.441	7.84293004446922e-96	Acinar_cells	Chd8
Copb1	3.81337702700243e-100	-0.589768291808089	0.098	0.491	9.05257572440108e-96	Acinar_cells	Copb1
Cdkn1b	3.94626639478799e-100	-0.842477278920437	0.051	0.45	9.3680417945872e-96	Acinar_cells	Cdkn1b
Ctss	4.61566117438518e-100	-2.28137722363849	0.061	0.464	1.0957118061873e-95	Acinar_cells	Ctss
Capn1	6.1868177576897e-100	-0.657837608538034	0.013	0.409	1.46868866749796e-95	Acinar_cells	Capn1
Lgmn	6.47890811334455e-100	-1.52469079554172	0.045	0.447	1.53802799702686e-95	Acinar_cells	Lgmn
Pdia4	6.7713250267341e-100	-0.705841496828483	0.141	0.53	1.60744484809641e-95	Acinar_cells	Pdia4
Wbp11	6.9867409219565e-100	-0.685105354460101	0.06	0.455	1.65858242746325e-95	Acinar_cells	Wbp11
Ncoa7	7.46389045104638e-100	-0.744256991873285	0.011	0.405	1.7718529541739e-95	Acinar_cells	Ncoa7
Osbpl9	7.76564031154261e-100	-0.863109612480373	0.047	0.439	1.8434853535571e-95	Acinar_cells	Osbpl9
Ddost	8.26902226588947e-100	-0.732933514358455	0.202	0.577	1.9629831956995e-95	Acinar_cells	Ddost
Cd74	9.48537207133097e-100	-4.40222236401563	0.214	0.571	2.25173247601326e-95	Acinar_cells	Cd74
Hadha	1.01947600824205e-99	-0.679862072593222	0.069	0.461	2.42013409596579e-95	Acinar_cells	Hadha
Tgfb1	1.06887822780618e-99	-1.03446963835752	0.023	0.417	2.53741002498908e-95	Acinar_cells	Tgfb1
Acaa2	1.09099665343371e-99	-0.741903980186322	0.065	0.455	2.58991695558629e-95	Acinar_cells	Acaa2
mt-Nd1	1.16610265082476e-99	-0.951831601600394	0.548	0.87	2.76821108279289e-95	Acinar_cells	mt-Nd1
Kif1b	1.32853453693044e-99	-0.770727682566135	0.073	0.465	3.15380813721918e-95	Acinar_cells	Kif1b
Ergic3	1.33707041082122e-99	-0.688439216936721	0.135	0.522	3.1740714482485e-95	Acinar_cells	Ergic3
Kdelr1	2.07545711412134e-99	-0.724754030656055	0.207	0.584	4.92692764321264e-95	Acinar_cells	Kdelr1
Emc7	2.15356803770254e-99	-0.615909866280649	0.141	0.522	5.11235516470207e-95	Acinar_cells	Emc7
Ddx46	2.32990843148124e-99	-0.682949769438623	0.06	0.452	5.53096962549331e-95	Acinar_cells	Ddx46
Ppp1r9b	2.40993294786255e-99	-0.701541234605473	0.033	0.428	5.7209398249309e-95	Acinar_cells	Ppp1r9b
Gmfg	2.44380631682665e-99	-1.38458582458437	0.064	0.454	5.80135181551479e-95	Acinar_cells	Gmfg
Mvp	2.81171270310212e-99	-0.691967719452214	0.034	0.429	6.67472478589413e-95	Acinar_cells	Mvp
Tubb2a	2.8560016349217e-99	-0.72459838900467	0.014	0.41	6.77986228114061e-95	Acinar_cells	Tubb2a
Heg1	2.9157822273112e-99	-1.41459437080225	0.011	0.408	6.92177542941407e-95	Acinar_cells	Heg1
Sptssa	2.9278418182565e-99	-0.6996784237954	0.159	0.539	6.9504036923591e-95	Acinar_cells	Sptssa
Lgals3	3.26311034581221e-99	-1.58994187810546	0.027	0.425	7.74629764992361e-95	Acinar_cells	Lgals3
Pon2	3.34922219038919e-99	-0.706770672093094	0.046	0.433	7.95071855776491e-95	Acinar_cells	Pon2
Ppp1cb	3.9049797030863e-99	-0.673432305756555	0.183	0.56	9.27003131715657e-95	Acinar_cells	Ppp1cb
Kpnb1	3.93637177964915e-99	-0.669663115299018	0.085	0.48	9.34455296770911e-95	Acinar_cells	Kpnb1
Dapk1	3.99833717484608e-99	-0.814028816445001	0.029	0.429	9.49165261936711e-95	Acinar_cells	Dapk1
Cd55	4.43318662810292e-99	-1.52121118965684	0.019	0.414	1.05239417364535e-94	Acinar_cells	Cd55
Sptlc2	5.54638837198387e-99	-0.618085372350212	0.029	0.423	1.31665713562525e-94	Acinar_cells	Sptlc2
Smad4	5.64573956721023e-99	-0.620065619700174	0.073	0.465	1.34024211586004e-94	Acinar_cells	Smad4
Smim11	6.10893990249339e-99	-0.63459829472747	0.103	0.493	1.45020124345291e-94	Acinar_cells	Smim11
Higd2a	6.88343802795102e-99	-0.713924600676158	0.13	0.509	1.63405935345529e-94	Acinar_cells	Higd2a
Slc29a1	8.05687186029752e-99	-0.82127941363424	0.017	0.406	1.91262081091603e-94	Acinar_cells	Slc29a1
Dmxl1	8.16859263464372e-99	-0.795587896264707	0.032	0.429	1.93914220553807e-94	Acinar_cells	Dmxl1
Rwdd1	8.81987661066479e-99	-0.647910728136228	0.167	0.546	2.09375050860571e-94	Acinar_cells	Rwdd1
Foxo1	9.8691635600826e-99	-0.814074141375044	0.036	0.427	2.34284073752801e-94	Acinar_cells	Foxo1
4932438A13Rik	1.17118305767073e-98	-0.792029756703888	0.034	0.429	2.78027146060455e-94	Acinar_cells	4932438A13Rik
Sf3b3	1.36751084800768e-98	-0.678173919312091	0.032	0.43	3.24633400208544e-94	Acinar_cells	Sf3b3
Aco2	1.53438615034434e-98	-0.66528253177614	0.089	0.477	3.64247928230243e-94	Acinar_cells	Aco2
Psmd7	1.94287096194155e-98	-0.657683918546202	0.126	0.51	4.61218137655305e-94	Acinar_cells	Psmd7
Gpatch8	1.94629115246358e-98	-0.68363093134954	0.024	0.419	4.62030056683328e-94	Acinar_cells	Gpatch8
Ptpn6	1.97306941280549e-98	-1.25408626852845	0.027	0.421	4.68386947905896e-94	Acinar_cells	Ptpn6
Zmynd11	2.1790446778804e-98	-0.726317163761949	0.084	0.475	5.17283416082029e-94	Acinar_cells	Zmynd11
Atraid	2.22183372530126e-98	-0.709778573009735	0.08	0.468	5.27441108049267e-94	Acinar_cells	Atraid
Ppp1r2	2.28521835431705e-98	-0.803206739354508	0.111	0.496	5.42487985131323e-94	Acinar_cells	Ppp1r2
Sin3b	2.69932746912923e-98	-0.679936879815867	0.103	0.488	6.40793347896588e-94	Acinar_cells	Sin3b
Tardbp	3.25867182809305e-98	-0.697819489572848	0.076	0.47	7.73576105271008e-94	Acinar_cells	Tardbp
Smap2	3.3148670677715e-98	-0.874980512880154	0.047	0.435	7.86916293218277e-94	Acinar_cells	Smap2
Zfr	4.23584049817194e-98	-0.612627076368222	0.066	0.458	1.00554617586104e-93	Acinar_cells	Zfr
Cox17	4.82740384011186e-98	-0.775415832384975	0.257	0.635	1.14597739760416e-93	Acinar_cells	Cox17
C3	5.19794887957436e-98	-3.87701856675829	0.093	0.474	1.23394108452216e-93	Acinar_cells	C3
Snx18	5.45407120613126e-98	-0.823160665068368	0.059	0.45	1.2947419636235e-93	Acinar_cells	Snx18
Metrnl	5.70507248274668e-98	-0.854446778063975	0.02	0.411	1.35432715667923e-93	Acinar_cells	Metrnl
Stk24	6.22208233106527e-98	-0.727971744985256	0.055	0.444	1.47706012457158e-93	Acinar_cells	Stk24
Tcf12	7.6314096837989e-98	-0.69455163365636	0.059	0.453	1.81162034483702e-93	Acinar_cells	Tcf12
Fbl	1.00913241355969e-97	-0.664236813621601	0.088	0.478	2.39557943654935e-93	Acinar_cells	Fbl
Irf2bpl	1.03309137055695e-97	-0.781975529646794	0.036	0.425	2.45245560456513e-93	Acinar_cells	Irf2bpl
Pid1	1.13487934554257e-97	-0.881609895727496	0.019	0.416	2.6940900783835e-93	Acinar_cells	Pid1
Ndufs7	1.18505550461326e-97	-0.663741032698861	0.212	0.587	2.81320326240141e-93	Acinar_cells	Ndufs7
Fam104a	1.26608798578385e-97	-0.683118977169562	0.141	0.518	3.00556626945229e-93	Acinar_cells	Fam104a
Ubr5	1.31845531895153e-97	-0.666611969112253	0.062	0.452	3.12988108165903e-93	Acinar_cells	Ubr5
Zdhhc20	1.57875407642895e-97	-0.730597517610195	0.067	0.455	3.7478043020347e-93	Acinar_cells	Zdhhc20
Ssu72	2.07384282089639e-97	-0.768167990070228	0.132	0.508	4.92309547252594e-93	Acinar_cells	Ssu72
Nfat5	2.26472434581091e-97	-0.739130625898058	0.038	0.437	5.37622912452052e-93	Acinar_cells	Nfat5
Gpbp1	2.38550169321204e-97	-0.651964550149204	0.097	0.486	5.66294246951607e-93	Acinar_cells	Gpbp1
Atp6v1b2	2.41009185469288e-97	-0.713580047501641	0.06	0.449	5.72131705385543e-93	Acinar_cells	Atp6v1b2
Cul3	2.82388380803094e-97	-0.658313016147435	0.139	0.519	6.70361777188465e-93	Acinar_cells	Cul3
Smim15	2.85230130198142e-97	-0.664602976254668	0.048	0.432	6.7710780607737e-93	Acinar_cells	Smim15
Nrp1	3.05526679690576e-97	-1.27454928964222	0.088	0.47	7.2528978491746e-93	Acinar_cells	Nrp1
Anapc5	3.60527974775725e-97	-0.664884307058955	0.123	0.511	8.55857359320093e-93	Acinar_cells	Anapc5
Pycard	3.68976526686541e-97	-0.855876132988225	0.047	0.439	8.75913376701179e-93	Acinar_cells	Pycard
Etfb	3.78852390145847e-97	-0.74098682053063	0.219	0.583	8.99357688967226e-93	Acinar_cells	Etfb
Spred1	3.82286965694884e-97	-0.776016828658569	0.053	0.438	9.07511027863086e-93	Acinar_cells	Spred1
Msl1	3.9265090878738e-97	-0.692140685907104	0.066	0.455	9.3211399237036e-93	Acinar_cells	Msl1
Exoc3	4.06872128778597e-97	-0.613848210907102	0.059	0.446	9.65873746507513e-93	Acinar_cells	Exoc3
Prkcsh	4.07261561115668e-97	-0.652260517669496	0.078	0.461	9.66798219932483e-93	Acinar_cells	Prkcsh
Ppp2r2a	4.38692790315094e-97	-0.714761180854937	0.056	0.438	1.041412814929e-92	Acinar_cells	Ppp2r2a
Lpgat1	4.74399133847129e-97	-0.726740499803571	0.055	0.437	1.1261761038397e-92	Acinar_cells	Lpgat1
Hcfc1r1	6.27993454316239e-97	-0.716268334149193	0.151	0.53	1.49079366120132e-92	Acinar_cells	Hcfc1r1
Samd9l	6.81650039662056e-97	-0.757714316471388	0.004	0.39	1.61816902915376e-92	Acinar_cells	Samd9l
Il6ra	6.93938669324943e-97	-0.854840857368351	0.056	0.447	1.64734100711048e-92	Acinar_cells	Il6ra
Zc3h15	7.13120324977811e-97	-0.746590905761047	0.156	0.534	1.69287633946483e-92	Acinar_cells	Zc3h15
Aimp1	7.34616111962106e-97	-0.699000233676795	0.179	0.554	1.74390518818684e-92	Acinar_cells	Aimp1
Sdc4	7.41573975765316e-97	-0.991760671804473	0.093	0.473	1.76042246106928e-92	Acinar_cells	Sdc4
Plin2	7.58284228488709e-97	-1.02581509416576	0.028	0.42	1.80009093000935e-92	Acinar_cells	Plin2
Smarce1	8.06107254980613e-97	-0.654096361103157	0.075	0.464	1.91361801259848e-92	Acinar_cells	Smarce1
Creb1	8.17130192193902e-97	-0.753921153275793	0.036	0.426	1.9397853632491e-92	Acinar_cells	Creb1
Peak1	9.14191880477378e-97	-0.749396001134674	0.011	0.402	2.17020010506525e-92	Acinar_cells	Peak1
Uba52	1.11307763369477e-96	-0.932279053276734	0.309	0.668	2.64233499462802e-92	Acinar_cells	Uba52
Itgb5	1.31468985747632e-96	-0.954231411943152	0.028	0.415	3.12094225266304e-92	Acinar_cells	Itgb5
Slc25a5	1.43937741281718e-96	-0.790442391019731	0.305	0.661	3.4169380402867e-92	Acinar_cells	Slc25a5
Nudc	1.55213857933072e-96	-0.659438416903105	0.142	0.524	3.6846217734732e-92	Acinar_cells	Nudc
Pxk	1.64982672605814e-96	-0.748204575371118	0.039	0.43	3.91652366498942e-92	Acinar_cells	Pxk
Kdm6b	1.76256071082899e-96	-1.08659236004684	0.041	0.426	4.18414287143693e-92	Acinar_cells	Kdm6b
Itch	1.91931455425095e-96	-0.732995769662223	0.069	0.451	4.55626082033633e-92	Acinar_cells	Itch
Psmc5	1.97073912404555e-96	-0.622451766777291	0.099	0.483	4.67833760657173e-92	Acinar_cells	Psmc5
Romo1	2.0672752551222e-96	-0.746687589432264	0.285	0.641	4.9075047281346e-92	Acinar_cells	Romo1
Klhl9	2.21579606555375e-96	-0.725915739800307	0.06	0.444	5.26007828001804e-92	Acinar_cells	Klhl9
Cmtm6	2.34591466437688e-96	-0.740826770167782	0.051	0.437	5.56896682176426e-92	Acinar_cells	Cmtm6
Ugp2	2.53681765519999e-96	-0.753061821779168	0.09	0.47	6.02215143167927e-92	Acinar_cells	Ugp2
Ndufs2	2.54674561794831e-96	-0.662995266638982	0.154	0.525	6.04571942244748e-92	Acinar_cells	Ndufs2
Mprip	2.70254563509558e-96	-0.731095412154679	0.067	0.454	6.4155730831534e-92	Acinar_cells	Mprip
Mrps21	3.15137180168238e-96	-0.665434807534221	0.262	0.62	7.48104152001379e-92	Acinar_cells	Mrps21
Tmed7	3.19212700697427e-96	-0.665738613340717	0.106	0.486	7.57779030185621e-92	Acinar_cells	Tmed7
Tpp2	4.07681639193739e-96	-0.680478336706713	0.047	0.431	9.67795443282017e-92	Acinar_cells	Tpp2
Kansl1	4.65879923987107e-96	-0.70225820695439	0.055	0.443	1.10595235155299e-91	Acinar_cells	Kansl1
Pgls	4.87761431578104e-96	-0.624484720737275	0.235	0.602	1.15789686242326e-91	Acinar_cells	Pgls
Utrn	5.96158482667749e-96	-0.777826636098863	0.067	0.46	1.41522062200497e-91	Acinar_cells	Utrn
Atf4	6.28637672967151e-96	-0.681011995635917	0.239	0.609	1.49232297185672e-91	Acinar_cells	Atf4
Crebrf	7.36341708317324e-96	-0.691961393623526	0.059	0.449	1.7480015813745e-91	Acinar_cells	Crebrf
Aida	9.04591242011386e-96	-0.660112300229828	0.034	0.423	2.14740914941083e-91	Acinar_cells	Aida
Tle5	9.82314489458593e-96	-0.690512085416564	0.421	0.779	2.33191636652575e-91	Acinar_cells	Tle5
Arfgef1	1.0996954871934e-95	-0.716443914878043	0.093	0.477	2.61056711704841e-91	Acinar_cells	Arfgef1
Pdlim5	1.1076093248281e-95	-0.654475659123112	0.034	0.415	2.62935377620943e-91	Acinar_cells	Pdlim5
Trpc4ap	1.20136218238636e-95	-0.568113774003084	0.092	0.479	2.85191368476699e-91	Acinar_cells	Trpc4ap
Smc4	1.27117696069e-95	-0.998512081222595	0.02	0.407	3.01764698698198e-91	Acinar_cells	Smc4
Cpq	1.48287095634437e-95	-0.767394225674387	0.034	0.42	3.52018736326591e-91	Acinar_cells	Cpq
Pip4k2a	1.50861177066e-95	-0.924675705919298	0.013	0.399	3.58129348236977e-91	Acinar_cells	Pip4k2a
Ubn2	1.52971109637647e-95	-0.504538499187948	0.065	0.461	3.63138117168809e-91	Acinar_cells	Ubn2
Cuta	1.64397688719089e-95	-0.677647930506261	0.162	0.53	3.90263673250246e-91	Acinar_cells	Cuta
Cndp2	1.83148607985564e-95	-0.756035935968221	0.031	0.416	4.34776480496931e-91	Acinar_cells	Cndp2
Acvrl1	2.25144841901946e-95	-0.743141347490625	0.006	0.389	5.3447134019103e-91	Acinar_cells	Acvrl1
Sec14l1	2.61968106605685e-95	-0.734432312943341	0.071	0.451	6.21886088271235e-91	Acinar_cells	Sec14l1
Cdc42se1	2.8238925541745e-95	-0.669340404332889	0.09	0.471	6.70363853435486e-91	Acinar_cells	Cdc42se1
Rras	4.11314331267253e-95	-0.678373907775982	0.023	0.411	9.76419090995332e-91	Acinar_cells	Rras
Abcf1	4.21208703370182e-95	-0.67204214572132	0.137	0.515	9.99907340930475e-91	Acinar_cells	Abcf1
C1galt1	4.60537636682435e-95	-0.705084105004187	0.06	0.439	1.09327029572043e-90	Acinar_cells	C1galt1
Wdr83os	5.24520084002149e-95	-0.648883014919832	0.141	0.517	1.2451582274127e-90	Acinar_cells	Wdr83os
Cbx1	5.41313041302751e-95	-0.662494370461641	0.088	0.47	1.2850230287486e-90	Acinar_cells	Cbx1
Ppp6r3	5.9632111662511e-95	-0.647561695981492	0.045	0.429	1.41560669875635e-90	Acinar_cells	Ppp6r3
Zcchc7	6.95200126755281e-95	-0.717033854642076	0.056	0.447	1.65033558090436e-90	Acinar_cells	Zcchc7
Prdx6	8.5981949486954e-95	-0.754951599565102	0.187	0.552	2.0411254988708e-90	Acinar_cells	Prdx6
Arhgap30	9.48164473875692e-95	-1.02468325795211	0.019	0.406	2.2508476445335e-90	Acinar_cells	Arhgap30
Tbrg1	1.28358525067797e-94	-0.741600251899207	0.172	0.532	3.04710302658444e-90	Acinar_cells	Tbrg1
Csnk2b	1.39777566214422e-94	-0.670575986025294	0.154	0.524	3.31817964436416e-90	Acinar_cells	Csnk2b
Anp32e	1.52523897962394e-94	-0.76375056121382	0.056	0.434	3.62076481372927e-90	Acinar_cells	Anp32e
Clcn4	1.5634031039461e-94	-0.562972989964169	0.048	0.433	3.71136262845765e-90	Acinar_cells	Clcn4
Sar1a	1.69898401935774e-94	-0.72421853414157	0.184	0.549	4.03321816355335e-90	Acinar_cells	Sar1a
Smarcd2	1.77474853717949e-94	-0.624960231086155	0.06	0.441	4.2130755524104e-90	Acinar_cells	Smarcd2
Adgre5	1.95287378280382e-94	-1.17083113683837	0.018	0.402	4.63592707299798e-90	Acinar_cells	Adgre5
Pgd	2.00770480105488e-94	-0.694906634391435	0.043	0.429	4.76609042722418e-90	Acinar_cells	Pgd
Cmtm3	2.02831677918646e-94	-0.6297720292555	0.013	0.395	4.81502120211074e-90	Acinar_cells	Cmtm3
Itga4	2.06568167490424e-94	-1.31931266176302	0.008	0.389	4.90372172805517e-90	Acinar_cells	Itga4
Arhgef12	2.08701363816176e-94	-0.838359674989987	0.084	0.464	4.9543616756322e-90	Acinar_cells	Arhgef12
Phb2	2.49025208023694e-94	-0.645999041590144	0.163	0.531	5.91160941327447e-90	Acinar_cells	Phb2
Rhoc	2.64068052505252e-94	-0.841548972668442	0.047	0.43	6.26871149842218e-90	Acinar_cells	Rhoc
Dhx36	2.83016716254645e-94	-0.65797735665005	0.055	0.437	6.71853382716902e-90	Acinar_cells	Dhx36
Zc3h13	2.90838869242684e-94	-0.752657764265301	0.047	0.428	6.90422391695209e-90	Acinar_cells	Zc3h13
Dctn4	3.11646778608486e-94	-0.656136777239908	0.051	0.43	7.39818287738685e-90	Acinar_cells	Dctn4
Wdr33	3.46405220653436e-94	-0.601362587078357	0.056	0.436	8.22331353309192e-90	Acinar_cells	Wdr33
Tnfsf12	3.62674665720294e-94	-0.660441144739241	0.013	0.392	8.60953388953405e-90	Acinar_cells	Tnfsf12
Tex261	3.69858770443451e-94	-0.624564507863032	0.121	0.495	8.78007735155709e-90	Acinar_cells	Tex261
Syngr2	4.11679138213616e-94	-0.935709564248986	0.099	0.472	9.77285106205303e-90	Acinar_cells	Syngr2
Luc7l3	4.80932076196266e-94	-0.719203438815161	0.101	0.48	1.14168465568232e-89	Acinar_cells	Luc7l3
Fgfr1op2	5.28146718203427e-94	-0.660472435263811	0.159	0.531	1.25376749434311e-89	Acinar_cells	Fgfr1op2
Ddx21	5.86250000906652e-94	-0.813290050604032	0.081	0.457	1.3916988771523e-89	Acinar_cells	Ddx21
Yme1l1	5.87044901907668e-94	-0.614214853377478	0.101	0.481	1.39358589263861e-89	Acinar_cells	Yme1l1
Tmem134	6.97761550783453e-94	-0.737248507974595	0.142	0.507	1.65641614540484e-89	Acinar_cells	Tmem134
Pds5a	7.52669887102789e-94	-0.710805121591782	0.07	0.453	1.78676304499331e-89	Acinar_cells	Pds5a
Lamtor5	7.70288628875871e-94	-0.573763843384292	0.111	0.486	1.82858817608843e-89	Acinar_cells	Lamtor5
Mapkapk2	7.87707374700379e-94	-0.650005686693279	0.066	0.446	1.86993853680123e-89	Acinar_cells	Mapkapk2
Ap3b1	1.0217221486383e-93	-0.663270630188605	0.061	0.435	2.42546620865246e-89	Acinar_cells	Ap3b1
Fkbp11	1.04378199348744e-93	1.10771019775322	0.426	0.164	2.47783407433985e-89	Acinar_cells	Fkbp11
Eif3d	1.15377266867323e-93	-0.70957993289111	0.139	0.504	2.73894093816339e-89	Acinar_cells	Eif3d
Ndufa8	1.32833481513642e-93	-0.66156102822078	0.17	0.527	3.15333401765235e-89	Acinar_cells	Ndufa8
Tspan3	1.52372196845167e-93	-0.80482838136559	0.057	0.433	3.61716358090742e-89	Acinar_cells	Tspan3
Emc10	1.53320075731335e-93	-0.746322677564206	0.156	0.52	3.63966527778616e-89	Acinar_cells	Emc10
Cwc15	1.59116852461117e-93	-0.680560701941103	0.181	0.546	3.77727496057445e-89	Acinar_cells	Cwc15
Rsf1	1.83053022734173e-93	-0.637505678872413	0.046	0.431	4.34549570668653e-89	Acinar_cells	Rsf1
Nfatc3	1.83407516028894e-93	-0.673022191905736	0.046	0.426	4.35391102300992e-89	Acinar_cells	Nfatc3
Cdk9	2.04664647277275e-93	-0.608349497022128	0.059	0.438	4.85853406171523e-89	Acinar_cells	Cdk9
Lars2	2.12320920504559e-93	1.36316138100494	0.935	0.935	5.04028633185771e-89	Acinar_cells	Lars2
Eapp	2.14068682432032e-93	-0.584699637640573	0.087	0.461	5.08177645225401e-89	Acinar_cells	Eapp
Phf20l1	2.22173617237598e-93	-0.731073842829425	0.067	0.451	5.27417949960334e-89	Acinar_cells	Phf20l1
Safb2	2.43411137621446e-93	-0.645722418022781	0.05	0.435	5.77833699599551e-89	Acinar_cells	Safb2
Pgk1	2.86215506034202e-93	-0.712531599194814	0.121	0.492	6.79446989774592e-89	Acinar_cells	Pgk1
Acadl	3.18769863921536e-93	-0.668554037327759	0.083	0.452	7.56727779963334e-89	Acinar_cells	Acadl
Cenpb	3.24240790501605e-93	-0.671873768350187	0.115	0.489	7.6971521257176e-89	Acinar_cells	Cenpb
Ctdnep1	3.90246403006275e-93	-0.601064188939131	0.089	0.463	9.26405936096596e-89	Acinar_cells	Ctdnep1
Txn2	3.92160926671818e-93	-0.699270044582181	0.117	0.485	9.30950823826228e-89	Acinar_cells	Txn2
Srgap2	4.04283109897632e-93	-0.643533395517074	0.023	0.399	9.59727674585989e-89	Acinar_cells	Srgap2
Stat1	4.27987303806957e-93	-0.877645457279179	0.02	0.399	1.01599906050733e-88	Acinar_cells	Stat1
Ccdc88a	4.31365836100226e-93	-0.863888034525026	0.009	0.387	1.02401935831833e-88	Acinar_cells	Ccdc88a
Hdac7	4.77253687097505e-93	-0.803822819122978	0.004	0.379	1.13295252780077e-88	Acinar_cells	Hdac7
Gpx3	5.1007823192853e-93	-2.50700211657533	0.036	0.417	1.21087471477514e-88	Acinar_cells	Gpx3
Cd9	5.26918286751573e-93	-1.30144713297123	0.081	0.454	1.25085132091956e-88	Acinar_cells	Cd9
Ext1	5.45620267932136e-93	-0.705640769753757	0.036	0.411	1.2952479540441e-88	Acinar_cells	Ext1
Tppp3	5.5904859213871e-93	-1.4789944706273	0.015	0.392	1.32712545287808e-88	Acinar_cells	Tppp3
Cdk12	6.01693101669912e-93	-0.64097214595201	0.041	0.422	1.4283592540542e-88	Acinar_cells	Cdk12
Srsf9	6.27698916711016e-93	-0.664204790181284	0.084	0.458	1.49009445838028e-88	Acinar_cells	Srsf9
Uqcrc2	6.86006913723799e-93	-0.634332549786958	0.153	0.517	1.62851181248893e-88	Acinar_cells	Uqcrc2
Cdk11b	6.94380155883795e-93	-0.694054469955672	0.074	0.449	1.64838905205254e-88	Acinar_cells	Cdk11b
Hcls1	7.45788395532433e-93	-1.0635901213725	0.014	0.391	1.77042707215444e-88	Acinar_cells	Hcls1
Ppdpf	7.81946445394497e-93	-0.782691998142774	0.081	0.452	1.856262666722e-88	Acinar_cells	Ppdpf
Ddx42	9.44294961577216e-93	-0.599724177286364	0.056	0.433	2.24166180928815e-88	Acinar_cells	Ddx42
Sntb2	1.06241852825784e-92	-0.853306163536587	0.011	0.387	2.52207534423128e-88	Acinar_cells	Sntb2
Eea1	1.06520730673268e-92	-0.674422376268806	0.067	0.449	2.52869562545271e-88	Acinar_cells	Eea1
Pcm1	1.0749726190193e-92	-0.649559660831395	0.053	0.437	2.55187750028992e-88	Acinar_cells	Pcm1
Tecr	1.30965681731767e-92	-0.722572829333768	0.155	0.519	3.10899431863041e-88	Acinar_cells	Tecr
Psmd11	1.3683154052234e-92	-0.645181968691536	0.112	0.488	3.24824394045983e-88	Acinar_cells	Psmd11
Tmem106b	1.52212318107482e-92	-0.701185094708265	0.076	0.447	3.6133682195535e-88	Acinar_cells	Tmem106b
Lmbrd1	1.6418526396001e-92	-0.635007453984518	0.062	0.438	3.89759398114668e-88	Acinar_cells	Lmbrd1
Elavl1	1.74959223708505e-92	-0.627962865045989	0.097	0.47	4.15335701161621e-88	Acinar_cells	Elavl1
Nin	1.82832838788438e-92	-0.675887524478	0.004	0.376	4.34026875999872e-88	Acinar_cells	Nin
Ubr4	2.23484534466558e-92	-0.61365455416802	0.036	0.411	5.30529936370162e-88	Acinar_cells	Ubr4
Arid1b	2.6566790632559e-92	-0.657500416622517	0.037	0.409	6.30669042826319e-88	Acinar_cells	Arid1b
Cab39	2.68950348536246e-92	-0.629624613935554	0.09	0.464	6.38461232390194e-88	Acinar_cells	Cab39
Tbl1xr1	3.00293101543178e-92	-0.660267361419314	0.032	0.408	7.12865793753351e-88	Acinar_cells	Tbl1xr1
Npepps	3.36125302873067e-92	-0.621515863043242	0.052	0.434	7.97927856490373e-88	Acinar_cells	Npepps
Ppp1r10	3.53307945477889e-92	-0.635732688833208	0.041	0.425	8.3871773176996e-88	Acinar_cells	Ppp1r10
Snrnp200	3.57109857212507e-92	-0.556846683752379	0.022	0.396	8.47743090036771e-88	Acinar_cells	Snrnp200
Lrpap1	3.69479404330216e-92	-0.623873752483431	0.075	0.45	8.771071579395e-88	Acinar_cells	Lrpap1
Nbeal1	3.89148752650838e-92	-0.694810792302292	0.029	0.403	9.23800223917824e-88	Acinar_cells	Nbeal1
Tubb4b	4.08500679278916e-92	-0.768908536495519	0.066	0.441	9.69739762540218e-88	Acinar_cells	Tubb4b
Gnaq	4.65546863614842e-92	-0.609818233504624	0.06	0.442	1.10516169953527e-87	Acinar_cells	Gnaq
Cdc40	5.5801679893631e-92	-0.635290916018499	0.023	0.397	1.32467607899491e-87	Acinar_cells	Cdc40
Chmp3	5.7143495346452e-92	-0.653306555460937	0.12	0.493	1.35652943602942e-87	Acinar_cells	Chmp3
C4b	5.80147556979153e-92	-2.29405855574841	0.13	0.491	1.37721228551281e-87	Acinar_cells	C4b
Safb	6.2497588838206e-92	-0.64993796278826	0.045	0.426	1.48363026143017e-87	Acinar_cells	Safb
Apoe	7.9747964157584e-92	-3.82259739025348	0.258	0.626	1.89313692113689e-87	Acinar_cells	Apoe
Pkn1	8.5987942147167e-92	-0.747161044459219	0.076	0.448	2.0412677586316e-87	Acinar_cells	Pkn1
Cers2	9.18896020682738e-92	-0.645410255192075	0.073	0.443	2.18136726349875e-87	Acinar_cells	Cers2
Gng12	9.35932547330557e-92	-0.763239988230764	0.076	0.445	2.22181027410801e-87	Acinar_cells	Gng12
Lsm14a	9.69121593050044e-92	-0.622751494325079	0.045	0.416	2.3005977497415e-87	Acinar_cells	Lsm14a
Rc3h1	1.00763373155739e-91	-0.645968264463447	0.056	0.433	2.39202171534409e-87	Acinar_cells	Rc3h1
H2-Eb1	1.075441437104e-91	-3.40320431091965	0.092	0.46	2.55299042754118e-87	Acinar_cells	H2-Eb1
Smarca4	1.07559050052644e-91	-0.663793869950487	0.051	0.422	2.55334428919972e-87	Acinar_cells	Smarca4
Tmem176a	1.12536283430207e-91	-1.68877565832474	0.075	0.443	2.67149883234969e-87	Acinar_cells	Tmem176a
Arhgef2	1.12835241866671e-91	-0.639393809815522	0.059	0.429	2.67859580667289e-87	Acinar_cells	Arhgef2
Ubxn4	1.17585865220661e-91	-0.632805085438411	0.179	0.551	2.79137085447328e-87	Acinar_cells	Ubxn4
R3hdm4	1.21258639215726e-91	-0.687113718585649	0.08	0.45	2.87855883634211e-87	Acinar_cells	R3hdm4
H2-Aa	1.2400675942595e-91	-3.66980145115692	0.103	0.466	2.94379646201263e-87	Acinar_cells	H2-Aa
Rab5a	1.25297424079773e-91	-0.638052894734782	0.103	0.476	2.97443555022974e-87	Acinar_cells	Rab5a
Man1a2	1.32571706164012e-91	-0.559664011268101	0.081	0.458	3.14711973262747e-87	Acinar_cells	Man1a2
Acbd3	1.48638716900042e-91	-0.610780058055364	0.069	0.446	3.52853450049009e-87	Acinar_cells	Acbd3
Psmd13	1.54475068866816e-91	-0.624654717869701	0.074	0.444	3.66708365982934e-87	Acinar_cells	Psmd13
Dock10	2.11521816442009e-91	-1.0867558385881	0.015	0.392	5.02131640051686e-87	Acinar_cells	Dock10
Pcna	2.2571312064408e-91	-0.731131100176753	0.06	0.433	5.3582037709698e-87	Acinar_cells	Pcna
Stt3b	2.41791215106279e-91	-0.709884143645559	0.128	0.493	5.73988165540795e-87	Acinar_cells	Stt3b
Prcp	2.46866331631409e-91	-0.95556141289122	0.034	0.405	5.86035984659802e-87	Acinar_cells	Prcp
Ensa	2.72834341670783e-91	-0.58442332841305	0.046	0.42	6.47681443692271e-87	Acinar_cells	Ensa
Adam17	2.8469907371013e-91	-0.637029674732785	0.024	0.396	6.75847131080477e-87	Acinar_cells	Adam17
Uvrag	3.27775980328733e-91	-0.66728759794073	0.015	0.388	7.7810739970238e-87	Acinar_cells	Uvrag
Pmepa1	3.34630323931147e-91	-1.17206964018654	0.036	0.411	7.94378925980151e-87	Acinar_cells	Pmepa1
Ptpn11	3.40584815677226e-91	-0.608002043745568	0.038	0.409	8.08514293936166e-87	Acinar_cells	Ptpn11
Ube2m	3.77620805968731e-91	-0.614105938952625	0.121	0.488	8.96434031289171e-87	Acinar_cells	Ube2m
Bin1	3.78308129395701e-91	-0.714068450024204	0.075	0.45	8.98065668372454e-87	Acinar_cells	Bin1
Cep350	4.20780258617573e-91	-0.698831677028968	0.033	0.402	9.98890255932256e-87	Acinar_cells	Cep350
Usp8	5.79856289711641e-91	-0.632874209943672	0.055	0.425	1.37652084614646e-86	Acinar_cells	Usp8
Bub3	6.10020633222538e-91	-0.62735658935155	0.036	0.404	1.44812798120698e-86	Acinar_cells	Bub3
Rab11a	7.69484740926446e-91	-0.696931815353794	0.128	0.49	1.82667982648529e-86	Acinar_cells	Rab11a
H2-Ab1	8.28261060842367e-91	-3.48345056229517	0.103	0.466	1.9662089323337e-86	Acinar_cells	H2-Ab1
Dctn1	8.32670542492913e-91	-0.611278064253411	0.064	0.434	1.97667660082393e-86	Acinar_cells	Dctn1
Lats2	8.81550021983805e-91	-0.580459264466795	0.013	0.384	2.09271159718735e-86	Acinar_cells	Lats2
Uqcc3	9.09685001491932e-91	-0.62990003773735	0.103	0.471	2.1595012250417e-86	Acinar_cells	Uqcc3
Bag1	1.08906077803671e-90	-0.68826783863938	0.28	0.619	2.58532138098135e-86	Acinar_cells	Bag1
Tmem160	1.13540896626825e-90	-0.68787386833355	0.197	0.553	2.6953473450242e-86	Acinar_cells	Tmem160
Rbm42	1.47575879808218e-90	-0.565564923366132	0.085	0.458	3.50330381076728e-86	Acinar_cells	Rbm42
Skp1a	1.51156016239639e-90	-0.594335262175191	0.117	0.483	3.58829266951278e-86	Acinar_cells	Skp1a
Nenf	1.63147511185669e-90	-1.30736351512035	0.19	0.526	3.8729587680366e-86	Acinar_cells	Nenf
Slc44a1	1.67478977141526e-90	-0.684840037466871	0.034	0.404	3.97578343836269e-86	Acinar_cells	Slc44a1
Zfhx3	1.69355680400104e-90	-0.901883811235565	0.056	0.425	4.02033449701806e-86	Acinar_cells	Zfhx3
Srsf6	1.82472712364316e-90	-0.41932977051334	0.17	0.546	4.3317197188165e-86	Acinar_cells	Srsf6
Ubn1	1.94009168587462e-90	-0.660282731242623	0.071	0.44	4.60558365309776e-86	Acinar_cells	Ubn1
Adnp	2.2687558322702e-90	-0.599411024250713	0.05	0.421	5.38579947022622e-86	Acinar_cells	Adnp
Vat1	2.52650258177579e-90	-0.936895028828265	0.107	0.468	5.99766447887755e-86	Acinar_cells	Vat1
R3hdm2	3.33603996420655e-90	-0.595954631865605	0.088	0.457	7.91942527102993e-86	Acinar_cells	R3hdm2
Eif3m	3.52079557297876e-90	-0.550179642842997	0.267	0.635	8.35801661069427e-86	Acinar_cells	Eif3m
Smim14	3.72509125561766e-90	-0.618364349858946	0.263	0.615	8.84299413171075e-86	Acinar_cells	Smim14
Zfp644	3.79870554638902e-90	-0.62337336320495	0.067	0.439	9.0177470965729e-86	Acinar_cells	Zfp644
Snap23	4.02487427455733e-90	-0.746588184612653	0.045	0.414	9.55464904037164e-86	Acinar_cells	Snap23
Ndufb8	4.22571109864248e-90	-0.66531075324993	0.275	0.617	1.00314155770674e-85	Acinar_cells	Ndufb8
Polr2m	6.07471264256011e-90	-0.671539856890342	0.136	0.496	1.44207603421735e-85	Acinar_cells	Polr2m
Ubald2	6.21992444123876e-90	-0.660798654685377	0.098	0.471	1.47654786310567e-85	Acinar_cells	Ubald2
Sbno2	6.42654004244996e-90	-0.781107907352172	0.024	0.398	1.5255963406772e-85	Acinar_cells	Sbno2
Tmcc1	7.04876526194365e-90	-0.926349685455536	0.037	0.41	1.6733063855328e-85	Acinar_cells	Tmcc1
Cyb5r3	7.96445134706142e-90	-0.800617780619345	0.113	0.476	1.89068110527891e-85	Acinar_cells	Cyb5r3
Dse	8.04838383576178e-90	-0.670851065540352	0.008	0.377	1.91060583877149e-85	Acinar_cells	Dse
Susd6	8.29147364875854e-90	-0.610336346815237	0.034	0.402	1.96831292947879e-85	Acinar_cells	Susd6
Bcl10	8.30450622774814e-90	-0.75167247349663	0.067	0.433	1.97140673340513e-85	Acinar_cells	Bcl10
Sash1	8.94037098526281e-90	-0.772470889400909	0.032	0.399	2.12235466819154e-85	Acinar_cells	Sash1
Dtnbp1	9.84905982840144e-90	-0.61214553015234	0.015	0.381	2.33806831266422e-85	Acinar_cells	Dtnbp1
Map3k2	1.17377962525374e-89	-0.620831198119954	0.039	0.407	2.78643545238985e-85	Acinar_cells	Map3k2
Trp53	1.25618862312512e-89	-0.611888662495377	0.025	0.396	2.98206617243673e-85	Acinar_cells	Trp53
Tcf25	1.5136538840125e-89	-0.428115837492474	0.317	0.688	3.59326295525727e-85	Acinar_cells	Tcf25
S100a1	1.59285962499008e-89	-0.826513060218547	0.101	0.459	3.78128946376396e-85	Acinar_cells	S100a1
Srsf1	1.85698793558961e-89	-0.657738863003972	0.069	0.438	4.40830366029617e-85	Acinar_cells	Srsf1
Gltp	1.92091946242632e-89	-0.937738402332938	0.089	0.45	4.56007071185385e-85	Acinar_cells	Gltp
Ddi2	1.94958083252194e-89	-0.703291270028973	0.046	0.413	4.62810993832384e-85	Acinar_cells	Ddi2
Mrpl24	2.37364790078197e-89	-0.561571790961794	0.139	0.506	5.63480275166632e-85	Acinar_cells	Mrpl24
Hspa1b	2.61530034034939e-89	-1.24645486197067	0.036	0.41	6.2084614779554e-85	Acinar_cells	Hspa1b
Syk	3.76746085714698e-89	-1.10556981765907	0.011	0.379	8.94357532878122e-85	Acinar_cells	Syk
Rab12	4.08797577704043e-89	-0.600123256403824	0.013	0.378	9.70444569711627e-85	Acinar_cells	Rab12
Csnk1g2	4.40191081155183e-89	-0.583755671014376	0.112	0.476	1.04496960755429e-84	Acinar_cells	Csnk1g2
Tmem127	4.84603273059656e-89	-0.547424625234817	0.029	0.394	1.15039970991632e-84	Acinar_cells	Tmem127
Vamp8	4.90053110692724e-89	-0.790873502105128	0.275	0.622	1.16333707947346e-84	Acinar_cells	Vamp8
Ncoa3	5.01851178145417e-89	-0.670820889296171	0.02	0.387	1.19134451179941e-84	Acinar_cells	Ncoa3
Api5	5.90228260469441e-89	-0.579415190655559	0.041	0.408	1.40114286752841e-84	Acinar_cells	Api5
Ndufv3	6.23541575173121e-89	-0.547087613452247	0.274	0.633	1.48022534530347e-84	Acinar_cells	Ndufv3
Ndufb9	6.81630584780585e-89	-0.534441446338746	0.336	0.699	1.61812284521063e-84	Acinar_cells	Ndufb9
Rps27rt	8.08858679510724e-89	-0.70299501608425	0.079	0.444	1.92014961929051e-84	Acinar_cells	Rps27rt
Idh1	9.53960483723802e-89	-0.607294191597005	0.036	0.403	2.26460679231193e-84	Acinar_cells	Idh1
Cdk13	9.61286380028512e-89	-0.65864658151655	0.043	0.408	2.28199773754968e-84	Acinar_cells	Cdk13
Ndufs4	9.81468685461158e-89	-0.618183498306834	0.12	0.479	2.32990851241624e-84	Acinar_cells	Ndufs4
Ighm	1.12753724699873e-88	-2.67066031540681	0.018	0.382	2.67666067065028e-84	Acinar_cells	Ighm
Glrx3	1.15138822317555e-88	-0.633049172269963	0.167	0.523	2.73328050299643e-84	Acinar_cells	Glrx3
Dguok	1.22231948848999e-88	-0.586939223175249	0.041	0.406	2.9016642337264e-84	Acinar_cells	Dguok
Vapb	1.36950702076813e-88	-0.613800039768666	0.113	0.468	3.25107271660146e-84	Acinar_cells	Vapb
Tmem176b	1.45488093191484e-88	-1.68806331449979	0.128	0.479	3.45374184427264e-84	Acinar_cells	Tmem176b
Crk	1.57331216922531e-88	-0.628993350189735	0.084	0.446	3.73488575852396e-84	Acinar_cells	Crk
Ghitm	1.70588504598194e-88	-0.582886964424862	0.196	0.559	4.04960051065653e-84	Acinar_cells	Ghitm
Eif2s2	1.72147583984568e-88	-0.552326711789196	0.364	0.739	4.08661149620965e-84	Acinar_cells	Eif2s2
Mlf2	1.78082444354739e-88	-0.665403326826327	0.123	0.48	4.22749914653716e-84	Acinar_cells	Mlf2
Ppp6r1	1.99031076803326e-88	-0.642568556878132	0.038	0.399	4.72479873223414e-84	Acinar_cells	Ppp6r1
St3gal1	2.33108465064965e-88	-0.635662054580853	0.024	0.389	5.5337618521772e-84	Acinar_cells	St3gal1
Psip1	2.36845034957895e-88	-0.721967574993603	0.05	0.416	5.62246428486547e-84	Acinar_cells	Psip1
Efcab14	2.99880912219938e-88	-0.596137377419951	0.051	0.411	7.1188729751891e-84	Acinar_cells	Efcab14
Cd37	3.0542584685621e-88	-1.38054360841828	0.017	0.381	7.25050417851957e-84	Acinar_cells	Cd37
Appl1	3.30602293220959e-88	-0.577682466120055	0.042	0.407	7.84816783877234e-84	Acinar_cells	Appl1
Ttc14	3.30847258267619e-88	-0.664921298789793	0.052	0.424	7.853983064015e-84	Acinar_cells	Ttc14
Vdac1	3.46109010647306e-88	-0.607466089825658	0.139	0.494	8.21628180375641e-84	Acinar_cells	Vdac1
Supt5	3.46258832877789e-88	-0.65122689086728	0.111	0.473	8.21983843368584e-84	Acinar_cells	Supt5
P4ha1	3.9921386969265e-88	-0.679941890373299	0.045	0.406	9.47693805263382e-84	Acinar_cells	P4ha1
Uba2	4.91361684423546e-88	-0.551148326252163	0.042	0.406	1.16644350265305e-83	Acinar_cells	Uba2
Gaa	5.06161312008535e-88	-0.699051766718891	0.031	0.393	1.20157633857706e-83	Acinar_cells	Gaa
Myo9b	5.97789296805467e-88	-0.594040970440939	0.015	0.378	1.4190920116865e-83	Acinar_cells	Myo9b
Cir1	7.13764769143365e-88	-0.63659030516849	0.071	0.435	1.69440618546943e-83	Acinar_cells	Cir1
Rab18	7.14313658933992e-88	-0.550298673564218	0.131	0.488	1.6957091949434e-83	Acinar_cells	Rab18
Strn3	7.54560244470639e-88	-0.683836157075513	0.109	0.464	1.79125056434885e-83	Acinar_cells	Strn3
Ndufb4	7.64757436476885e-88	-0.646724701047566	0.268	0.623	1.81545767845248e-83	Acinar_cells	Ndufb4
Zbtb38	7.7826703281425e-88	-0.610010375857894	0.037	0.4	1.84752810919775e-83	Acinar_cells	Zbtb38
Derl1	8.56648375827821e-88	-0.58505448864911	0.137	0.495	2.03359757937766e-83	Acinar_cells	Derl1
Cul1	9.30772161673819e-88	-0.519156324634212	0.092	0.46	2.20956003459748e-83	Acinar_cells	Cul1
Pet100	9.35159775447372e-88	-0.656768438583772	0.131	0.481	2.21997579093452e-83	Acinar_cells	Pet100
Uqcc2	9.3675302795743e-88	-0.74118352984882	0.226	0.564	2.22375801306814e-83	Acinar_cells	Uqcc2
Gngt2	9.38470626057648e-88	-0.896098063751839	0.013	0.377	2.22783541919825e-83	Acinar_cells	Gngt2
Pigt	1.01608381685024e-87	-0.618725480715856	0.087	0.445	2.41208137282079e-83	Acinar_cells	Pigt
Ino80d	1.07050960771372e-87	-0.582159513747222	0.031	0.397	2.5412827577516e-83	Acinar_cells	Ino80d
Mgat1	1.07842765143069e-87	-0.595291348645763	0.048	0.412	2.5600794017313e-83	Acinar_cells	Mgat1
Ckap4	1.15361241819145e-87	-0.836999393914272	0.053	0.412	2.73856051954467e-83	Acinar_cells	Ckap4
Acsl5	1.33382841793802e-87	-0.514990322645561	0.038	0.4	3.16637528134306e-83	Acinar_cells	Acsl5
Pbx1	1.40757673015219e-87	-1.0675781714905	0.052	0.416	3.34144639970828e-83	Acinar_cells	Pbx1
Oga	1.44248075589454e-87	-0.665961081070611	0.06	0.424	3.42430506641805e-83	Acinar_cells	Oga
Ifi30	1.55252954565658e-87	-1.50623920293033	0.113	0.468	3.68554988843416e-83	Acinar_cells	Ifi30
Crtc3	1.64729003769905e-87	-0.604592757212777	0.024	0.385	3.91050182049377e-83	Acinar_cells	Crtc3
Rheb	1.90073909264507e-87	-0.577812162821981	0.159	0.518	4.51216453203014e-83	Acinar_cells	Rheb
Cnot3	2.00367273531126e-87	-0.539938922435716	0.057	0.423	4.75651870635541e-83	Acinar_cells	Cnot3
Snx1	2.32291054850806e-87	-0.579096981934809	0.028	0.386	5.51435735110329e-83	Acinar_cells	Snx1
Naa15	2.350655078064e-87	-0.639179623450647	0.048	0.409	5.58022008981614e-83	Acinar_cells	Naa15
Ctdsp1	2.62187224111903e-87	-0.607166459595238	0.073	0.432	6.22406251319246e-83	Acinar_cells	Ctdsp1
Trappc2l	2.67592694464551e-87	-0.61660326776904	0.098	0.455	6.35238297389397e-83	Acinar_cells	Trappc2l
Rere	2.91470434133329e-87	-0.594954606095643	0.043	0.406	6.91921663589109e-83	Acinar_cells	Rere
Sec31a	2.98461906482545e-87	-0.669713018820713	0.155	0.518	7.08518719798913e-83	Acinar_cells	Sec31a
Chtop	3.05447090110921e-87	-0.596903891438628	0.065	0.426	7.25100847214315e-83	Acinar_cells	Chtop
Agtrap	3.07980394941864e-87	-0.684147952070599	0.033	0.394	7.31114659552491e-83	Acinar_cells	Agtrap
Cdc42se2	3.35642423845288e-87	-0.705650941697728	0.018	0.379	7.9678154996633e-83	Acinar_cells	Cdc42se2
Ddx18	3.556567269634e-87	-0.660919437451247	0.06	0.418	8.44293504138414e-83	Acinar_cells	Ddx18
Nfia	3.67442233967606e-87	-1.18751121624512	0.092	0.447	8.72271119215701e-83	Acinar_cells	Nfia
Sult1a1	4.42518711628388e-87	-0.746692138901325	0.014	0.376	1.05049516953463e-82	Acinar_cells	Sult1a1
2002-03-01	4.96546207156911e-87	-0.535893224993151	0.163	0.525	1.17875104116979e-82	Acinar_cells	2002-03-01
Trpm7	5.10284079324596e-87	-0.615068944113596	0.057	0.419	1.21136337590866e-82	Acinar_cells	Trpm7
Lamtor1	5.81440141461002e-87	-0.647175258977828	0.122	0.476	1.38028075181427e-82	Acinar_cells	Lamtor1
BC005624	6.75806765365605e-87	-0.551258016804487	0.052	0.415	1.60429768030141e-82	Acinar_cells	BC005624
Nudcd3	6.94104385855627e-87	-0.634299451901512	0.042	0.401	1.64773440158267e-82	Acinar_cells	Nudcd3
Baz1a	8.13409907214111e-87	-0.851541019827324	0.024	0.384	1.93095377873558e-82	Acinar_cells	Baz1a
Rab1b	8.18939482364821e-87	-0.600180327212827	0.053	0.412	1.94408043718585e-82	Acinar_cells	Rab1b
Ndufv2	8.3005752253542e-87	-0.595506756659991	0.169	0.518	1.97047355274683e-82	Acinar_cells	Ndufv2
Cfb	9.15553945340403e-87	-1.26805500185229	0.034	0.392	2.17343351084358e-82	Acinar_cells	Cfb
Ndufa11	9.35461100326958e-87	-0.619389691094773	0.244	0.587	2.22069110606617e-82	Acinar_cells	Ndufa11
Ndufa1	1.05792813883952e-86	-0.579197373939253	0.294	0.636	2.51141560879113e-82	Acinar_cells	Ndufa1
Zfp652	1.08392240134396e-86	-0.587008017661043	0.047	0.411	2.57312338855043e-82	Acinar_cells	Zfp652
Vkorc1	1.28303539195673e-86	-0.825833859760457	0.14	0.485	3.04579771696608e-82	Acinar_cells	Vkorc1
Srsf10	1.35288854692348e-86	-0.623432069676047	0.098	0.462	3.21162212154164e-82	Acinar_cells	Srsf10
Eif3l	1.60492002972367e-86	-0.640622098202712	0.164	0.513	3.80991965856101e-82	Acinar_cells	Eif3l
Fyn	1.77547177259426e-86	-0.91196027394394	0.094	0.453	4.21479244096152e-82	Acinar_cells	Fyn
Steap3	1.99798263575397e-86	-0.879819567958797	0.01	0.367	4.74301097901634e-82	Acinar_cells	Steap3
Ripk1	2.24292383690346e-86	-0.612226565685046	0.032	0.385	5.32447689642511e-82	Acinar_cells	Ripk1
Nudt21	2.37259130588119e-86	-0.536379092987946	0.056	0.414	5.63229450103136e-82	Acinar_cells	Nudt21
Herc2	2.44541113726579e-86	-0.569567041514795	0.045	0.405	5.80516149875527e-82	Acinar_cells	Herc2
Rest	2.56590628305104e-86	-0.684878820628687	0.031	0.385	6.09120492533487e-82	Acinar_cells	Rest
Plin3	3.86870798996723e-86	-0.555147479204811	0.066	0.43	9.1839258973832e-82	Acinar_cells	Plin3
Rbm6	5.29438448134161e-86	-0.484964530759055	0.046	0.414	1.25683393202569e-81	Acinar_cells	Rbm6
Tug1	5.3353862004649e-86	-0.605064415232802	0.042	0.4	1.26656733012836e-81	Acinar_cells	Tug1
Sparc	5.40263503906807e-86	-3.34978292016709	0.047	0.401	1.28253153192437e-81	Acinar_cells	Sparc
Igfbp6	5.67667166130667e-86	-2.83814104851708	0.039	0.398	1.34758508567759e-81	Acinar_cells	Igfbp6
Zranb2	5.73364957734283e-86	-0.612104907863413	0.092	0.442	1.36111107316542e-81	Acinar_cells	Zranb2
Cdv3	6.35458065122836e-86	-0.613250846316771	0.206	0.555	1.5085139007951e-81	Acinar_cells	Cdv3
Sumo3	6.55456282618411e-86	-0.587870135478871	0.095	0.458	1.55598766930785e-81	Acinar_cells	Sumo3
Lbr	6.59392643325341e-86	-0.804943650599346	0.028	0.384	1.56533219599003e-81	Acinar_cells	Lbr
Dst	6.62257805470129e-86	-0.848880891888034	0.009	0.367	1.57213380440554e-81	Acinar_cells	Dst
Sgpl1	8.15573297073233e-86	-0.733355386263567	0.034	0.389	1.93608944992215e-81	Acinar_cells	Sgpl1
Hbp1	8.29242539724861e-86	-0.584566361972239	0.069	0.426	1.96853886505285e-81	Acinar_cells	Hbp1
Rbck1	9.6977568789544e-86	-0.579492320405714	0.05	0.404	2.30215050549499e-81	Acinar_cells	Rbck1
Midn	1.02937097720326e-85	-0.695209911538553	0.052	0.409	2.44362376278281e-81	Acinar_cells	Midn
Churc1	1.095147151904e-85	-0.627858591649817	0.097	0.45	2.59976982390491e-81	Acinar_cells	Churc1
Zfand6	1.1756380528938e-85	-0.64594227203223	0.144	0.5	2.7908471737646e-81	Acinar_cells	Zfand6
Tnpo3	1.42957915642347e-85	-0.64481613066203	0.064	0.421	3.39367795943368e-81	Acinar_cells	Tnpo3
Glmp	1.43506661799677e-85	-0.645135199840908	0.112	0.465	3.40670464446254e-81	Acinar_cells	Glmp
Ppp3r1	1.55213490421732e-85	-0.655328708756187	0.08	0.436	3.6846130491215e-81	Acinar_cells	Ppp3r1
Nck1	1.6803483927642e-85	-0.465261177209552	0.055	0.418	3.98897904958293e-81	Acinar_cells	Nck1
Zeb1	2.26122874840071e-85	-0.820462700886102	0.01	0.365	5.36793092582844e-81	Acinar_cells	Zeb1
Lpar1	2.40707375815662e-85	-0.835871160194548	0.005	0.358	5.71415239448801e-81	Acinar_cells	Lpar1
Atp6v0d1	2.70499971527783e-85	-0.526088668911486	0.115	0.463	6.42139882409803e-81	Acinar_cells	Atp6v0d1
Selplg	2.7645040653849e-85	-1.21376124329132	0.014	0.371	6.56265620081721e-81	Acinar_cells	Selplg
Fbln2	2.95478360433591e-85	-2.5603875096426	0.02	0.373	7.01436079833301e-81	Acinar_cells	Fbln2
mt-Nd5	3.28461667075339e-85	-0.832325799282022	0.298	0.673	7.79735151470148e-81	Acinar_cells	mt-Nd5
Uhrf2	3.92945556853237e-85	-0.598748577244877	0.025	0.384	9.32813457413899e-81	Acinar_cells	Uhrf2
Gm16286	4.1400198545142e-85	-0.60629267496333	0.123	0.474	9.82799313263125e-81	Acinar_cells	Gm16286
Gm5771	4.34276427406235e-85	2.43266976320851	0.108	0.009	1.03092881101966e-80	Acinar_cells	Gm5771
Rala	5.20935262284318e-85	-0.662321951745257	0.168	0.511	1.23664821913674e-80	Acinar_cells	Rala
Nrbp1	5.8591299176756e-85	-0.596594780541691	0.066	0.422	1.39089885115701e-80	Acinar_cells	Nrbp1
Rnf7	6.4233957776195e-85	-0.547859890716786	0.146	0.497	1.52484992364909e-80	Acinar_cells	Rnf7
Plekho1	6.58505290733659e-85	-0.978490897715437	0.013	0.366	1.56322570967263e-80	Acinar_cells	Plekho1
Dab2	6.58663608194045e-85	-1.36136434780352	0.015	0.371	1.56360153949184e-80	Acinar_cells	Dab2
Rassf5	6.7932182114539e-85	-0.698845990844236	0.01	0.365	1.61264207121704e-80	Acinar_cells	Rassf5
Kras	6.85623730761481e-85	-0.642780150551318	0.055	0.408	1.62760217445468e-80	Acinar_cells	Kras
Ehbp1l1	7.3742763149509e-85	-0.601529775271567	0.009	0.361	1.75057945440619e-80	Acinar_cells	Ehbp1l1
Rab7b	7.96328055355257e-85	-0.687442559655559	0.01	0.362	1.89040317060784e-80	Acinar_cells	Rab7b
Prdm2	8.27448806576543e-85	-0.661991275958517	0.043	0.396	1.96428072193205e-80	Acinar_cells	Prdm2
Slirp	8.36592543978445e-85	-0.566914286724608	0.101	0.45	1.98598704015043e-80	Acinar_cells	Slirp
Hexim1	8.70419072149745e-85	-0.611516704822484	0.036	0.393	2.06628783537628e-80	Acinar_cells	Hexim1
Rbis	8.96057886676974e-85	-0.626195248531972	0.141	0.487	2.12715181718247e-80	Acinar_cells	Rbis
Magoh	9.4029449590533e-85	-0.631236926173167	0.075	0.426	2.23216510382966e-80	Acinar_cells	Magoh
Dnttip2	9.60379744029376e-85	-0.560155644237411	0.055	0.411	2.27984547435134e-80	Acinar_cells	Dnttip2
Eif2s3x	9.94220310112044e-85	-0.565610993502266	0.123	0.471	2.36017959417498e-80	Acinar_cells	Eif2s3x
Trappc4	1.01087509667239e-84	-0.521065283056721	0.064	0.419	2.39971639199059e-80	Acinar_cells	Trappc4
Sp110	1.10612040754501e-84	-0.64779056682493	0.006	0.361	2.62581923547109e-80	Acinar_cells	Sp110
Myo1c	1.15149730605424e-84	-0.575193237842811	0.045	0.403	2.73353945484215e-80	Acinar_cells	Myo1c
Tet3	1.16588273480246e-84	-0.594659511793424	0.023	0.382	2.76768902414755e-80	Acinar_cells	Tet3
Il10rb	1.30542535998354e-84	-0.749628790822609	0.079	0.437	3.09894926206492e-80	Acinar_cells	Il10rb
Soat1	1.34023820870828e-84	-0.656334456958173	0.031	0.385	3.18159148365259e-80	Acinar_cells	Soat1
Gspt1	1.35928047461042e-84	-0.519056308077799	0.148	0.496	3.22679591867767e-80	Acinar_cells	Gspt1
Tcof1	1.42904529848251e-84	-0.643346672205154	0.027	0.377	3.39241063406762e-80	Acinar_cells	Tcof1
Phf21a	1.52927138078494e-84	-0.655537680463294	0.038	0.388	3.63033733084537e-80	Acinar_cells	Phf21a
Tmpo	1.72434651726751e-84	-0.72858533797122	0.053	0.407	4.09342619734134e-80	Acinar_cells	Tmpo
Uqcr11	1.74236774106288e-84	-0.582066232850663	0.366	0.721	4.13620678050916e-80	Acinar_cells	Uqcr11
Phf14	2.30134862246715e-84	-0.640301442086398	0.041	0.392	5.46317149487478e-80	Acinar_cells	Phf14
Wsb1	2.42490609664024e-84	-0.644555414088212	0.031	0.388	5.75648458281426e-80	Acinar_cells	Wsb1
Dock11	2.86782703190912e-84	-0.65223067755198	0.011	0.361	6.80793459104907e-80	Acinar_cells	Dock11
Inpp5d	3.0746738771981e-84	-0.953582825274895	0.011	0.362	7.29896831708056e-80	Acinar_cells	Inpp5d
Sppl3	3.78095621380105e-84	-0.541761572548983	0.037	0.388	8.97561195594231e-80	Acinar_cells	Sppl3
BC031181	3.9642321175467e-84	-0.580994385257194	0.128	0.474	9.4106906238441e-80	Acinar_cells	BC031181
Ikzf1	3.9999009621496e-84	-0.980875751404232	0.008	0.359	9.49536489404695e-80	Acinar_cells	Ikzf1
Lamc1	4.30380802316778e-84	-1.16664282312524	0.022	0.37	1.0216809866198e-79	Acinar_cells	Lamc1
Ehmt2	4.47459301214839e-84	-0.611865827742928	0.075	0.422	1.06222363515391e-79	Acinar_cells	Ehmt2
Zfand3	4.94517679936865e-84	-0.588709570926907	0.101	0.451	1.17393552040212e-79	Acinar_cells	Zfand3
Prkd3	4.94700873066592e-84	-0.551475205181006	0.027	0.378	1.17437040257278e-79	Acinar_cells	Prkd3
Spcs1	5.01695287029082e-84	-0.671838237487441	0.251	0.585	1.19097444187834e-79	Acinar_cells	Spcs1
Klf9	5.31711231911349e-84	-1.23203169504771	0.209	0.538	1.26222929343435e-79	Acinar_cells	Klf9
Kdelr2	5.7851530113001e-84	-0.666079187227938	0.159	0.506	1.37333747335253e-79	Acinar_cells	Kdelr2
Dock8	5.88903387255574e-84	-0.78679233580676	0.006	0.355	1.39799775100601e-79	Acinar_cells	Dock8
Commd8	5.90223618939271e-84	-0.598170235044598	0.06	0.412	1.40113184899994e-79	Acinar_cells	Commd8
Zfp703	6.19489177996634e-84	-0.682071392779056	0.027	0.379	1.47060535964621e-79	Acinar_cells	Zfp703
Gtf2i	6.55158025031213e-84	-0.628362740568638	0.088	0.438	1.5552796356216e-79	Acinar_cells	Gtf2i
Supt6	6.67231898410045e-84	-0.624069041083939	0.043	0.392	1.58394180363561e-79	Acinar_cells	Supt6
Surf4	7.25584877689139e-84	-0.568569002345786	0.218	0.554	1.72246594114625e-79	Acinar_cells	Surf4
Szrd1	7.67368341230921e-84	-0.529907733066739	0.046	0.398	1.82165570524808e-79	Acinar_cells	Szrd1
Itgav	7.79433001404357e-84	-0.624139002343439	0.033	0.384	1.8502960020338e-79	Acinar_cells	Itgav
Srpk2	7.83565610154609e-84	-0.617393441757658	0.034	0.388	1.86010640194603e-79	Acinar_cells	Srpk2
Metap2	7.97296864770347e-84	-0.528524457332739	0.271	0.618	1.89270302727833e-79	Acinar_cells	Metap2
Stxbp3	7.98676504867924e-84	-0.602909935455755	0.033	0.382	1.89597815490596e-79	Acinar_cells	Stxbp3
Stt3a	8.145368658834e-84	-0.542695368344906	0.132	0.483	1.9336290659206e-79	Acinar_cells	Stt3a
Map3k1	8.22089311988947e-84	-0.724179195527809	0.022	0.373	1.95155781773056e-79	Acinar_cells	Map3k1
Coro1c	8.54533630020668e-84	-0.633280081155245	0.036	0.388	2.02857738430606e-79	Acinar_cells	Coro1c
Cfdp1	8.60215673151062e-84	-0.506959997343167	0.134	0.486	2.04206598649331e-79	Acinar_cells	Cfdp1
Polr2k	9.18958056027356e-84	-0.617685030908208	0.14	0.486	2.18151452920334e-79	Acinar_cells	Polr2k
Secisbp2l	9.85193170062142e-84	-0.590780418448576	0.038	0.389	2.33875006641052e-79	Acinar_cells	Secisbp2l
Rap2a	1.10845111191993e-83	-0.634335630554803	0.027	0.376	2.63135209458671e-79	Acinar_cells	Rap2a
Dnajc13	1.12070208780754e-83	-0.632017339475166	0.022	0.373	2.66043468624633e-79	Acinar_cells	Dnajc13
Txndc5	1.16079491014951e-83	-0.817116833571006	0.137	0.484	2.75561103720392e-79	Acinar_cells	Txndc5
Arfgef3	1.21265006935653e-83	0.294838661511556	0.136	0.016	2.87870999964548e-79	Acinar_cells	Arfgef3
Ssr1	1.31070591246875e-83	-0.54260856779566	0.223	0.569	3.11148476560956e-79	Acinar_cells	Ssr1
Cyld	1.64114993634848e-83	-0.653220152635375	0.029	0.379	3.89592583389766e-79	Acinar_cells	Cyld
Atp6ap2	1.94786027597584e-83	-0.641979839069899	0.13	0.474	4.62402550913906e-79	Acinar_cells	Atp6ap2
Ebp	2.16075121042176e-83	-0.528539570870512	0.055	0.403	5.1294072984202e-79	Acinar_cells	Ebp
Trio	2.16975637795555e-83	-0.563540107604028	0.018	0.366	5.15078466562869e-79	Acinar_cells	Trio
Nid1	2.22468170242442e-83	-2.35176783482755	0.015	0.363	5.28117189338533e-79	Acinar_cells	Nid1
Dag1	2.45607387821933e-83	-0.873858082373125	0.101	0.443	5.83047377950487e-79	Acinar_cells	Dag1
Anapc13	2.55397882137265e-83	-0.64625335525891	0.201	0.535	6.06289032405653e-79	Acinar_cells	Anapc13
Crlf3	2.56499096440689e-83	-0.83409496112992	0.017	0.367	6.08903205040551e-79	Acinar_cells	Crlf3
Med1	2.59513460516587e-83	-0.585995944372355	0.036	0.384	6.16059003920325e-79	Acinar_cells	Med1
Atg3	2.625861320439e-83	-0.660919518270733	0.101	0.45	6.23353218859014e-79	Acinar_cells	Atg3
Spg21	2.73702199095699e-83	-0.589077576135642	0.065	0.418	6.4974165043328e-79	Acinar_cells	Spg21
Ube2q1	2.85170335357271e-83	-0.638474896732816	0.084	0.429	6.76965859104626e-79	Acinar_cells	Ube2q1
Rab3il1	2.96626675047306e-83	-0.666224157925601	0.009	0.353	7.04162063894801e-79	Acinar_cells	Rab3il1
Ecpas	3.05275824666901e-83	-0.565636900317724	0.08	0.432	7.24694280176757e-79	Acinar_cells	Ecpas
Trps1	3.86945286363263e-83	-0.758178109573024	0.019	0.368	9.18569415297749e-79	Acinar_cells	Trps1
Rc3h2	4.30373870202452e-83	-0.546425021627976	0.036	0.39	1.0216645304736e-78	Acinar_cells	Rc3h2
mt-Nd2	5.16118968954008e-83	-0.799842980091693	0.537	0.862	1.22521482039992e-78	Acinar_cells	mt-Nd2
Sh3pxd2b	5.76596451887675e-83	-0.570996358538139	0.01	0.36	1.36878231713615e-78	Acinar_cells	Sh3pxd2b
Dnajc10	6.555386203886e-83	-0.584139733025277	0.062	0.41	1.5561831309405e-78	Acinar_cells	Dnajc10
Cavin1	6.7980179119881e-83	-1.6150791349602	0.051	0.398	1.61378147212686e-78	Acinar_cells	Cavin1
Vezf1	6.9115006845537e-83	-0.61934345948423	0.061	0.409	1.6407211475062e-78	Acinar_cells	Vezf1
Col4a1	8.35959334966854e-83	-2.15070125584096	0.019	0.367	1.98448386527781e-78	Acinar_cells	Col4a1
Tiparp	8.49984826794572e-83	-0.654189680279626	0.018	0.366	2.01777898032763e-78	Acinar_cells	Tiparp
Gbp7	8.76370447601982e-83	-0.742758837672842	0.006	0.352	2.08041580556234e-78	Acinar_cells	Gbp7
Tap2	8.88243515776287e-83	-0.616332812839633	0.025	0.373	2.10860128210133e-78	Acinar_cells	Tap2
Smpdl3a	1.03994155849322e-82	-0.810700057804509	0.195	0.524	2.46871726570706e-78	Acinar_cells	Smpdl3a
mt-Co2	1.15605866178191e-82	-0.805317434719013	0.696	0.94	2.74436765720408e-78	Acinar_cells	mt-Co2
Fnip1	1.19289349770655e-82	-0.620603392648702	0.041	0.39	2.83180987420558e-78	Acinar_cells	Fnip1
Tbc1d2b	1.24737618458445e-82	-0.547170410755683	0.013	0.358	2.96114632458502e-78	Acinar_cells	Tbc1d2b
Fam168a	1.26542635569886e-82	-0.544747491902701	0.045	0.394	3.00399562579353e-78	Acinar_cells	Fam168a
Dnajc7	1.61059828056582e-82	-0.6742912968423	0.099	0.451	3.82339925823521e-78	Acinar_cells	Dnajc7
Ehd4	1.69955347673576e-82	-1.13104809100879	0.032	0.38	4.03456999842302e-78	Acinar_cells	Ehd4
Rbm27	1.82031567889474e-82	-0.549571439671562	0.036	0.382	4.32124739012823e-78	Acinar_cells	Rbm27
Ankhd1	2.03692692206712e-82	-0.615987945344696	0.039	0.389	4.83546082029513e-78	Acinar_cells	Ankhd1
Skil	2.13241851750245e-82	-0.900310553586342	0.047	0.393	5.06214831869906e-78	Acinar_cells	Skil
Clec3b	2.28507170276432e-82	-3.11706464831001	0.023	0.367	5.42453171519221e-78	Acinar_cells	Clec3b
Lmna	2.47946665307839e-82	-0.74075376110256	0.093	0.445	5.88600588774279e-78	Acinar_cells	Lmna
Csnk1d	2.59180953475241e-82	-0.528333306146434	0.064	0.409	6.15269665454875e-78	Acinar_cells	Csnk1d
Bmyc	2.88135709824646e-82	-0.622364319419357	0.01	0.355	6.84005361552727e-78	Acinar_cells	Bmyc
Mdfic	2.89049144562758e-82	-0.629448272954572	0.032	0.377	6.86173764277532e-78	Acinar_cells	Mdfic
2610001J05Rik	2.91474024633454e-82	-0.530310606899309	0.05	0.397	6.91930187077356e-78	Acinar_cells	2610001J05Rik
Sec63	3.10439889235674e-82	-0.650976787428144	0.15	0.49	7.36953253056567e-78	Acinar_cells	Sec63
Col14a1	3.15840727062061e-82	-2.61940602777315	0.028	0.372	7.49774301972626e-78	Acinar_cells	Col14a1
Fermt3	3.3663954177627e-82	-0.888794598068105	0.013	0.36	7.99148608222688e-78	Acinar_cells	Fermt3
Serpinf1	3.56827059303082e-82	-1.54835720680037	0.006	0.349	8.47071756079586e-78	Acinar_cells	Serpinf1
Etnk1	3.96534912358776e-82	-0.74673551701182	0.089	0.439	9.41334228448499e-78	Acinar_cells	Etnk1
Pan3	4.23627683926779e-82	-0.652150969912481	0.041	0.395	1.00564975887378e-77	Acinar_cells	Pan3
Mat2b	4.40682884311027e-82	-0.510476737383977	0.122	0.474	1.04613709906595e-77	Acinar_cells	Mat2b
H2-T22	4.74972127569101e-82	-0.631123490798383	0.053	0.396	1.12753633363629e-77	Acinar_cells	H2-T22
Dusp3	4.81568400141837e-82	-0.646582520382705	0.067	0.415	1.14319522509671e-77	Acinar_cells	Dusp3
Akirin2	5.166629782404e-82	-0.55074197960662	0.05	0.394	1.22650624404489e-77	Acinar_cells	Akirin2
Plek	5.86687542517515e-82	-1.38757710415542	0.01	0.354	1.39273755718233e-77	Acinar_cells	Plek
Xpo1	6.20193002349734e-82	-0.582109295888606	0.023	0.369	1.47227616827803e-77	Acinar_cells	Xpo1
Pkig	6.32346571822026e-82	-0.732059074006716	0.033	0.376	1.50112752684831e-77	Acinar_cells	Pkig
Appbp2	6.32666843266665e-82	-0.596526084555341	0.056	0.403	1.50188781923074e-77	Acinar_cells	Appbp2
Setd1b	6.4077405403209e-82	-0.60658173803965	0.052	0.396	1.52113352686678e-77	Acinar_cells	Setd1b
Parp14	6.43355588745098e-82	-0.670286156284193	0.011	0.356	1.52726183212199e-77	Acinar_cells	Parp14
Gas6	6.57571195705825e-82	-1.79198427207707	0.069	0.414	1.56100826148606e-77	Acinar_cells	Gas6
Pdap1	6.90473058754993e-82	-0.563058849255015	0.206	0.551	1.63911399417848e-77	Acinar_cells	Pdap1
Ppp1r11	7.00403221314471e-82	-0.693388292772212	0.111	0.447	1.66268720707842e-77	Acinar_cells	Ppp1r11
Pcmtd1	7.29999709969927e-82	-0.71621049894692	0.186	0.531	1.73294631149761e-77	Acinar_cells	Pcmtd1
Maf1	8.10915175167701e-82	-0.556725562917329	0.057	0.4	1.9250315343306e-77	Acinar_cells	Maf1
Puf60	8.37220827611924e-82	-0.62709593916838	0.09	0.43	1.98747852266795e-77	Acinar_cells	Puf60
Nsmce4a	9.45465441387734e-82	-0.583148848452925	0.071	0.421	2.24444041131034e-77	Acinar_cells	Nsmce4a
Ankfy1	9.9515492159791e-82	-0.52451655250403	0.015	0.358	2.36239826838128e-77	Acinar_cells	Ankfy1
Txnl1	1.03235334423166e-81	-0.641115229852646	0.168	0.501	2.45070360387153e-77	Acinar_cells	Txnl1
Atxn2l	1.10881000234532e-81	-0.518364835155315	0.059	0.408	2.63220406456756e-77	Acinar_cells	Atxn2l
Usp19	1.11095492861356e-81	-0.532632565657819	0.034	0.38	2.63729590503573e-77	Acinar_cells	Usp19
H2-DMa	1.15718019384065e-81	-1.63595391450264	0.024	0.37	2.74703006215832e-77	Acinar_cells	H2-DMa
Arf6	1.17573491432584e-81	-0.691478661328106	0.074	0.414	2.79107711311811e-77	Acinar_cells	Arf6
Birc3	1.29669610424089e-81	-0.821649956766765	0.02	0.364	3.07822688185745e-77	Acinar_cells	Birc3
Ptprj	1.29808144779605e-81	-0.760092429296131	0.043	0.386	3.08151554892304e-77	Acinar_cells	Ptprj
Bach1	1.37179074883056e-81	-0.697364520491549	0.051	0.393	3.25649405864886e-77	Acinar_cells	Bach1
Fyb	1.38487778192144e-81	-1.3259582656854	0.014	0.359	3.28756136650331e-77	Acinar_cells	Fyb
Slbp	1.40425717514309e-81	-0.596540275995038	0.01	0.351	3.33356610807218e-77	Acinar_cells	Slbp
Prkcd	1.55793447019481e-81	-0.939301275976052	0.036	0.382	3.69838063879545e-77	Acinar_cells	Prkcd
Akt2	1.62867480606501e-81	-0.552850441550879	0.093	0.441	3.86631112211773e-77	Acinar_cells	Akt2
Agfg1	1.66097237823366e-81	-0.58060513767395	0.038	0.385	3.94298232868888e-77	Acinar_cells	Agfg1
Cat	1.71511451632394e-81	-0.633400984546268	0.075	0.419	4.07151035030139e-77	Acinar_cells	Cat
Smarcc1	1.81959936741438e-81	-0.600204245776293	0.062	0.406	4.31954693830501e-77	Acinar_cells	Smarcc1
Cd34	1.83362683102756e-81	-1.77756809671203	0.014	0.358	4.35284673417632e-77	Acinar_cells	Cd34
Ntan1	2.02166257890035e-81	-0.503458695623879	0.075	0.421	4.79922479605155e-77	Acinar_cells	Ntan1
Tcerg1	2.07207890558038e-81	-0.543292982723658	0.032	0.376	4.91890811395726e-77	Acinar_cells	Tcerg1
Thbd	2.22352360174561e-81	-1.08079250953716	0.009	0.352	5.27842267818389e-77	Acinar_cells	Thbd
Mapk14	2.38441535004823e-81	-0.605520976619171	0.056	0.401	5.66036359947949e-77	Acinar_cells	Mapk14
Eif6	2.95435850798311e-81	-0.580812977843832	0.092	0.436	7.01335166210111e-77	Acinar_cells	Eif6
Ccnt1	3.66290973821081e-81	-0.659979136020133	0.039	0.384	8.69538142753865e-77	Acinar_cells	Ccnt1
Twf2	3.85796913250903e-81	-0.687365127060825	0.034	0.376	9.15843292366318e-77	Acinar_cells	Twf2
Impdh2	4.29627280430677e-81	-0.526125803310791	0.094	0.441	1.01989220101439e-76	Acinar_cells	Impdh2
Hspa9	4.42220458940052e-81	-0.666768003168974	0.164	0.504	1.04978714747779e-76	Acinar_cells	Hspa9
Serpinh1	4.69715567171889e-81	-2.17379762938834	0.048	0.39	1.11505778490935e-76	Acinar_cells	Serpinh1
Trim28	4.72906067360917e-81	-0.59350972102898	0.062	0.406	1.12263171330808e-76	Acinar_cells	Trim28
Pik3ca	4.8567619730201e-81	-0.574672994203694	0.047	0.387	1.15294672477524e-76	Acinar_cells	Pik3ca
Efemp1	4.85705537028413e-81	-2.51364118161115	0.037	0.376	1.15301637435175e-76	Acinar_cells	Efemp1
Gmfb	4.93596524402658e-81	-0.589945946365201	0.041	0.382	1.17174878927947e-76	Acinar_cells	Gmfb
Dhrs7	6.03461951874695e-81	-0.633538479163492	0.094	0.439	1.43255832755534e-76	Acinar_cells	Dhrs7
Ubr2	6.27665742387404e-81	-0.524338040697491	0.071	0.418	1.49001570585346e-76	Acinar_cells	Ubr2
Selenon	7.23195396001046e-81	-0.650881278994651	0.011	0.349	1.71679355056688e-76	Acinar_cells	Selenon
Znrf2	7.28751369168201e-81	-0.705059600511815	0.059	0.397	1.72998287526839e-76	Acinar_cells	Znrf2
Cbx5	7.3110925031432e-81	-0.71746988927637	0.078	0.421	1.73558024932116e-76	Acinar_cells	Cbx5
Tsen34	8.63733217538038e-81	-0.508651008416523	0.066	0.408	2.05041628511355e-76	Acinar_cells	Tsen34
Csnk1e	8.9410733096009e-81	-0.58101912964949	0.034	0.374	2.12252139296616e-76	Acinar_cells	Csnk1e
Zfp385a	9.1886901784678e-81	-0.668212354387288	0.006	0.346	2.18130316146647e-76	Acinar_cells	Zfp385a
Myo9a	1.05810444405123e-80	-0.48613845191591	0.006	0.346	2.51183413973322e-76	Acinar_cells	Myo9a
Prnp	1.09003944494628e-80	-0.981772323799369	0.017	0.36	2.58764463835796e-76	Acinar_cells	Prnp
Polr2e	1.28681552438783e-80	-0.582065252327142	0.159	0.498	3.05477137334428e-76	Acinar_cells	Polr2e
Emsy	1.31341027135806e-80	-0.556673080937955	0.025	0.368	3.1179046431769e-76	Acinar_cells	Emsy
Sh3bp5	1.32565014517031e-80	-0.715966180744596	0.015	0.353	3.1469608796198e-76	Acinar_cells	Sh3bp5
Ccdc85b	1.37898561697992e-80	-0.546396914639308	0.076	0.416	3.27357395614862e-76	Acinar_cells	Ccdc85b
Cavin3	1.40532165934877e-80	-1.28374019973141	0.014	0.353	3.33609308712805e-76	Acinar_cells	Cavin3
Sh3gl1	1.50899565251517e-80	-0.501365009536294	0.037	0.387	3.58220477950575e-76	Acinar_cells	Sh3gl1
Pgrmc1	1.52185925645064e-80	-0.642080617550548	0.092	0.426	3.61274168888818e-76	Acinar_cells	Pgrmc1
Arl5a	1.92358949496415e-80	-0.671455830623097	0.073	0.409	4.5664091020954e-76	Acinar_cells	Arl5a
Prmt1	1.99548379489905e-80	-0.576049476633314	0.051	0.395	4.73707898071086e-76	Acinar_cells	Prmt1
Maz	1.99953234828733e-80	-0.580671888018698	0.051	0.392	4.74668984159929e-76	Acinar_cells	Maz
Pafah1b2	2.0090096235514e-80	-0.53327011833375	0.042	0.379	4.76918794534866e-76	Acinar_cells	Pafah1b2
Gusb	2.076791219811e-80	-0.68531476400867	0.073	0.413	4.93009467670932e-76	Acinar_cells	Gusb
Tmed2	2.81231256242734e-80	-0.470098738489994	0.35	0.702	6.67614879194627e-76	Acinar_cells	Tmed2
Eps8	2.96794978234402e-80	-0.975284458659199	0.041	0.38	7.04561598830648e-76	Acinar_cells	Eps8
Rela	3.00593987905821e-80	-0.599929553875443	0.061	0.401	7.13580067889629e-76	Acinar_cells	Rela
Col1a2	3.24033527459953e-80	-3.37552219039996	0.037	0.374	7.69223190837183e-76	Acinar_cells	Col1a2
Tm2d2	3.33684799198008e-80	-0.594613633949702	0.108	0.443	7.92134344816152e-76	Acinar_cells	Tm2d2
Bicc1	3.70399880979308e-80	-1.26185809438292	0.014	0.352	8.79292277456778e-76	Acinar_cells	Bicc1
Ktn1	3.73157938627271e-80	-0.687141170657758	0.065	0.402	8.85839630507278e-76	Acinar_cells	Ktn1
Leprotl1	3.75023159766728e-80	-0.652022438592662	0.093	0.431	8.90267478970237e-76	Acinar_cells	Leprotl1
Dcn	4.32405122173992e-80	-4.31066154985006	0.101	0.431	1.02648651952884e-75	Acinar_cells	Dcn
Per1	4.77587094580403e-80	-0.602734114305707	0.025	0.364	1.13374400382442e-75	Acinar_cells	Per1
Anxa11	4.86096432875744e-80	-0.517983719669486	0.041	0.382	1.15394432200373e-75	Acinar_cells	Anxa11
Ndufc1	5.40966467715939e-80	-0.669561087205903	0.271	0.605	1.28420029771087e-75	Acinar_cells	Ndufc1
Mkrn1	5.75959201272574e-80	-0.560580028327032	0.098	0.444	1.36726954790096e-75	Acinar_cells	Mkrn1
Stub1	5.86785497746087e-80	-0.623118310557927	0.173	0.507	1.39297009309944e-75	Acinar_cells	Stub1
Cdk4	6.3083842983556e-80	-0.564045447761547	0.064	0.406	1.49754734858664e-75	Acinar_cells	Cdk4
Emc3	7.1728120698404e-80	-0.496288912614305	0.069	0.414	1.70275385725941e-75	Acinar_cells	Emc3
Rab32	7.68978791381753e-80	-0.598246223423673	0.01	0.346	1.82547875286114e-75	Acinar_cells	Rab32
Map2k2	8.13295757409255e-80	-0.570068123822454	0.202	0.537	1.93068279851383e-75	Acinar_cells	Map2k2
Arih1	8.20357890206564e-80	-0.492435071241304	0.095	0.444	1.94744759556136e-75	Acinar_cells	Arih1
Igfbp7	9.10944453870949e-80	-2.57210706776782	0.047	0.389	2.16249103904425e-75	Acinar_cells	Igfbp7
[truncated: 29,575 more rows]

## Sheet: Supplementary Data 2
	p_val	avg_log2FC	pct.1	pct.2	p_val_adj	cluster	gene
Cd79a	0	4.46877229796375	0.988	0.03	0	B cells	Cd79a
Ly6d	0	3.95824620175278	0.931	0.049	0	B cells	Ly6d
Ebf1	0	3.81834675958337	0.966	0.03	0	B cells	Ebf1
Cd79b	0	3.6461938071503	0.972	0.08	0	B cells	Cd79b
Igkc	0	3.50776736319207	0.97	0.213	0	B cells	Igkc
Ms4a1	0	3.43010605335333	0.944	0.028	0	B cells	Ms4a1
Iglc2	0	3.4089914672734	0.865	0.024	0	B cells	Iglc2
Ighd	0	3.37775829176363	0.832	0.03	0	B cells	Ighd
Ighm	0	3.32213018248195	0.932	0.528	0	B cells	Ighm
Fcmr	0	3.12824242488216	0.872	0.016	0	B cells	Fcmr
Iglc3	0	3.09893484487272	0.872	0.027	0	B cells	Iglc3
Bank1	0	2.5488204070719	0.857	0.157	0	B cells	Bank1
Mef2c	0	2.53260739886187	0.949	0.399	0	B cells	Mef2c
Fcer2a	0	2.45667425811991	0.708	0.013	0	B cells	Fcer2a
Pax5	0	2.4060397092563	0.765	0.021	0	B cells	Pax5
Ralgps2	0	2.27313869160982	0.773	0.152	0	B cells	Ralgps2
Bcl11a	0	2.24539296698847	0.717	0.087	0	B cells	Bcl11a
Scd1	0	2.19561729977229	0.715	0.028	0	B cells	Scd1
H2-Ob	0	2.13373352078379	0.792	0.112	0	B cells	H2-Ob
H2-DMb2	0	2.09670822470429	0.857	0.192	0	B cells	H2-DMb2
Cd22	0	2.04834296345122	0.712	0.044	0	B cells	Cd22
Hvcn1	0	2.0479574521547	0.793	0.213	0	B cells	Hvcn1
Cd55	0	1.99090247448427	0.656	0.068	0	B cells	Cd55
Cd37	0	1.97569446636355	0.931	0.545	0	B cells	Cd37
Cr2	0	1.90361422926528	0.509	0.013	0	B cells	Cr2
Gm31243	0	1.8749064946587	0.556	0.016	0	B cells	Gm31243
Cd19	0	1.81487025318205	0.647	0.021	0	B cells	Cd19
Tnfrsf13c	0	1.75107430999944	0.601	0.031	0	B cells	Tnfrsf13c
Fcrla	0	1.74651692565834	0.6	0.041	0	B cells	Fcrla
Vpreb3	0	1.74477886189974	0.49	0.018	0	B cells	Vpreb3
Pou2af1	0	1.74010979762615	0.601	0.027	0	B cells	Pou2af1
Mzb1	0	1.70295511084636	0.559	0.025	0	B cells	Mzb1
Chst3	0	1.44966950402291	0.498	0.018	0	B cells	Chst3
Spib	2.77725885172008e-306	1.43234841208666	0.518	0.04	6.5929347880983e-302	B cells	Spib
Siglecg	1.69244017723115e-288	1.49185296708138	0.568	0.075	4.01768373672902e-284	B cells	Siglecg
H2-Oa	1.56127330154469e-273	1.54964041018059	0.616	0.109	3.70630669053693e-269	B cells	H2-Oa
Fyb	5.43899977903379e-270	-2.09934113357719	0.019	0.739	1.29116415754483e-265	B cells	Fyb
Iglc1	6.67723566810573e-268	2.33486275653577	0.442	0.027	1.58510897525162e-263	B cells	Iglc1
Gimap6	2.19105734858954e-260	1.49729533803443	0.841	0.249	5.20135103981672e-256	B cells	Gimap6
Blk	1.86970097010818e-259	1.07596340578918	0.402	0.019	4.4384831329398e-255	B cells	Blk
Dennd5b	6.58850137375458e-253	1.3561066308814	0.413	0.026	1.5640443411156e-248	B cells	Dennd5b
Rps20	2.05899092217148e-251	1.12697059811839	0.992	0.916	4.88783855014287e-247	B cells	Rps20
Fcer1g	1.29931583141745e-249	-3.35746658144866	0.069	0.724	3.08444585220188e-245	B cells	Fcer1g
Btla	2.8123113422105e-248	1.52586305873188	0.57	0.098	6.6761458952735e-244	B cells	Btla
B3gnt5	7.75676066094126e-248	1.28134262028572	0.447	0.04	1.84137741330085e-243	B cells	B3gnt5
BE692007	1.08239267205363e-243	1.68032411398302	0.566	0.1	2.56949196418811e-239	B cells	BE692007
Napsa	2.92417455296468e-240	1.52850839214191	0.793	0.284	6.94169797128286e-236	B cells	Napsa
Cxcr5	2.1050875852103e-237	1.09453712890848	0.393	0.024	4.99726741853074e-233	B cells	Cxcr5
Tyrobp	3.55573734288783e-231	-3.21936488571496	0.147	0.727	8.44096487828141e-227	B cells	Tyrobp
Rps19	2.53704260666921e-230	1.10059701229546	0.99	0.914	6.02268544397204e-226	B cells	Rps19
Ets1	3.71139806030579e-228	1.31844959052576	0.895	0.294	8.8104878553599e-224	B cells	Ets1
Rpl18a	6.31268962984983e-223	1.03556675164434	0.994	0.939	1.49856939123005e-218	B cells	Rpl18a
Ctsd	1.12659980733984e-222	-2.96982647089244	0.173	0.747	2.67443528264405e-218	B cells	Ctsd
Ptprcap	2.28388386799801e-218	1.280041795394	0.854	0.272	5.42171191424048e-214	B cells	Ptprcap
Gm8369	7.41316316898872e-214	1.5712428731973	0.593	0.135	1.75981080468623e-209	B cells	Gm8369
Fcrl1	2.43641319355096e-213	1.06774548016496	0.372	0.028	5.78380128017063e-209	B cells	Fcrl1
Rps24	2.38336800318616e-209	0.972565321008799	0.996	0.963	5.65787730276362e-205	B cells	Rps24
Ptp4a3	4.87893196363019e-203	1.49815174670553	0.655	0.23	1.15820965884617e-198	B cells	Ptp4a3
Ltb	1.709231774635e-202	1.34960101110297	0.841	0.308	4.05754530980604e-198	B cells	Ltb
Rgs10	9.07745547592756e-201	-1.66219771511836	0.061	0.653	2.15489715543044e-196	B cells	Rgs10
Efhd2	2.80077595512407e-198	-1.68766306327463	0.126	0.693	6.64876203986904e-194	B cells	Efhd2
Stap1	3.0598898137575e-197	1.66232045208588	0.698	0.266	7.26387242887894e-193	B cells	Stap1
Ifitm2	5.61581622316992e-196	-2.89091795396434	0.053	0.628	1.33313861321831e-191	B cells	Ifitm2
Rps27	6.36895452740851e-196	1.28101385306251	0.992	0.944	1.51192611526151e-191	B cells	Rps27
Pou2f2	3.21347234220285e-194	1.51153654710045	0.793	0.373	7.62846199315533e-190	B cells	Pou2f2
Selplg	7.13638658509813e-194	-1.52710615387631	0.15	0.745	1.69410681143644e-189	B cells	Selplg
Rpl13	9.23073154382598e-190	0.898866636330431	0.996	0.951	2.19128336118885e-185	B cells	Rpl13
Vsir	1.38300394249901e-188	-1.55593463339663	0.044	0.616	3.2831130590984e-184	B cells	Vsir
Rpl12	5.91850078101858e-187	0.93914291229485	0.992	0.886	1.404992900406e-182	B cells	Rpl12
Rps13	1.7728890447985e-186	0.902935463275366	0.992	0.936	4.20866130344716e-182	B cells	Rps13
H3f3a	3.63225391868134e-186	1.08527567235641	0.988	0.93	8.62260757755762e-182	B cells	H3f3a
Rpl8	6.28255827270111e-186	0.857065588078703	0.989	0.929	1.49141650835652e-181	B cells	Rpl8
Fau	1.33789547314407e-185	0.796635688903089	0.997	0.98	3.17603006369671e-181	B cells	Fau
Rps21	4.07817727433813e-185	0.911354404652521	0.994	0.958	9.68118503155129e-181	B cells	Rps21
Ikzf3	8.16776549569865e-185	1.19338374950223	0.533	0.113	1.9389458510239e-180	B cells	Ikzf3
Alox5ap	4.32837837370836e-184	-2.35556515786458	0.035	0.591	1.02751374213463e-179	B cells	Alox5ap
Chchd10	4.53550236734358e-183	1.48394662035554	0.535	0.138	1.07668290698369e-178	B cells	Chchd10
App	1.12715151697715e-182	-2.13634404629957	0.035	0.591	2.67574498615206e-178	B cells	App
Rps16	7.13041860691894e-182	0.795917063972058	0.997	0.967	1.69269007309649e-177	B cells	Rps16
Snn	3.0119671287003e-181	1.08990027820177	0.388	0.05	7.15010876682165e-177	B cells	Snn
Npc2	4.34846156135208e-180	-1.71513111703631	0.382	0.791	1.03228129004937e-175	B cells	Npc2
Ifitm3	1.39715707213405e-177	-3.00287460775668	0.074	0.606	3.31671117353901e-173	B cells	Ifitm3
Swap70	1.08214097471927e-176	1.41835986757672	0.74	0.369	2.56889445988609e-172	B cells	Swap70
Gm30211	3.2063155328148e-176	1.12412633643339	0.272	0.011	7.61147244334906e-172	B cells	Gm30211
Gimap1	6.5267657916497e-176	1.17797427904531	0.719	0.237	1.54938893127972e-171	B cells	Gimap1
Ctsb	1.13737911709508e-174	-3.50140896964063	0.305	0.758	2.700024286072e-170	B cells	Ctsb
Lyz2	1.22707063870061e-174	-5.23181115960421	0.214	0.677	2.91294298921138e-170	B cells	Lyz2
Ccl6	1.02509546470485e-173	-4.05542290701011	0.101	0.616	2.43347412366286e-169	B cells	Ccl6
Rpl30	2.90367667298046e-172	0.814821008060801	0.988	0.945	6.89303805398832e-168	B cells	Rpl30
Rps12	7.28874713340197e-172	0.766717316068835	0.996	0.964	1.73027568199829e-167	B cells	Rps12
Sell	1.59734669842781e-171	1.2330777607597	0.691	0.214	3.79194132739779e-167	B cells	Sell
Sh3bp5	7.05462912983549e-171	1.28789843844323	0.586	0.191	1.67469840913165e-166	B cells	Sh3bp5
Bend5	9.13718184791214e-171	0.819016959255758	0.278	0.014	2.16907559887586e-166	B cells	Bend5
Tgfbi	1.34011022030278e-170	-2.1066703781993	0.023	0.554	3.18128765197677e-166	B cells	Tgfbi
Rps5	1.60882941189832e-170	0.858256898246755	0.991	0.916	3.81920014090542e-166	B cells	Rps5
Ly6a	1.14970192407109e-168	1.47692986200213	0.563	0.152	2.72927739755235e-164	B cells	Ly6a
Rpl13a	1.5928131054982e-168	0.76037898774465	0.995	0.943	3.78117903114218e-164	B cells	Rpl13a
Rpl23	2.46098298490812e-168	0.752343721296067	0.994	0.965	5.8421275078734e-164	B cells	Rpl23
Ftl1	2.62061490285484e-168	-1.96867737095231	0.881	0.955	6.22107771788711e-164	B cells	Ftl1
Marcks	4.20601172351315e-168	-2.46785907898202	0.2	0.67	9.98465123044786e-164	B cells	Marcks
Fcgr3	7.82916763447183e-168	-2.18716396870214	0.021	0.547	1.85856610474727e-163	B cells	Fcgr3
Cst3	2.09255818155583e-166	-3.15810377575154	0.626	0.84	4.96752386719538e-162	B cells	Cst3
Rpl27a	1.42292207860219e-165	0.791158745978522	0.991	0.953	3.37787472239374e-161	B cells	Rpl27a
H2-Eb2	5.3644685006616e-165	1.01611339551082	0.37	0.049	1.27347117737206e-160	B cells	H2-Eb2
Emb	5.52283833679053e-165	-1.64856863267487	0.07	0.603	1.3110665927707e-160	B cells	Emb
Rps10	3.98022015479947e-164	0.775210384154078	0.997	0.946	9.44864462547847e-160	B cells	Rps10
Itm2b	2.57932470554631e-163	-1.87503174602945	0.755	0.925	6.12305891849638e-159	B cells	Itm2b
Rpl17	7.89904050757212e-163	0.797688595658613	0.991	0.946	1.87515322609254e-158	B cells	Rpl17
Rpl37a	2.74229773506519e-161	0.722486697967264	0.996	0.971	6.50994059327126e-157	B cells	Rpl37a
Fxyd5	3.52340536308425e-161	-1.66238266244004	0.456	0.833	8.36421199142571e-157	B cells	Fxyd5
Rps15a	2.40189647699418e-160	0.890651568795041	0.989	0.915	5.70186204673648e-156	B cells	Rps15a
Rps8	3.21349984259576e-160	0.682450565860545	0.998	0.957	7.62852727633806e-156	B cells	Rps8
Pkig	9.36850628058923e-160	1.3174520412542	0.667	0.327	2.22398970594908e-155	B cells	Pkig
Itm2c	4.29799776534699e-159	-1.2558719644578	0.086	0.612	1.02030168951572e-154	B cells	Itm2c
Gda	1.39855022865737e-158	-2.54067092843334	0.02	0.525	3.32001838780972e-154	B cells	Gda
Plin2	1.31127745081808e-156	-1.58816867239195	0.029	0.537	3.11284154049704e-152	B cells	Plin2
Foxp1	1.59823475795613e-156	1.36917244011787	0.857	0.64	3.79404949191206e-152	B cells	Foxp1
Dusp1	1.07226883182516e-155	-2.83443622523956	0.22	0.698	2.54545897986974e-151	B cells	Dusp1
Tmem176b	1.3914176858784e-155	-2.16467742521309	0.047	0.544	3.30308644450673e-151	B cells	Tmem176b
Ablim1	1.68984530127682e-155	1.10032306844369	0.695	0.238	4.01152376070105e-151	B cells	Ablim1
Trf	2.03532638698945e-155	-2.63784602871293	0.02	0.521	4.83166131007426e-151	B cells	Trf
Rpl7	2.07515166000822e-155	0.723606251229568	0.99	0.921	4.9262025256935e-151	B cells	Rpl7
Gga2	2.1475685945338e-155	1.12157405383919	0.452	0.108	5.09811308656379e-151	B cells	Gga2
Sema4a	3.0486505848891e-155	-1.17193994291517	0.01	0.511	7.23719162346824e-151	B cells	Sema4a
Ly6e	9.60013372368176e-155	0.904227129281001	0.989	0.761	2.27897574466481e-150	B cells	Ly6e
Fchsd2	2.50204494902717e-154	1.70491313966339	0.643	0.299	5.9396045044956e-150	B cells	Fchsd2
Satb1	2.95917121856192e-152	1.46552360999738	0.598	0.185	7.02477655574414e-148	B cells	Satb1
Lcp2	1.06126539632008e-151	-1.06687273779865	0.024	0.524	2.51933792432424e-147	B cells	Lcp2
Rpl21	1.51676340917375e-151	0.848747196629788	0.995	0.925	3.60064465703756e-147	B cells	Rpl21
Ahnak	2.30392851133177e-151	-2.06265079877195	0.249	0.709	5.4692958930505e-147	B cells	Ahnak
Csf1r	6.99008290211903e-151	-2.50438659792385	0.021	0.511	1.65937578013404e-146	B cells	Csf1r
Itgb1	8.65929300137263e-151	-1.36175914426566	0.163	0.662	2.05562956559585e-146	B cells	Itgb1
Rps18	8.45082382624297e-150	0.847071398630389	0.989	0.887	2.00614106811182e-145	B cells	Rps18
Mt1	1.04783747759363e-148	-2.3520120569706	0.086	0.568	2.48746138805953e-144	B cells	Mt1
Itgam	1.54988612341437e-148	-1.76879638851436	0.042	0.526	3.67927466837336e-144	B cells	Itgam
Rps3a1	2.13844316232679e-148	0.704807180083089	0.994	0.95	5.07645022304756e-144	B cells	Rps3a1
Lgals3	2.49634078033801e-148	-2.1868402267921	0.045	0.531	5.92606337844441e-144	B cells	Lgals3
Timp2	3.06640395074238e-148	-2.23551499929853	0.053	0.54	7.27933633866734e-144	B cells	Timp2
Aplp2	9.97066319041514e-148	-1.44936021384361	0.15	0.64	2.36693573477265e-143	B cells	Aplp2
Ffar1	8.32262773396933e-147	0.720977171975315	0.223	0.007	1.97570859776698e-142	B cells	Ffar1
Pla2g7	1.54085956327283e-146	-1.84178020226806	0.01	0.49	3.65784651725337e-142	B cells	Pla2g7
Dhrs3	2.0606459416088e-146	-1.54180399385227	0.017	0.498	4.89176740078514e-142	B cells	Dhrs3
Rbpj	2.12859573548809e-146	-1.57506345869894	0.17	0.634	5.05307341647517e-142	B cells	Rbpj
Grn	1.87386961526139e-145	-2.46158913974377	0.145	0.602	4.44837907966901e-141	B cells	Grn
Wfdc17	2.02636819301802e-145	-3.21575584080345	0.14	0.598	4.81039545340548e-141	B cells	Wfdc17
Rps7	1.16711875753655e-144	0.825370974538459	0.988	0.92	2.77062321851602e-140	B cells	Rps7
Rpl34	3.64654699796477e-144	0.779402791854284	0.994	0.938	8.65653791846857e-140	B cells	Rpl34
4930523C07Rik	8.98848193215284e-144	1.33259240043305	0.701	0.348	2.13377572587376e-139	B cells	4930523C07Rik
Anxa2	9.29925631633256e-143	-1.76978348729951	0.121	0.604	2.20755045693419e-138	B cells	Anxa2
Rpl9	4.71684462800398e-142	0.830937401593069	0.987	0.922	1.11973174624186e-137	B cells	Rpl9
Itgb2	6.29840931045419e-142	-1.19387405265038	0.19	0.681	1.49517938620872e-137	B cells	Itgb2
Ccr6	3.40860249522433e-141	0.892690769611159	0.29	0.03	8.09168146341303e-137	B cells	Ccr6
Zyx	1.24064549810574e-140	-1.39262410320591	0.148	0.638	2.94516834795321e-136	B cells	Zyx
Mpeg1	2.08380687280183e-140	-1.89544960098621	0.069	0.541	4.94674913534426e-136	B cells	Mpeg1
Cd69	8.09399829166671e-140	1.37936207107984	0.558	0.177	1.92143425445876e-135	B cells	Cd69
Rps26	1.6012266280696e-139	0.694286597685617	0.99	0.936	3.80115189237443e-135	B cells	Rps26
Tmem176a	2.46229104570392e-139	-2.00584945366846	0.05	0.516	5.84523271339654e-135	B cells	Tmem176a
Sirpa	2.94433649671818e-139	-1.40451413170495	0.046	0.514	6.98956040955929e-135	B cells	Sirpa
Psap	6.35604990613208e-139	-2.67861480147486	0.605	0.828	1.5088626872167e-134	B cells	Psap
Pxk	8.61233882655178e-139	1.36610702928897	0.635	0.318	2.04448311403513e-134	B cells	Pxk
Lilrb4a	9.13895493351644e-139	-1.59851569528841	0.041	0.515	2.16949651166747e-134	B cells	Lilrb4a
Cd14	1.57994961321321e-138	-2.05425520951237	0.014	0.478	3.75064238680684e-134	B cells	Cd14
Pid1	1.90183030501348e-138	-1.3364485476677	0.008	0.469	4.5147549610715e-134	B cells	Pid1
Ccl9	7.76290517716899e-138	-2.98115483907915	0.05	0.504	1.84283606000815e-133	B cells	Ccl9
Rpsa	2.62382601716619e-137	0.719313835991066	0.998	0.931	6.22870058215081e-133	B cells	Rpsa
Rpl18	7.89587208234127e-137	0.740823946005751	0.99	0.922	1.87440107362699e-132	B cells	Rpl18
Rpl19	7.00671961058516e-136	0.689801161121531	0.989	0.939	1.66332516835681e-131	B cells	Rpl19
Tmsb4x	7.17306867079843e-136	-0.980480570875039	0.998	0.994	1.70281477176084e-131	B cells	Tmsb4x
Fam129a	8.36584540261966e-136	-1.05759558280427	0.014	0.473	1.98596804012788e-131	B cells	Fam129a
Rplp2	1.64480969971669e-135	0.604913477019046	0.992	0.956	3.90461374615744e-131	B cells	Rplp2
Rps2	3.00716067022943e-135	0.802661107337736	0.988	0.91	7.13869871505764e-131	B cells	Rps2
Selenop	4.66625310274512e-135	-3.73643156718235	0.14	0.601	1.10772182406066e-130	B cells	Selenop
C1qb	3.50842927949564e-134	-4.0156974883507	0.078	0.52	8.32866026659471e-130	B cells	C1qb
Lamp1	5.11972597151372e-134	-1.95319184855351	0.358	0.716	1.21537174837764e-129	B cells	Lamp1
Arl4c	9.1981997273803e-134	-1.09647121737592	0.014	0.47	2.18356063328281e-129	B cells	Arl4c
Anxa5	1.05583398655786e-133	-1.38487845910047	0.174	0.626	2.5064443006897e-129	B cells	Anxa5
Mrc1	1.1919087699717e-133	-3.24088208527544	0.035	0.482	2.82947222903583e-129	B cells	Mrc1
Creg1	2.34784864545876e-133	-1.26759744434485	0.099	0.567	5.57355789945455e-129	B cells	Creg1
Il6ra	4.43523088550538e-133	-1.14572635944528	0.087	0.561	1.05287945991012e-128	B cells	Il6ra
Csf2ra	9.64525453938259e-133	-1.19818261500475	0.051	0.514	2.28968697510403e-128	B cells	Csf2ra
Id2	1.34928795488401e-132	-2.0812253322307	0.059	0.513	3.20307467609915e-128	B cells	Id2
Sdc3	3.53735663708389e-132	-1.3354753895799	0.024	0.475	8.39733092077346e-128	B cells	Sdc3
Cfp	4.9180456674054e-132	-1.91711820959669	0.056	0.502	1.16749486098537e-127	B cells	Cfp
Ccr7	1.43492013716103e-131	0.89952552671377	0.473	0.111	3.40635691360658e-127	B cells	Ccr7
Iqgap2	1.5072998970484e-131	-0.957726810345217	0.004	0.45	3.5781792256032e-127	B cells	Iqgap2
Pirb	1.91996432981993e-131	-1.4375663536536	0.108	0.562	4.55780332255953e-127	B cells	Pirb
Ifngr1	3.26507049006811e-131	-1.27076285506483	0.255	0.713	7.75095083637268e-127	B cells	Ifngr1
Rps15	1.15602290294034e-130	0.604902283290753	0.991	0.932	2.74428276929007e-126	B cells	Rps15
Man1a	2.50103110114508e-130	1.25441280677678	0.773	0.489	5.9371977310083e-126	B cells	Man1a
Rpl27	3.30411823244869e-130	0.707802845395982	0.986	0.914	7.84364627200995e-126	B cells	Rpl27
Ptafr	6.72092401956019e-130	-1.37998212278549	0.014	0.458	1.59548015300339e-125	B cells	Ptafr
Rpl10a	2.0736033719952e-129	0.73195036229033	0.984	0.88	4.92252704477942e-125	B cells	Rpl10a
Cd68	2.59911283614884e-129	-1.42058119252167	0.043	0.491	6.17003396173374e-125	B cells	Cd68
Rpl35a	3.70648201595038e-129	0.61804927134739	0.994	0.961	8.79881765766461e-125	B cells	Rpl35a
Rab8b	5.15050037706877e-128	-1.06011799721204	0.167	0.646	1.22267728451236e-123	B cells	Rab8b
Lgals1	6.51234167233757e-128	-1.6031650915581	0.158	0.618	1.54596478959621e-123	B cells	Lgals1
Plac8	2.43978421685622e-127	1.23741972071845	0.54	0.176	5.79180375239497e-123	B cells	Plac8
Dstn	1.19374063846493e-126	-1.19605083259368	0.113	0.575	2.83382090165189e-122	B cells	Dstn
Lilr4b	2.15422128888243e-126	-1.50258749531629	0.015	0.451	5.11390591767799e-122	B cells	Lilr4b
Myo1f	5.8428344424935e-126	-0.924702698203254	0.031	0.481	1.38703046830353e-121	B cells	Myo1f
Serpinb1a	6.28453134556698e-126	1.19633788994197	0.483	0.159	1.49188489612415e-121	B cells	Serpinb1a
Rps25	8.47714863951794e-126	0.597893059328653	0.99	0.93	2.01239031553516e-121	B cells	Rps25
Zfp318	1.49175786860512e-125	1.3772534655385	0.526	0.212	3.54128400428169e-121	B cells	Zfp318
Zfhx3	1.98026469103757e-125	-1.21802816293396	0.013	0.447	4.70095035005409e-121	B cells	Zfhx3
Dab2	2.44629851623492e-125	-2.08455466543521	0.016	0.446	5.80726804769009e-121	B cells	Dab2
Rpl37	4.25614225703886e-124	0.66061613983022	0.994	0.948	1.01036561039845e-119	B cells	Rpl37
Itpripl2	6.00234409082251e-124	-0.880466644269472	0.012	0.443	1.42489646372036e-119	B cells	Itpripl2
Stk17b	2.35158019306068e-123	1.21283598430129	0.889	0.711	5.58241622030676e-119	B cells	Stk17b
Tnfrsf1a	9.35190867355091e-123	-0.922129668320277	0.011	0.44	2.22004960001425e-118	B cells	Tnfrsf1a
Smpdl3a	1.04459920606019e-122	-1.09565624480066	0.087	0.543	2.47977405526629e-118	B cells	Smpdl3a
Arrb2	1.28940461903173e-122	-0.918905060781655	0.088	0.558	3.06091762511942e-118	B cells	Arrb2
Atox1	1.41385420011142e-122	-1.47667921785835	0.329	0.732	3.35634848564449e-118	B cells	Atox1
Lamp2	5.55418778172175e-122	-1.48443035516646	0.221	0.633	1.31850863750293e-117	B cells	Lamp2
Adam15	7.4574175733866e-122	-1.29427413854382	0.017	0.441	1.77031635774625e-117	B cells	Adam15
Cebpb	7.75860673019116e-122	-2.3204033503932	0.204	0.622	1.84181565168008e-117	B cells	Cebpb
Pxdc1	4.56722162248209e-121	1.03976838928485	0.341	0.069	1.08421274096102e-116	B cells	Pxdc1
Pecam1	4.91289466223394e-121	1.01886122875441	0.386	0.088	1.16627206386771e-116	B cells	Pecam1
Atp1b3	6.93901007440795e-121	-1.06230543562217	0.217	0.675	1.6472516015637e-116	B cells	Atp1b3
Arpc5l	1.56173187193179e-120	1.1577015886943	0.663	0.388	3.70739529077888e-116	B cells	Arpc5l
Mafb	3.77310753418004e-120	-2.55917018752785	0.025	0.443	8.95697997539e-116	B cells	Mafb
Rps3	6.71198203369734e-120	0.672174385609263	0.996	0.925	1.59335741497941e-115	B cells	Rps3
Leprotl1	1.23600196156223e-119	-0.908702122366772	0.08	0.535	2.93414505655258e-115	B cells	Leprotl1
Clec4a2	1.44417142213967e-119	-1.27726087346074	0.009	0.425	3.42831853901737e-115	B cells	Clec4a2
Ccr2	1.63027741228047e-119	-2.55365562561611	0.012	0.425	3.8701155490126e-115	B cells	Ccr2
Fgl2	3.40273177216738e-119	-1.33192511422957	0.041	0.471	8.07774495394814e-115	B cells	Fgl2
Rpl39	5.14865820798317e-119	0.755801994312391	0.988	0.941	1.22223997199312e-114	B cells	Rpl39
Clec4a3	2.60615581115936e-118	-1.28569652625476	0.013	0.429	6.18675328011122e-114	B cells	Clec4a3
Ms4a4c	2.76939058131156e-118	1.13292897463429	0.458	0.14	6.57425630097551e-114	B cells	Ms4a4c
Sdcbp	3.17960189843869e-118	-1.25113957622929	0.392	0.753	7.5480569467036e-114	B cells	Sdcbp
Ciita	5.18881322617073e-118	1.29284519329404	0.633	0.31	1.23177237176067e-113	B cells	Ciita
Aif1	7.19661775257469e-118	-1.51493256327198	0.013	0.427	1.70840508828371e-113	B cells	Aif1
Metrnl	9.7463745919808e-118	-0.938351198269094	0.01	0.424	2.31369186439032e-113	B cells	Metrnl
Cd300ld	8.0544837199359e-117	-1.23373287891534	0.003	0.41	1.91205389027558e-112	B cells	Cd300ld
Hpcal1	1.00697092371213e-116	-0.79539906409837	0.039	0.469	2.39044827580023e-112	B cells	Hpcal1
Tbxas1	2.83176513515741e-116	-0.99803173051417	0.002	0.407	6.72232725435018e-112	B cells	Tbxas1
Nav1	3.14088282042466e-116	-0.937889383405854	0.008	0.415	7.45614172740609e-112	B cells	Nav1
Bach2	3.23031506689206e-116	1.2437576446406	0.499	0.182	7.66844493729506e-112	B cells	Bach2
Serp1	6.56229978389532e-116	0.950043969232216	0.887	0.684	1.55782434569891e-111	B cells	Serp1
Rpl36a	7.89101918373233e-116	0.761719110333464	0.962	0.845	1.87324904402622e-111	B cells	Rpl36a
Maf	1.20273021117495e-115	-2.84119470003578	0.07	0.484	2.85516124830821e-111	B cells	Maf
Rpl26	1.34115572442478e-115	0.641399060438565	0.994	0.924	3.18376957421199e-111	B cells	Rpl26
Saraf	1.40972985462804e-115	-0.949714309525603	0.079	0.525	3.3465577019015e-111	B cells	Saraf
Shisa5	4.39750467215325e-115	0.836351422750141	0.92	0.756	1.04392363412246e-110	B cells	Shisa5
Cd63	6.35052102966423e-115	-1.85678089806197	0.036	0.445	1.50755018723199e-110	B cells	Cd63
C1qc	8.1518843541046e-115	-3.64521597381731	0.056	0.457	1.93517582682089e-110	B cells	C1qc
Hexa	1.28703877431328e-114	-1.58119906347537	0.2	0.593	3.05530134634231e-110	B cells	Hexa
C1qa	2.69894373840956e-114	-4.21279972485436	0.1	0.494	6.40702254061046e-110	B cells	C1qa
Ccr5	4.69282118610517e-114	-1.19671341104162	0.014	0.418	1.11402882136951e-109	B cells	Ccr5
Myl6	4.51163834885833e-113	-0.948994328423888	0.86	0.933	1.07101782763548e-108	B cells	Myl6
Shtn1	5.96041872271328e-113	-0.930375463308413	0.019	0.422	1.4149438005849e-108	B cells	Shtn1
Asah1	7.01722884048605e-113	-1.11672517672937	0.108	0.528	1.66581995444298e-108	B cells	Asah1
Ddx5	1.03972884739039e-112	0.715877219288831	0.981	0.932	2.46821231082005e-108	B cells	Ddx5
Rpl22	2.16190309956462e-112	0.642009606144676	0.985	0.897	5.13214176805646e-108	B cells	Rpl22
Rps4x	6.87534436607464e-112	0.629483399238552	0.988	0.913	1.63213799906246e-107	B cells	Rps4x
Rpl3	9.23067452915961e-112	0.64203959592571	0.987	0.88	2.1912698264772e-107	B cells	Rpl3
Hacd4	1.41299327122576e-111	-1.04828404235755	0.008	0.403	3.35430472656284e-107	B cells	Hacd4
Xdh	2.01141824729654e-111	-1.06769271111746	0.02	0.423	4.77490577725726e-107	B cells	Xdh
Eps8	1.12650237082079e-110	-1.23712034402355	0.046	0.453	2.67420397809147e-106	B cells	Eps8
Apobec3	3.67145261064722e-110	1.07848333596366	0.791	0.565	8.71566135241543e-106	B cells	Apobec3
Hmox1	6.06751402550166e-110	-1.17681103585424	0.012	0.404	1.44036715451384e-105	B cells	Hmox1
Lrrk2	8.02663191574402e-110	0.964499003823174	0.344	0.077	1.90544215047847e-105	B cells	Lrrk2
Cebpa	1.28023070558517e-109	-0.878967904992134	0.005	0.395	3.03913967198864e-105	B cells	Cebpa
Nrp1	1.34086062279687e-109	-1.38384445062196	0.017	0.413	3.18306903245749e-105	B cells	Nrp1
Lst1	2.0035994102454e-109	-1.60222636450272	0.055	0.461	4.75634463998154e-105	B cells	Lst1
Smim14	2.22061956680911e-109	1.0539070077828	0.696	0.475	5.27152878964815e-105	B cells	Smim14
Ccr1	9.76201382665192e-109	-1.56309794689919	0.03	0.424	2.3174044623089e-104	B cells	Ccr1
Rpl38	2.684354188869e-108	0.652386361890327	0.989	0.942	6.37238840895612e-104	B cells	Rpl38
Cd72	2.87636598228798e-108	0.996371989997946	0.473	0.163	6.82820520535343e-104	B cells	Cd72
Camk2d	3.04851550016496e-108	1.10314190282932	0.618	0.326	7.23687094584159e-104	B cells	Camk2d
Rpl6	8.40706569046882e-108	0.613797505017073	0.99	0.922	1.99575332426039e-103	B cells	Rpl6
Lrrc25	1.24485236020424e-107	-0.808582837350097	0.012	0.4	2.95515501788885e-103	B cells	Lrrc25
Rpl32	5.66631644897812e-107	0.688297549862181	0.989	0.918	1.34512686182292e-102	B cells	Rpl32
Rpl36	6.03031064940858e-107	0.675972567637714	0.982	0.912	1.4315354450631e-102	B cells	Rpl36
Tmem106a	7.27541436977419e-107	-0.900624988198231	0.023	0.416	1.7271106172407e-102	B cells	Tmem106a
Fosl2	1.54067161478724e-106	-1.25725058404991	0.038	0.433	3.65740034634342e-102	B cells	Fosl2
Fcrls	5.738735788234e-106	-1.9415331388612	0.015	0.394	1.36231848876887e-101	B cells	Fcrls
Gltp	1.14222842634905e-105	-0.982129370346962	0.189	0.614	2.71153606131001e-101	B cells	Gltp
Atp6v0c	1.1475569904596e-105	-1.24023053282343	0.496	0.782	2.72418553965205e-101	B cells	Atp6v0c
C5ar1	1.62785970363715e-105	-1.4387367888801	0.003	0.38	3.86437615046423e-101	B cells	C5ar1
Rpl4	5.84592104239576e-105	0.66609192072302	0.961	0.843	1.38776319625433e-100	B cells	Rpl4
Srpk3	7.37884851052858e-105	0.549634470919475	0.173	0.008	1.75166484791438e-100	B cells	Srpk3
Cd74	1.37473929786818e-104	0.724484289377841	1	0.711	3.26349361920926e-100	B cells	Cd74
Irf8	2.65783684665518e-104	0.820359102655308	0.774	0.47	6.30943889027474e-100	B cells	Irf8
Mgl2	4.04648286919953e-104	-1.88701948977038	0.01	0.385	9.60594568319277e-100	B cells	Mgl2
Ptpn6	8.21233811955303e-104	0.91933875179427	0.815	0.646	1.94952694620069e-99	B cells	Ptpn6
Fes	8.9070238150024e-104	-0.756338550215513	0.033	0.429	2.11443838344342e-99	B cells	Fes
H2afz	8.90702727116721e-104	-1.43883907544139	0.506	0.818	2.11443920390238e-99	B cells	H2afz
Kctd12	1.7523671087538e-103	-1.54356472152152	0.331	0.654	4.15994427947063e-99	B cells	Kctd12
Lipa	1.85801531296262e-103	-1.04175824185647	0.096	0.504	4.41074255144197e-99	B cells	Lipa
F13a1	2.13431888651043e-103	-3.11123808284676	0.038	0.414	5.0666596046871e-99	B cells	F13a1
Helz2	2.27872258513354e-103	0.89254131178621	0.362	0.096	5.40945954484851e-99	B cells	Helz2
Cd300c2	2.34681251954393e-103	-1.11529248276779	0.005	0.378	5.57109824014534e-99	B cells	Cd300c2
Frmd4b	2.38819654831185e-103	-1.40654830427157	0.012	0.386	5.6693397860375e-99	B cells	Frmd4b
Dok2	4.22488878127675e-103	-0.978007366791151	0.015	0.391	1.00294634778729e-98	B cells	Dok2
Tent5a	4.74349898453262e-103	-1.42911476056835	0.143	0.54	1.1260592239382e-98	B cells	Tent5a
Clec4a1	6.90483511175043e-103	-1.27435420995484	0.005	0.376	1.63913880717843e-98	B cells	Clec4a1
Rpl11	8.08016773370251e-103	0.61850272119605	0.986	0.922	1.91815101830364e-98	B cells	Rpl11
Ms4a6b	1.44715012808334e-102	-1.50793804087062	0.113	0.499	3.43538968905703e-98	B cells	Ms4a6b
Rpl35	1.62295333389188e-102	0.771859173811044	0.955	0.858	3.85272891932594e-98	B cells	Rpl35
Mcub	1.65625864011638e-102	-0.961257149601709	0.004	0.373	3.93179238577227e-98	B cells	Mcub
Ier3	3.12161288724799e-102	-1.97675315703033	0.004	0.373	7.41039683303799e-98	B cells	Ier3
Zeb2	1.31076901099215e-101	-1.92017359244328	0.253	0.583	3.11163455519427e-97	B cells	Zeb2
Adgre1	4.23097411939818e-101	-1.40188230714565	0.019	0.391	1.00439094620393e-96	B cells	Adgre1
Ms4a6c	4.49462100384277e-101	-1.81320679266761	0.086	0.466	1.06697808010224e-96	B cells	Ms4a6c
S1pr1	5.7077777892026e-101	1.00406663415663	0.547	0.226	1.3549693693788e-96	B cells	S1pr1
Pea15a	6.39272950748122e-101	-0.890575102294749	0.053	0.445	1.51757005778097e-96	B cells	Pea15a
Cnn3	8.95633509046915e-101	0.936661197067514	0.331	0.083	2.12614438712647e-96	B cells	Cnn3
Ifi207	9.49799447285339e-101	-1.26913871324703	0.015	0.384	2.25472890791067e-96	B cells	Ifi207
Laptm5	1.24028015353316e-100	-0.812150103649802	0.848	0.925	2.94430105647238e-96	B cells	Laptm5
Picalm	1.36438788000366e-100	-1.26688241258918	0.405	0.736	3.23892038834068e-96	B cells	Picalm
Gatm	1.42021575712677e-100	-1.07982211959882	0.031	0.409	3.37145018584323e-96	B cells	Gatm
Rps14	1.67331850361219e-100	0.50386034371349	0.996	0.955	3.97229079572499e-96	B cells	Rps14
Abca9	1.68739873647875e-100	-1.00759542109206	0.004	0.369	4.0057158605269e-96	B cells	Abca9
Spred1	2.58896752622758e-100	-0.880654837897066	0.016	0.388	6.14595001051166e-96	B cells	Spred1
Plxnd1	2.68950707754144e-100	-1.11294820204425	0.013	0.379	6.38462085137563e-96	B cells	Plxnd1
Lrp1	2.87792962566124e-100	-0.939250141264376	0.017	0.388	6.83191713835721e-96	B cells	Lrp1
Rab7b	7.91128081300678e-100	-0.868351787553601	0.002	0.363	1.87805895219968e-95	B cells	Rab7b
Rpl14	1.06631574979694e-99	0.624052621383444	0.979	0.89	2.53132695844296e-95	B cells	Rpl14
Csf2rb	1.44488518889961e-99	-1.05549133196626	0.06	0.451	3.43001294992878e-95	B cells	Csf2rb
Igsf6	4.58243949504842e-99	-0.870332655881211	0.002	0.361	1.08782531172954e-94	B cells	Igsf6
Fos	5.95282844541015e-99	-1.96236583005511	0.303	0.68	1.41314194465592e-94	B cells	Fos
Gpr183	6.59315867379412e-99	1.20236856384264	0.578	0.269	1.56514993757199e-94	B cells	Gpr183
Atp1a1	8.19316918594799e-99	-0.941840352802686	0.239	0.642	1.94497643305219e-94	B cells	Atp1a1
Gas7	8.67945302813147e-99	-1.00769618226469	0.045	0.424	2.06041535434813e-94	B cells	Gas7
Hip1r	1.11804156134408e-98	0.768039144910592	0.341	0.083	2.65411886247471e-94	B cells	Hip1r
Prex1	1.99725007104471e-98	-0.758285372566632	0.122	0.55	4.74127194365303e-94	B cells	Prex1
Rps9	2.18866959515991e-98	0.44897575030511	0.994	0.979	5.1956827519501e-94	B cells	Rps9
Cysltr1	2.49255921033202e-98	-0.74067119331553	0.004	0.363	5.91708630940719e-94	B cells	Cysltr1
Pltp	3.74493441791333e-98	-2.30536920021889	0.092	0.456	8.89009981468445e-94	B cells	Pltp
Raph1	4.45061025200932e-98	-0.812211813628868	0.015	0.379	1.05653036772449e-93	B cells	Raph1
Otulinl	2.15763478851177e-97	-0.725038820528803	0.051	0.44	5.1220092244481e-93	B cells	Otulinl
Emilin2	2.45739218658391e-97	-0.951008444795283	0.012	0.373	5.83360331173154e-93	B cells	Emilin2
Litaf	6.50738176230173e-97	-1.10017509672916	0.132	0.528	1.54478735655281e-92	B cells	Litaf
Ap2a2	1.04842958135243e-96	-1.18322597556611	0.148	0.538	2.48886698317254e-92	B cells	Ap2a2
Rpl5	4.31350914804917e-96	0.485695195354411	0.989	0.904	1.02398393665539e-91	B cells	Rpl5
Anxa3	5.1187533312274e-96	-1.05017204307545	0.016	0.376	1.21514085330007e-91	B cells	Anxa3
Cd302	7.73846384841218e-96	-0.802486912468425	0.016	0.374	1.83703393297457e-91	B cells	Cd302
Btg1	7.75645254580077e-96	0.701743386069231	0.983	0.878	1.84130426984765e-91	B cells	Btg1
Tspo	2.61010215176139e-95	-1.04927634113784	0.491	0.78	6.19612149806636e-91	B cells	Tspo
Comt	2.94305636377873e-95	-0.890280463082765	0.077	0.457	6.98652150197434e-91	B cells	Comt
Ms4a6d	3.01427466744042e-95	-1.11439604058969	0.008	0.359	7.15558663303682e-91	B cells	Ms4a6d
Trim7	5.31388456825733e-95	0.846448605318462	0.285	0.058	1.26146305765861e-90	B cells	Trim7
C3ar1	8.09574961214676e-95	-1.39100135849014	0.009	0.358	1.92185000042752e-90	B cells	C3ar1
Sorl1	1.35504917623586e-94	0.744264035262438	0.711	0.413	3.2167512394663e-90	B cells	Sorl1
Vwa5a	1.5584589492057e-94	-0.682208632405086	0.017	0.373	3.69962569951942e-90	B cells	Vwa5a
Grina	3.06045568838733e-94	-1.24656840803817	0.108	0.502	7.26521575866269e-90	B cells	Grina
Cd300a	3.35960320534695e-94	-0.824161401448763	0.005	0.353	7.97536204917313e-90	B cells	Cd300a
Wdfy3	4.61544635882283e-94	-0.742074268527324	0.003	0.348	1.09566081112095e-89	B cells	Wdfy3
Ralb	4.70506350069248e-94	-0.668810610191507	0.046	0.422	1.11693502442939e-89	B cells	Ralb
Klhl9	5.59157252374341e-94	-0.78062972188087	0.064	0.445	1.32738340141145e-89	B cells	Klhl9
B4galt6	5.75789610332097e-94	-0.7152047070311	0.012	0.364	1.36686695596737e-89	B cells	B4galt6
Arpc1b	7.08770140859509e-94	-0.860469609992285	0.795	0.903	1.68254943738639e-89	B cells	Arpc1b
Plxnb2	7.77421477828846e-94	-0.746521574639759	0.035	0.404	1.8455208462179e-89	B cells	Plxnb2
Tnfrsf1b	8.17041050870865e-94	-0.752458545961431	0.064	0.449	1.93957375066235e-89	B cells	Tnfrsf1b
Sulf2	1.41997230963191e-93	-0.880713790360193	0.02	0.376	3.37087226583518e-89	B cells	Sulf2
Parp1	3.87183858276897e-93	1.04924295728142	0.585	0.342	9.19135761163527e-89	B cells	Parp1
Klf4	4.19791837483673e-93	-1.59983328364806	0.122	0.497	9.96543843002492e-89	B cells	Klf4
Rasgrp3	4.45733698926709e-93	1.05754925887974	0.412	0.146	1.05812722788211e-88	B cells	Rasgrp3
Cmtm3	5.72761741745579e-93	-0.635777394958871	0.013	0.363	1.35967909872983e-88	B cells	Cmtm3
Ptpre	6.499701237039e-93	-0.918597060829171	0.117	0.511	1.54296407666069e-88	B cells	Ptpre
Gimap4	7.24180231015041e-93	0.68576088218622	0.598	0.224	1.71913145040661e-88	B cells	Gimap4
Ucp2	7.96041847640723e-93	-0.910332584813827	0.684	0.861	1.88972374211431e-88	B cells	Ucp2
Gpx1	1.01019470468235e-92	-1.43871424007219	0.647	0.8	2.39810120944542e-88	B cells	Gpx1
Trp53i11	1.07612030432988e-92	0.712725635913739	0.309	0.07	2.5546019904487e-88	B cells	Trp53i11
Ctsl	1.26988195341267e-92	-1.42218310441754	0.065	0.431	3.01457276920633e-88	B cells	Ctsl
Cxcl16	1.30600026971527e-92	-1.22799158630392	0.005	0.348	3.10031404027709e-88	B cells	Cxcl16
Pip4k2a	1.65893304890485e-92	-0.925996187116924	0.217	0.615	3.93814116479522e-88	B cells	Pip4k2a
Rtn4	1.88894385352688e-92	-0.91796506177461	0.293	0.673	4.48416381388747e-88	B cells	Rtn4
Cyth4	1.97813370406616e-92	-0.909892726135117	0.27	0.656	4.69589160008266e-88	B cells	Cyth4
Snx10	1.13785688732485e-91	-0.742489919177419	0.074	0.46	2.70115846482047e-87	B cells	Snx10
Olfm1	1.6140161397254e-91	-1.13815391832491	0.003	0.341	3.83151291409413e-87	B cells	Olfm1
Nfe2l2	3.25343402472699e-91	-0.978791285808113	0.152	0.555	7.7233270312994e-87	B cells	Nfe2l2
P2ry6	4.57042125639582e-91	-0.756550605621607	0.004	0.342	1.0849723020558e-86	B cells	P2ry6
Fgd4	5.03314844970608e-91	-0.776477458228386	0.006	0.345	1.19481911047573e-86	B cells	Fgd4
Lifr	6.71750571867754e-91	-1.30221010273753	0.064	0.428	1.59466868255686e-86	B cells	Lifr
Camk1	6.73539606037382e-91	-0.758208024461224	0.009	0.349	1.59891567077214e-86	B cells	Camk1
Eef1g	8.56401260280187e-91	0.775835218922876	0.886	0.782	2.03301095177914e-86	B cells	Eef1g
Tnfrsf13b	1.44943301380042e-90	1.10638690266135	0.539	0.29	3.44080903146081e-86	B cells	Tnfrsf13b
Gusb	2.02494976743351e-90	-0.792260488368414	0.111	0.496	4.8070282529104e-86	B cells	Gusb
Rps23	2.17626989146102e-90	0.506287162523164	0.991	0.943	5.16624709533931e-86	B cells	Rps23
Ccdc88a	2.21777210001177e-90	-0.96493042647301	0.064	0.433	5.26476918821794e-86	B cells	Ccdc88a
Blnk	2.49808271857346e-90	1.00608488611888	0.569	0.316	5.93019856562154e-86	B cells	Blnk
Furin	3.5355778937337e-90	-0.949342498534986	0.065	0.434	8.39310836193444e-86	B cells	Furin
Clec10a	4.00540277382462e-90	-1.65752993028805	0.012	0.351	9.50842564478225e-86	B cells	Clec10a
Synj1	6.52028833964122e-90	-0.673516069755278	0.076	0.46	1.54785124894743e-85	B cells	Synj1
Ctnna1	9.83870079637406e-90	-0.731853328559362	0.081	0.468	2.33560918205124e-85	B cells	Ctnna1
Ptms	1.52981936635891e-89	-1.08860688804163	0.217	0.595	3.63163819379941e-85	B cells	Ptms
2009-09-01	2.07913959610247e-89	-0.85833671719835	0.132	0.512	4.93566948718766e-85	B cells	2009-09-01
Cebpd	2.18361496685575e-89	-0.935091309897844	0.019	0.364	5.18368356981887e-85	B cells	Cebpd
Naaa	8.20331438690441e-89	-1.3885574100017	0.086	0.443	1.94738480230724e-84	B cells	Naaa
Bach1	8.33758602928294e-89	-0.758547773794895	0.086	0.466	1.97925954749148e-84	B cells	Bach1
Arhgap18	1.39618462663316e-88	-0.680812491919957	0.047	0.411	3.31440268516446e-84	B cells	Arhgap18
Fgfr1	1.99345708376804e-88	-1.00916695552475	0.012	0.345	4.73226777115695e-84	B cells	Fgfr1
Hfe	3.57513203070393e-88	-0.711141395527783	0.006	0.338	8.48700592768806e-84	B cells	Hfe
Ninj1	4.31516467662834e-88	-1.51081818720144	0.059	0.407	1.0243769425848e-83	B cells	Ninj1
Ap1s2	6.77703045030608e-88	-0.756482331012313	0.089	0.465	1.60879925859816e-83	B cells	Ap1s2
Nfam1	9.26481561880603e-88	-1.00904313864522	0.121	0.503	2.19937457974836e-83	B cells	Nfam1
Pik3c2b	1.25885175415353e-87	0.491492571763681	0.185	0.019	2.98838817918505e-83	B cells	Pik3c2b
Rpl15	1.49653673633464e-87	0.617478601634693	0.97	0.878	3.55262855838481e-83	B cells	Rpl15
Txn1	1.94141962285925e-87	-1.21657277928929	0.382	0.746	4.60873604270556e-83	B cells	Txn1
Ogfrl1	2.49027533392105e-87	-0.885702450606546	0.054	0.415	5.91166461519518e-83	B cells	Ogfrl1
Cndp2	2.56168934085222e-87	-0.762876008604984	0.079	0.448	6.08119432624908e-83	B cells	Cndp2
Trps1	2.6374456891849e-87	-0.781468133664098	0.113	0.503	6.26103232155604e-83	B cells	Trps1
Wwp1	4.11349032233115e-87	-1.34745773843134	0.058	0.404	9.76501467618191e-83	B cells	Wwp1
Cd44	5.0519019888618e-87	-1.20869571222246	0.221	0.596	1.1992710131359e-82	B cells	Cd44
Anxa1	5.93891499199266e-87	-1.09303818606342	0.049	0.402	1.40983902994914e-82	B cells	Anxa1
Rin2	8.40577978706963e-87	-0.898344019308441	0.013	0.345	1.99544806365246e-82	B cells	Rin2
Dse	1.08409390644088e-86	-0.793074872122958	0.014	0.345	2.5735305245e-82	B cells	Dse
Clec12a	1.12376620926986e-86	-0.795273923387636	0.033	0.378	2.66770860418572e-82	B cells	Clec12a
Slc11a1	1.18856787377784e-86	-0.779516256750659	0.006	0.333	2.82154127556121e-82	B cells	Slc11a1
Slc6a6	1.74675309323735e-86	-0.893142774420591	0.204	0.59	4.14661716803615e-82	B cells	Slc6a6
Ckb	1.8942270278539e-86	-1.05130283206697	0.02	0.354	4.49670554142237e-82	B cells	Ckb
Glul	2.64085571128803e-86	-1.44572402553707	0.153	0.517	6.26912737302666e-82	B cells	Glul
Ppdpf	2.75793144371853e-86	0.990571772278291	0.588	0.342	6.54705345424342e-82	B cells	Ppdpf
Batf3	3.56709413126732e-85	-0.802680887946109	0.006	0.327	8.46792475821548e-81	B cells	Batf3
Rbm47	4.5572151477184e-85	-0.677250049734924	0.032	0.371	1.08183730391687e-80	B cells	Rbm47
Nfkbiz	4.60763656110703e-85	-1.54875026440278	0.136	0.495	1.0938068432412e-80	B cells	Nfkbiz
Rac1	5.3487258783526e-85	-0.792061749924257	0.469	0.776	1.26973403626212e-80	B cells	Rac1
Rassf4	9.07171373374902e-85	-0.944214752123678	0.136	0.502	2.15353412325468e-80	B cells	Rassf4
Myof	1.00754004896903e-84	-0.687051529843177	0.027	0.364	2.39179932224757e-80	B cells	Myof
Tcn2	2.17671374887977e-84	-1.01357500908122	0.048	0.39	5.1673007684657e-80	B cells	Tcn2
S100a4	1.78608670028824e-83	-2.08743841624477	0.061	0.4	4.23999121781425e-79	B cells	S100a4
Pros1	1.79961376528828e-83	-0.783956641793412	0.01	0.329	4.27210311741785e-79	B cells	Pros1
Gpr18	1.90187085803495e-83	0.71334946245439	0.292	0.07	4.51485122988917e-79	B cells	Gpr18
Ap3s1	1.91856913177124e-83	-0.555472761964855	0.047	0.395	4.55449126191174e-79	B cells	Ap3s1
2010309G21Rik	1.97610384912082e-83	0.348751643734005	0.114	0.001	4.69107292742792e-79	B cells	2010309G21Rik
Rab32	5.95642109498553e-83	-0.651220545658189	0.012	0.332	1.41399480373862e-78	B cells	Rab32
Tns1	6.15699061242378e-83	-1.08777241968063	0.01	0.326	1.46160800148328e-78	B cells	Tns1
Tagln2	8.72083126671698e-83	-1.01774592749846	0.387	0.731	2.07023813440594e-78	B cells	Tagln2
Bfsp2	1.71795175270059e-82	0.478356264524274	0.17	0.016	4.07824566573592e-78	B cells	Bfsp2
Rps6	2.46217667920328e-82	0.516270143115017	0.984	0.898	5.84496121876066e-78	B cells	Rps6
Mertk	4.09658219568727e-82	-0.837067627168375	0.004	0.315	9.72487647434202e-78	B cells	Mertk
Acer3	4.68222958684563e-82	-0.581214799494474	0.027	0.357	1.11151448162128e-77	B cells	Acer3
Ecm1	4.7856975747618e-82	-0.821799928388669	0.014	0.332	1.1360767472727e-77	B cells	Ecm1
Rab3il1	6.3830209060696e-82	-0.70222609769204	0.008	0.322	1.51526533289186e-77	B cells	Rab3il1
Myo1e	6.8193393517496e-82	0.92990527599545	0.384	0.14	1.61884296871184e-77	B cells	Myo1e
Rack1	8.9141965767169e-82	0.507954563566893	0.995	0.907	2.11614112534682e-77	B cells	Rack1
Sult1a1	1.36390345885989e-81	-0.851960583164156	0.009	0.322	3.2377704209875e-77	B cells	Sult1a1
Tnfsf12	2.1358411207023e-81	-0.565030285923537	0.002	0.309	5.07027323643519e-77	B cells	Tnfsf12
Kif1b	2.15296287634453e-81	-0.612704659049756	0.064	0.416	5.11091857215428e-77	B cells	Kif1b
Idh1	2.15812361012263e-81	-0.662898492309547	0.032	0.363	5.12316963807012e-77	B cells	Idh1
Akr1a1	2.55852835742259e-81	-0.900843788602128	0.344	0.675	6.07369046768548e-77	B cells	Akr1a1
St3gal4	2.5814757796817e-81	-0.558314667539148	0.021	0.344	6.1281653533864e-77	B cells	St3gal4
Rnasel	3.86791481971253e-81	-0.829928009686212	0.055	0.391	9.18204299051558e-77	B cells	Rnasel
Stard8	4.36444884492002e-81	-1.11557031902148	0.003	0.31	1.03607651129556e-76	B cells	Stard8
Sgpl1	6.25960007348737e-81	-0.701628923473098	0.129	0.504	1.48596646144517e-76	B cells	Sgpl1
Bmpr2	7.38698617991792e-81	-0.550402393815215	0.009	0.32	1.75359664925072e-76	B cells	Bmpr2
Il13ra1	7.53074025425085e-81	-0.642558144781976	0.005	0.315	1.78772242895661e-76	B cells	Il13ra1
Eid1	8.6800659038735e-81	-0.780935877041835	0.184	0.572	2.06056084492053e-76	B cells	Eid1
Vars	9.30775002058911e-81	0.938937666669858	0.536	0.291	2.20956677738765e-76	B cells	Vars
Cdkn1a	1.19993396808377e-80	-1.28717494238972	0.021	0.337	2.84852324683407e-76	B cells	Cdkn1a
Rap2b	1.44152202982867e-80	-0.642880783030434	0.064	0.415	3.42202914661028e-76	B cells	Rap2b
Ppp1r16b	1.73601404663865e-80	0.806238423894998	0.375	0.125	4.12112374531549e-76	B cells	Ppp1r16b
Rap2a	1.93686290114094e-80	-0.634456731533066	0.016	0.333	4.59791884101849e-76	B cells	Rap2a
Cacna1i	2.0346977743114e-80	0.381313725615302	0.118	0.003	4.83016904643784e-76	B cells	Cacna1i
Pgap1	2.82396683468355e-80	0.944815540252538	0.333	0.104	6.70381486885529e-76	B cells	Pgap1
Tnfsf13	4.40203477515736e-80	-0.6630457566406	0.005	0.312	1.04499903527461e-75	B cells	Tnfsf13
Sh3bgrl	6.1336716546506e-80	-0.966185992052505	0.295	0.627	1.45607231409751e-75	B cells	Sh3bgrl
Entpd1	6.47859915403969e-80	-0.860370606774197	0.057	0.391	1.53795465317748e-75	B cells	Entpd1
Vamp8	6.52945400130273e-80	-0.818927828616448	0.411	0.744	1.55002708536925e-75	B cells	Vamp8
Msrb1	7.57122685657346e-80	-1.56535670268672	0.131	0.492	1.79733354348197e-75	B cells	Msrb1
Capn2	8.92878638884532e-80	-0.636283577060856	0.05	0.384	2.11960460084799e-75	B cells	Capn2
Serpinb6a	1.0255233971312e-79	-1.27885092352811	0.072	0.402	2.43448999244976e-75	B cells	Serpinb6a
Lgals3bp	1.08081907723307e-79	-0.794950933383449	0.042	0.368	2.56575640744359e-75	B cells	Lgals3bp
Ggh	1.67683310699528e-79	-0.540118615339356	0.046	0.386	3.98063411269608e-75	B cells	Ggh
Gbp7	4.33246463634608e-79	-0.706673862907023	0.093	0.451	1.0284837800222e-74	B cells	Gbp7
Rrbp1	5.01507315668017e-79	-1.02089128791278	0.447	0.713	1.19052821666431e-74	B cells	Rrbp1
Agtrap	5.55060694855531e-79	-0.678625419103217	0.038	0.362	1.31765858351755e-74	B cells	Agtrap
Ifi204	6.16205443986471e-79	-0.95453880880699	0.015	0.323	1.46281010347948e-74	B cells	Ifi204
Notch1	9.7321863986474e-79	-0.609744269896574	0.046	0.382	2.31032372917491e-74	B cells	Notch1
S100a1	1.14976846353769e-78	-0.55461396344407	0.023	0.339	2.72943535559211e-74	B cells	S100a1
Rnpep	1.2931509648814e-78	-0.647204799612574	0.091	0.451	3.06981107553196e-74	B cells	Rnpep
Dnajc15	1.50288284751952e-78	-0.656177485115914	0.121	0.492	3.5676935917266e-74	B cells	Dnajc15
Rps28	1.5788479039675e-78	0.535097514778512	0.988	0.936	3.74802703922846e-74	B cells	Rps28
Fcgrt	2.88278184893033e-78	-1.70944385608234	0.099	0.428	6.84343583117572e-74	B cells	Fcgrt
Rasgrp4	4.06017689976669e-78	-0.599390073439802	0.021	0.334	9.63845394235614e-74	B cells	Rasgrp4
Zfp703	4.39915221857348e-78	-0.724033683631822	0.05	0.38	1.04431474516716e-73	B cells	Zfp703
Ubash3b	5.82043737943908e-78	-0.667579386390225	0.044	0.37	1.38171362950504e-73	B cells	Ubash3b
Klf6	7.13915102492784e-78	-1.11837868500935	0.499	0.793	1.69476306180762e-73	B cells	Klf6
Prkcb	1.20906442676514e-77	0.948893802982435	0.612	0.403	2.87019804269777e-73	B cells	Prkcb
Ccdc88b	1.28053008089583e-77	-0.576387627314312	0.027	0.343	3.0398503590386e-73	B cells	Ccdc88b
Vim	1.29070757969259e-77	-1.19330473717668	0.507	0.769	3.06401072343225e-73	B cells	Vim
Cd33	2.12571341426517e-77	-1.02512816068952	0.001	0.295	5.04623107412409e-73	B cells	Cd33
Tut4	4.17663042389925e-77	0.947949058634182	0.678	0.487	9.91490296329443e-73	B cells	Tut4
Man1c1	5.81811057428705e-77	-0.643563339137555	0.012	0.311	1.38116126923e-72	B cells	Man1c1
Irf2bp2	6.05955750210269e-77	-0.84717378006926	0.328	0.686	1.43847835542416e-72	B cells	Irf2bp2
Rab11fip5	6.78462103250665e-77	-0.655323963617832	0.005	0.302	1.61060118690675e-72	B cells	Rab11fip5
Ptgs1	7.61915943419857e-77	-0.683714266350009	0.004	0.299	1.8087122580844e-72	B cells	Ptgs1
Abhd12	1.01205994373935e-76	-0.637507049878688	0.101	0.454	2.40252910044285e-72	B cells	Abhd12
Stom	1.12587991538982e-76	-0.485590876755092	0.006	0.302	2.67272633114389e-72	B cells	Stom
Cacna1e	1.77788003842696e-76	0.387525936266789	0.135	0.008	4.22050942322175e-72	B cells	Cacna1e
Slc9a9	2.64587404177691e-76	-0.65499333353575	0.006	0.301	6.2810403877742e-72	B cells	Slc9a9
Plbd1	2.88484680027637e-76	-1.28206190018948	0.11	0.436	6.84833781917607e-72	B cells	Plbd1
Coro1a	2.95458777729653e-76	0.601130836757089	0.967	0.856	7.01389592452424e-72	B cells	Coro1a
Tnfrsf11a	3.97506817530679e-76	-0.519015305761512	0.001	0.291	9.4364143413608e-72	B cells	Tnfrsf11a
Hmgn1	4.11895684998378e-76	0.883421785295812	0.599	0.365	9.77799166617649e-72	B cells	Hmgn1
Rpl41	4.8956286459028e-76	0.453316469628515	0.991	0.973	1.16217328425087e-71	B cells	Rpl41
Cxcl2	5.0671686381487e-76	-4.0793006670236	0.03	0.33	1.20289516301012e-71	B cells	Cxcl2
Ripor2	6.29428643872431e-76	0.818452903540086	0.581	0.304	1.49420065768876e-71	B cells	Ripor2
Lima1	7.81523792652644e-76	-0.625268605045807	0.014	0.315	1.85525933137811e-71	B cells	Lima1
Hs3st1	9.80097034230036e-76	0.420539265460237	0.148	0.012	2.32665234955868e-71	B cells	Hs3st1
Dapk1	1.05176011190462e-75	-0.578570104516984	0.003	0.294	2.49677332965037e-71	B cells	Dapk1
Phactr2	1.23896420098235e-75	-0.487644360571112	0.01	0.307	2.94117711671201e-71	B cells	Phactr2
Tspan3	1.43006125318042e-75	-0.78645073753418	0.032	0.344	3.39482240892501e-71	B cells	Tspan3
Rnf150	1.55059962358762e-75	-0.71888161013689	0.005	0.296	3.68096844643465e-71	B cells	Rnf150
Cd83	1.62118553569812e-75	1.13313254803991	0.585	0.331	3.84853234319376e-71	B cells	Cd83
Ctnnd1	3.43417907785183e-75	-0.614685605157581	0.014	0.311	8.15239771291246e-71	B cells	Ctnnd1
Dnajb14	3.46617276071772e-75	-0.557570708937043	0.066	0.399	8.22834751666779e-71	B cells	Dnajb14
Gm34455	5.96825554685605e-75	-0.877868550018312	0.009	0.302	1.41680418426816e-70	B cells	Gm34455
Cyfip1	8.07213176519499e-75	-0.79306445473504	0.196	0.551	1.91624335973964e-70	B cells	Cyfip1
Nap1l1	8.42271945275291e-75	0.823973517200225	0.8	0.676	1.99946937088901e-70	B cells	Nap1l1
Pepd	1.06364739635395e-74	-0.761342761722582	0.103	0.44	2.52499255420464e-70	B cells	Pepd
Tm6sf1	1.07747638068162e-74	-0.900771366531037	0.229	0.572	2.55782118010009e-70	B cells	Tm6sf1
Snap23	1.39344525819825e-74	-0.775242092429557	0.165	0.524	3.30789969843682e-70	B cells	Snap23
Rps27l	1.94358606016608e-74	-1.00408115474499	0.326	0.648	4.61387894822826e-70	B cells	Rps27l
Ptpro	2.2492596367618e-74	-0.512446873902712	0.004	0.292	5.33951745170883e-70	B cells	Ptpro
Ctsa	2.92848498345263e-74	-0.99264482186009	0.263	0.585	6.95193050221819e-70	B cells	Ctsa
Sh3pxd2b	3.04684784304861e-74	-0.478488162198996	0.002	0.288	7.2329120946131e-70	B cells	Sh3pxd2b
Rab31	4.42959675325289e-74	-0.549479189778852	0.036	0.35	1.0515419732547e-69	B cells	Rab31
Coro1c	4.56479650064851e-74	-0.627631529899294	0.11	0.46	1.08363704128895e-69	B cells	Coro1c
Rasgrp2	7.49837564233461e-74	0.893769806209521	0.483	0.227	1.78003939373381e-69	B cells	Rasgrp2
Cfh	8.94028249453642e-74	-2.02076635302701	0.019	0.31	2.122333661378e-69	B cells	Cfh
Ski	9.35641902430646e-74	-0.672837812219781	0.144	0.505	2.22112031218011e-69	B cells	Ski
Tbc1d4	9.78366527896411e-74	-1.35907416354611	0.011	0.299	2.32254430057329e-69	B cells	Tbc1d4
Fndc3b	1.09492010125226e-73	-0.544566036568241	0.015	0.309	2.59923082836274e-69	B cells	Fndc3b
Cxxc5	2.42844582559248e-73	0.693863186727815	0.282	0.076	5.76488754537398e-69	B cells	Cxxc5
Malt1	3.32420818700714e-73	1.00778431862826	0.644	0.409	7.89133781513624e-69	B cells	Malt1
Pxn	3.42356216382306e-73	-0.554385863880578	0.101	0.455	8.12719422069955e-69	B cells	Pxn
Klf9	3.62590836429228e-73	-0.791391952630748	0.072	0.396	8.60754386599345e-69	B cells	Klf9
Trib1	4.95139047032204e-73	-1.15671158231247	0.083	0.41	1.17541058374975e-68	B cells	Trib1
Mast4	5.13612375783796e-73	0.808393654887199	0.299	0.088	1.21926441887315e-68	B cells	Mast4
Ifnar2	5.21814040087184e-73	-0.667846013115373	0.171	0.54	1.23873434976297e-68	B cells	Ifnar2
S100a6	5.70644411441436e-73	-1.21390082208844	0.258	0.595	1.35465276832082e-68	B cells	S100a6
Tmem256	1.1217977083522e-72	-0.744785499444094	0.184	0.538	2.66303557985728e-68	B cells	Tmem256
Sbk1	1.19948561515592e-72	0.71258745072986	0.271	0.072	2.84745890181864e-68	B cells	Sbk1
Pold4	1.27597899373738e-72	1.01640881526317	0.585	0.399	3.02904653323316e-68	B cells	Pold4
Acp2	1.33148730280128e-72	-0.599920653539699	0.016	0.308	3.16081770811995e-68	B cells	Acp2
Fkbp5	1.68913272313218e-72	-0.745833051965734	0.16	0.513	4.00983217144348e-68	B cells	Fkbp5
Man2b1	1.70974141915596e-72	-0.895947354546823	0.299	0.641	4.05875515493433e-68	B cells	Man2b1
Sem1	2.41222901539376e-72	-0.739773643155147	0.681	0.848	5.72639045964325e-68	B cells	Sem1
Cstb	2.61862077501366e-72	-0.972126593363546	0.23	0.577	6.21634385780492e-68	B cells	Cstb
Rplp1	3.60384965313291e-72	0.366823127431028	0.996	0.975	8.55517869157223e-68	B cells	Rplp1
Trerf1	5.22361118628609e-72	-0.652367605256392	0.026	0.32	1.24003305951246e-67	B cells	Trerf1
Grap	5.50363096264973e-72	0.910129401376746	0.501	0.259	1.30650695422342e-67	B cells	Grap
Tnfrsf21	5.62257819744378e-72	-0.435735637696214	0.01	0.293	1.33474383829118e-67	B cells	Tnfrsf21
Ramp1	5.96027517882275e-72	-0.627093667457681	0.005	0.287	1.41490972470073e-67	B cells	Ramp1
Gpr174	6.56120654488645e-72	0.742164020707089	0.298	0.081	1.55756482169059e-67	B cells	Gpr174
Lfng	7.09505813038225e-72	-0.583326090597977	0.105	0.462	1.68429584957144e-67	B cells	Lfng
Rgs2	7.23302923276898e-72	-1.05618264087804	0.235	0.6	1.71704880956703e-67	B cells	Rgs2
Arap2	1.39028013656858e-71	0.882863583783196	0.437	0.179	3.30038601620015e-67	B cells	Arap2
Atp2b1	1.98270985150648e-71	-0.967513579814347	0.465	0.741	4.70675491649124e-67	B cells	Atp2b1
Mrpl33	4.22147871871412e-71	-0.812826309704709	0.323	0.669	1.00213683303554e-66	B cells	Mrpl33
Dmxl1	4.62997468729855e-71	1.20590284167656	0.57	0.377	1.0991096910178e-66	B cells	Dmxl1
Cnp	5.06113589630881e-71	0.917120568527534	0.546	0.339	1.20146305042475e-66	B cells	Cnp
Oxct1	6.78110791354261e-71	-0.639135820465174	0.128	0.474	1.60976720759588e-66	B cells	Oxct1
Cers6	7.03195698158678e-71	-0.529540718008196	0.027	0.322	1.66931626785889e-66	B cells	Cers6
Clec4n	7.73997282659263e-71	-0.995739886245776	0.002	0.276	1.83739214930482e-66	B cells	Clec4n
Sh3bp1	9.95650238165102e-71	-0.520957311357932	0.065	0.392	2.36357410038014e-66	B cells	Sh3bp1
Socs3	1.05568520539065e-70	-1.09720442645935	0.094	0.417	2.50609110907686e-66	B cells	Socs3
Ifitm6	1.06289459867932e-70	-0.968453536249741	0.002	0.276	2.52320548780484e-66	B cells	Ifitm6
Mapk3	1.37908305715094e-70	-0.557497625799459	0.106	0.453	3.27380526937061e-66	B cells	Mapk3
Capza2	1.4681300216262e-70	-0.772268453268937	0.544	0.778	3.48519385833843e-66	B cells	Capza2
Eif3f	2.10156417277655e-70	0.625967076881985	0.863	0.786	4.98890318975425e-66	B cells	Eif3f
Rhoh	6.30088787451077e-70	0.903465578453791	0.629	0.409	1.49576777253011e-65	B cells	Rhoh
Basp1	6.85222896836401e-70	-1.13272897014517	0.055	0.365	1.62665063479993e-65	B cells	Basp1
Pla2g15	7.03682220740798e-70	-0.568671087991898	0.027	0.319	1.67047122381658e-65	B cells	Pla2g15
Ids	8.20782004987533e-70	-0.498601827477537	0.068	0.39	1.9484544016399e-65	B cells	Ids
Fam102b	1.0526795991865e-69	-0.494251253927077	0.033	0.335	2.49895610050882e-65	B cells	Fam102b
Anxa4	1.33670312585214e-69	-0.531076171973647	0.047	0.354	3.17319955046039e-65	B cells	Anxa4
Tlr2	1.78451645152489e-69	-0.680578608267734	0.014	0.293	4.23626360427494e-65	B cells	Tlr2
Tmcc1	1.9625325971921e-69	-0.860902511072028	0.19	0.545	4.65885613247432e-65	B cells	Tmcc1
Rinl	2.22923547433733e-69	-0.687954105806977	0.073	0.388	5.29198209252939e-65	B cells	Rinl
Stab1	2.90956258669151e-69	-1.85179660246956	0.019	0.296	6.90701062454697e-65	B cells	Stab1
Ext1	3.1741591898369e-69	-0.44778892286691	0.02	0.307	7.53513650075381e-65	B cells	Ext1
Rps27a	3.66303336917746e-69	0.424378747671946	0.99	0.96	8.69567491509038e-65	B cells	Rps27a
Scarb2	4.58819765428073e-69	-0.610705873364873	0.12	0.462	1.0891922411497e-64	B cells	Scarb2
Srgap2	4.93580613918748e-69	-0.527608970416462	0.079	0.405	1.17171101938172e-64	B cells	Srgap2
Nabp1	6.33168961760765e-69	-0.805734735870789	0.133	0.477	1.50307979832388e-64	B cells	Nabp1
Ehbp1l1	6.75252777554356e-69	-0.546970521830903	0.126	0.474	1.60298256863629e-64	B cells	Ehbp1l1
Dusp3	7.17665841914391e-69	-0.692360605145502	0.092	0.412	1.70366694212057e-64	B cells	Dusp3
Cd200	7.54743151178738e-69	0.660645995576484	0.251	0.06	1.79168476658321e-64	B cells	Cd200
Arhgap31	9.38849608022387e-69	-0.638052456271447	0.077	0.4	2.22873508448434e-64	B cells	Arhgap31
Myadm	1.20332489163034e-68	-0.747350578339661	0.119	0.449	2.85657296024127e-64	B cells	Myadm
Gm21188	1.26623724344701e-68	-0.534451764586546	0.001	0.268	3.00592059221885e-64	B cells	Gm21188
Sec14l1	1.26783294031376e-68	-0.620488353815407	0.068	0.38	3.00970861701084e-64	B cells	Sec14l1
Rpl22l1	1.62140318247683e-68	0.708950732807255	0.85	0.741	3.84904901488174e-64	B cells	Rpl22l1
Cd200r1	1.78923511383065e-68	-0.5123288931174	0.008	0.279	4.24746523672258e-64	B cells	Cd200r1
Ms4a8a	1.92041903445245e-68	-0.589912943453408	0.001	0.266	4.55888274588668e-64	B cells	Ms4a8a
Tubb2a	2.01180652003127e-68	-0.601257562007288	0.05	0.354	4.77582749790224e-64	B cells	Tubb2a
Hip1	2.44084633592279e-68	-0.650770197235938	0.077	0.395	5.79432511684712e-64	B cells	Hip1
Ezr	2.55174142464426e-68	0.838773429984966	0.72	0.545	6.057578967963e-64	B cells	Ezr
Leprot	3.2047639060546e-68	-0.49088632476777	0.1	0.436	7.60778903658301e-64	B cells	Leprot
Ppm1h	4.74227982667907e-68	-0.487865639456586	0.011	0.283	1.12576980805534e-63	B cells	Ppm1h
Cmklr1	5.20766404881248e-68	-0.503738343075613	0.006	0.275	1.23624736854759e-63	B cells	Cmklr1
Nptn	5.30903881260662e-68	-0.611398567897737	0.19	0.551	1.26031272372469e-63	B cells	Nptn
Igfbp4	7.01541480292284e-68	-1.23527715885294	0.042	0.328	1.66538932006585e-63	B cells	Igfbp4
Tifab	1.08038819369548e-67	-0.477058991015095	0.004	0.271	2.5647335330137e-63	B cells	Tifab
Skap2	1.40101718194896e-67	-0.743655638176184	0.22	0.568	3.32587468822865e-63	B cells	Skap2
Prdx5	1.42933393673416e-67	-0.99986773772686	0.35	0.682	3.39309583241323e-63	B cells	Prdx5
Svil	2.05951811924035e-67	-0.622924555501594	0.064	0.373	4.88909006326466e-63	B cells	Svil
Rnase4	4.5597324904124e-67	-1.21219972285852	0.021	0.293	1.082434895899e-62	B cells	Rnase4
Nfix	6.71328088643889e-67	-0.449112706549582	0.034	0.324	1.59366574963173e-62	B cells	Nfix
Ehd4	7.87008796914825e-67	-1.04413669433249	0.213	0.525	1.8682801829961e-62	B cells	Ehd4
Jup	8.55296177102582e-67	-0.460648220934654	0.01	0.279	2.03038759482382e-62	B cells	Jup
Rab30	1.01599948566277e-66	0.603167903534539	0.205	0.041	2.41188117901485e-62	B cells	Rab30
Arhgdib	1.08585168832455e-66	0.539980684622428	0.962	0.882	2.57770332291364e-62	B cells	Arhgdib
Cd180	1.08780576430332e-66	0.995583106602845	0.442	0.227	2.58234210387966e-62	B cells	Cd180
Fcho2	1.21434843504977e-66	-0.633272094078755	0.165	0.515	2.88274174996464e-62	B cells	Fcho2
Fabp5	1.28774393791353e-66	-1.48473735230859	0.018	0.288	3.05697533421292e-62	B cells	Fabp5
Rpl28	1.59594378776587e-66	0.491124051144536	0.989	0.931	3.7886109577774e-62	B cells	Rpl28
Axl	1.66820573152752e-66	-0.928476320149458	0.014	0.282	3.96015358607319e-62	B cells	Axl
Ccrl2	2.51327455413233e-66	-1.53239129665224	0.014	0.282	5.96626246405475e-62	B cells	Ccrl2
Gimap5	3.47520781210047e-66	0.604357631037262	0.391	0.142	8.2497958251453e-62	B cells	Gimap5
Snrpg	4.22205211986077e-66	0.604402380943166	0.886	0.774	1.00227295273375e-61	B cells	Snrpg
Daglb	4.43618192505282e-66	-0.530402642711988	0.054	0.348	1.05310522718829e-61	B cells	Daglb
Slk	4.63555510626081e-66	-0.638152165922669	0.152	0.498	1.10043442667525e-61	B cells	Slk
Slc29a1	5.33830416256117e-66	-0.493472385966563	0.027	0.306	1.2672600251504e-61	B cells	Slc29a1
Cited2	8.2589732109951e-66	-0.834444280258243	0.169	0.507	1.96059765055813e-61	B cells	Cited2
Cttnbp2nl	8.39923210736571e-66	-0.499020130373286	0.004	0.265	1.99389370996754e-61	B cells	Cttnbp2nl
Tmem108	9.89865219323284e-66	0.527642378899922	0.167	0.024	2.34984104415154e-61	B cells	Tmem108
Jdp2	1.13241206022028e-65	-0.556276481124506	0.01	0.272	2.68823298975692e-61	B cells	Jdp2
Atp6ap2	1.22525030995162e-65	-0.619561599575804	0.181	0.535	2.90862171079414e-61	B cells	Atp6ap2
Dock7	1.39460027584482e-65	-0.393583587077929	0.009	0.273	3.31064159482801e-61	B cells	Dock7
Rnf149	1.79770109451707e-65	-0.757624344443789	0.026	0.303	4.26756262827407e-61	B cells	Rnf149
Rbms1	1.86827309583461e-65	-0.71105833168719	0.314	0.677	4.43509350220179e-61	B cells	Rbms1
Lair1	2.12421453594882e-65	-0.747563101596121	0.012	0.276	5.04267288688889e-61	B cells	Lair1
Pilra	2.83571327917216e-65	-0.870619225120956	0.004	0.262	6.73169975342679e-61	B cells	Pilra
Adam8	2.99841853701416e-65	-0.884542232307928	0.004	0.262	7.11794576501792e-61	B cells	Adam8
Clec4b1	3.15760696098336e-65	-0.749252683726137	0.004	0.262	7.49584316467839e-61	B cells	Clec4b1
Sqor	3.7196203969253e-65	-0.423668046040821	0.01	0.273	8.83000686026098e-61	B cells	Sqor
Ms4a7	5.05318715107756e-65	-1.37482668755924	0.009	0.267	1.1995760977943e-60	B cells	Ms4a7
Pdia3	5.32540048620392e-65	-0.789809935688618	0.513	0.756	1.26419682141995e-60	B cells	Pdia3
Ltc4s	6.75087956126154e-65	-1.2229225735427	0.01	0.269	1.60259129904788e-60	B cells	Ltc4s
Hnrnpll	9.94511018756371e-65	-0.451534692093757	0.004	0.261	2.36086970742575e-60	B cells	Hnrnpll
Pld4	1.37920389969631e-64	-1.04663322516066	0.248	0.518	3.27409213748906e-60	B cells	Pld4
Mib1	2.43890174811105e-64	-0.439474308819174	0.056	0.354	5.78970885984083e-60	B cells	Mib1
Rgs1	2.52384770302783e-64	-1.3536072569842	0.064	0.352	5.99136206221776e-60	B cells	Rgs1
Apobr	3.18266570333803e-64	-0.482984445932826	0.003	0.257	7.55533011315416e-60	B cells	Apobr
Rnase6	3.54474341604338e-64	0.835208504364156	0.488	0.259	8.41486639534539e-60	B cells	Rnase6
Hk2	5.09640665905429e-64	-0.632917187509758	0.038	0.318	1.2098359767929e-59	B cells	Hk2
Atp6v1b2	6.18182506892201e-64	-0.652224059432911	0.179	0.516	1.4675034531114e-59	B cells	Atp6v1b2
Pmp22	6.55150542203281e-64	-0.931064820536017	0.008	0.262	1.55526187213637e-59	B cells	Pmp22
Tiam1	6.7250943817265e-64	-0.513705366455688	0.002	0.254	1.59647015527805e-59	B cells	Tiam1
Luzp1	8.02958722590971e-64	-0.397696471014619	0.009	0.265	1.90614371155871e-59	B cells	Luzp1
Cd226	8.8467897323322e-64	-0.72603568469688	0.004	0.257	2.10013941455834e-59	B cells	Cd226
Adap2	9.12440933549021e-64	-0.568704620291506	0.005	0.26	2.16604353215202e-59	B cells	Adap2
Tmem37	1.04026989421002e-63	-0.5179884521742	0.004	0.258	2.46949670186517e-59	B cells	Tmem37
Il7r	1.72260962732258e-63	-1.46443724834216	0.006	0.26	4.08930299430108e-59	B cells	Il7r
Gsto1	1.92165975328033e-63	-0.486879205987568	0.043	0.326	4.56182808831217e-59	B cells	Gsto1
Nhsl2	2.61753840245345e-63	-0.476860156783527	0.004	0.255	6.21377441358426e-59	B cells	Nhsl2
Orai1	2.84452259785456e-63	-0.545111847931716	0.155	0.5	6.75261219504694e-59	B cells	Orai1
Slc25a24	2.91131020320662e-63	-0.411468258079958	0.021	0.29	6.91115929139219e-59	B cells	Slc25a24
Tubb6	3.57022757145225e-63	-0.477273733103518	0.029	0.299	8.4753632318705e-59	B cells	Tubb6
Fcgr1	1.13649241792467e-62	-0.692784048924004	0.003	0.252	2.69791935091136e-58	B cells	Fcgr1
Neat1	1.25933258359635e-62	-1.55321180182628	0.391	0.691	2.98952962019937e-58	B cells	Neat1
Tlr13	1.2685935369136e-62	-0.572400545303917	0.003	0.251	3.0115141972792e-58	B cells	Tlr13
Slc43a2	1.49120779744401e-62	-0.586431946403914	0.119	0.445	3.53997819035235e-58	B cells	Slc43a2
Acvrl1	1.73636891112214e-62	-0.434543139179119	0.006	0.256	4.12196615811285e-58	B cells	Acvrl1
Pacs2	1.86158566117641e-62	-0.384033055389818	0.05	0.343	4.41921820106668e-58	B cells	Pacs2
Kcnk6	2.14614124433819e-62	-0.41570036062449	0.021	0.287	5.09472469993442e-58	B cells	Kcnk6
Slc39a1	2.50703544965345e-62	-0.476040838460646	0.09	0.402	5.95145145393232e-58	B cells	Slc39a1
Macf1	3.58346959618588e-62	0.838814420374402	0.78	0.676	8.50679847438566e-58	B cells	Macf1
Arhgef1	4.20244030163444e-62	0.726368604508449	0.721	0.58	9.97617303204999e-58	B cells	Arhgef1
Gm15675	4.34630932530759e-62	0.385846768881027	0.115	0.008	1.03177037073477e-57	B cells	Gm15675
Sash1	5.09357656261581e-62	-0.611944523972084	0.001	0.245	1.20916414019937e-57	B cells	Sash1
Tep1	5.15740979759437e-62	-0.577610491063446	0.11	0.419	1.22431751185093e-57	B cells	Tep1
Lgmn	5.68909285531707e-62	-1.70824625376357	0.215	0.487	1.35053375292372e-57	B cells	Lgmn
Gas6	6.58043616875922e-62	-1.85592026501312	0.015	0.265	1.56212974210175e-57	B cells	Gas6
Frrs1	9.32473741248715e-62	-0.491704960268588	0.024	0.286	2.21359941435032e-57	B cells	Frrs1
Galc	9.4106123972511e-62	-0.462760901113393	0.004	0.251	2.23398527698344e-57	B cells	Galc
Prr5	1.26173506508368e-61	0.606797449916279	0.224	0.056	2.99523287100216e-57	B cells	Prr5
Dbi	1.31763112893733e-61	-0.923405692815553	0.37	0.654	3.12792453698432e-57	B cells	Dbi
Ccpg1	1.37316253204804e-61	-0.632657376786056	0.122	0.445	3.25975053482885e-57	B cells	Ccpg1
Tpp1	1.6428863927443e-61	-0.750028054395151	0.166	0.476	3.90004800773569e-57	B cells	Tpp1
Ptpn12	1.89787398388333e-61	-0.48214076941098	0.069	0.366	4.50536305034065e-57	B cells	Ptpn12
Spi1	2.63788535392459e-61	-0.957613664005832	0.325	0.603	6.2620760416816e-57	B cells	Spi1
Gdf11	3.02436925850122e-61	0.447267815208085	0.149	0.02	7.17955018275604e-57	B cells	Gdf11
Lax1	3.3200886465123e-61	0.510095111279963	0.25	0.066	7.88155843795555e-57	B cells	Lax1
Mdfic	3.48430984847518e-61	-0.53994309169407	0.118	0.439	8.27140314929524e-57	B cells	Mdfic
Rel	4.0302079655682e-61	1.03612621083864	0.611	0.428	9.56731068946236e-57	B cells	Rel
Pon2	4.48626016362131e-61	-0.48792683834365	0.116	0.438	1.06499330024206e-56	B cells	Pon2
S100a13	4.67703488580795e-61	-0.658226860093348	0.304	0.648	1.11028131154195e-56	B cells	S100a13
Fcgr2b	4.95026320225951e-61	-1.53561480081366	0.287	0.514	1.17514298158438e-56	B cells	Fcgr2b
Fam89b	5.85883626558883e-61	-0.443034183274873	0.096	0.409	1.39082914108813e-56	B cells	Fam89b
Gm19951	5.88853776402952e-61	0.422537258622971	0.203	0.041	1.39787997980297e-56	B cells	Gm19951
Adam9	6.37926226104454e-61	-0.468353559411082	0.042	0.315	1.51437306814936e-56	B cells	Adam9
Dennd5a	6.44446944434707e-61	-0.548630996074555	0.132	0.46	1.52985260139355e-56	B cells	Dennd5a
Naga	6.64928179155688e-61	-0.524643846264564	0.029	0.294	1.57847300449769e-56	B cells	Naga
Igf1r	6.81294122248321e-61	-0.825979781537097	0.013	0.263	1.61732411680529e-56	B cells	Igf1r
Bcl2a1a	6.85308312581385e-61	-0.75131451227564	0.008	0.253	1.62685340323695e-56	B cells	Bcl2a1a
Pygl	7.77703198779004e-61	-0.791355623664525	0.009	0.256	1.84618962358148e-56	B cells	Pygl
Glud1	9.08335118666146e-61	-0.662407093287563	0.339	0.658	2.15629673820156e-56	B cells	Glud1
Atf3	1.13927185010345e-60	-0.951176892110024	0.062	0.343	2.70451744496058e-56	B cells	Atf3
Tbc1d2b	1.51614364890474e-60	-0.398237076200755	0.012	0.261	3.59917340813497e-56	B cells	Tbc1d2b
Pgd	1.55666578907475e-60	-0.632063644784061	0.148	0.471	3.69536891668454e-56	B cells	Pgd
P2ry10	1.77741259292279e-60	0.856839105451097	0.415	0.186	4.2193997543394e-56	B cells	P2ry10
Cmah	2.24154004681628e-60	0.923210502875837	0.452	0.223	5.32119191713717e-56	B cells	Cmah
Cpd	2.24992244578631e-60	-0.624715576621333	0.016	0.268	5.34109089405212e-56	B cells	Cpd
Plod1	3.26265029942777e-60	-0.445679643412905	0.013	0.263	7.74520554581159e-56	B cells	Plod1
Tmem163	3.31785804911998e-60	0.344621846442702	0.123	0.011	7.87626322280591e-56	B cells	Tmem163
Card19	4.74926479791388e-60	-0.573464849908912	0.105	0.415	1.12742797037678e-55	B cells	Card19
Vmp1	5.60833620954418e-60	-0.620386885467934	0.164	0.494	1.33136293278369e-55	B cells	Vmp1
Cln8	6.17264050904552e-60	-0.406611261532072	0.003	0.243	1.46532313044232e-55	B cells	Cln8
Jaml	7.66644895002214e-60	-0.797949928382392	0.019	0.271	1.81993831624576e-55	B cells	Jaml
Pml	7.70856364603064e-60	0.880232265618333	0.375	0.172	1.82993592393121e-55	B cells	Pml
P2rx7	9.97334471226367e-60	-0.483785414234327	0.011	0.256	2.36757230124427e-55	B cells	P2rx7
Ctsc	1.0073436405745e-59	-1.69303792372704	0.458	0.637	2.39133306835981e-55	B cells	Ctsc
Rell1	1.24823972696155e-59	-0.41328719001754	0.036	0.305	2.96319628783403e-55	B cells	Rell1
Prkch	1.38043549391162e-59	-0.570179563905242	0.006	0.247	3.27701581899679e-55	B cells	Prkch
Pf4	1.56472051258242e-59	-2.21935115752612	0.034	0.286	3.71449002481941e-55	B cells	Pf4
Tmem243	1.89979335600479e-59	0.828873385379333	0.486	0.29	4.50991944781976e-55	B cells	Tmem243
Strbp	1.9656140421653e-59	0.796099526401086	0.39	0.177	4.66617117469621e-55	B cells	Strbp
Parvb	1.97060579288278e-59	-0.410251645287423	0.005	0.245	4.67802109172443e-55	B cells	Parvb
Map7d1	2.0201627139367e-59	-0.447499951576548	0.103	0.417	4.79566426661434e-55	B cells	Map7d1
Actg1	2.06898064273993e-59	-0.99319091260328	0.944	0.954	4.91155314780031e-55	B cells	Actg1
Ccl2	2.1845583782215e-59	-1.15900979599199	0.006	0.245	5.18592313406002e-55	B cells	Ccl2
Atp6v1a	4.55185307317164e-59	-0.532248817639844	0.138	0.459	1.08056440104022e-54	B cells	Atp6v1a
Pik3r5	4.55664654401384e-59	-0.447308724551956	0.043	0.312	1.08170232308344e-54	B cells	Pik3r5
Ptov1	5.38828988680528e-59	-0.387940060036627	0.019	0.27	1.27912613622871e-54	B cells	Ptov1
Dusp2	5.45041116424145e-59	0.633572468169715	0.474	0.224	1.29387310627928e-54	B cells	Dusp2
Rxra	6.05171903621717e-59	-0.358163794988064	0.004	0.241	1.43661758200759e-54	B cells	Rxra
Gm10134	6.65333840301136e-59	-0.433133734471261	0.004	0.241	1.57943600349087e-54	B cells	Gm10134
Ppp1r9b	7.92658944603707e-59	-0.476762823681551	0.156	0.498	1.88169306859474e-54	B cells	Ppp1r9b
Cpq	8.83277275089991e-59	-0.357726740232007	0.006	0.245	2.09681192333613e-54	B cells	Cpq
Akt1	1.63125916062553e-58	-0.494266620425627	0.149	0.476	3.87244612140894e-54	B cells	Akt1
Gna12	1.6500698440376e-58	-0.504241551684655	0.057	0.334	3.91710080276087e-54	B cells	Gna12
C4b	1.8093041863933e-58	-1.82662862556758	0.04	0.289	4.29510720807906e-54	B cells	C4b
Ltbr	1.95307735109157e-58	-0.333264082634906	0.005	0.242	4.63641032375627e-54	B cells	Ltbr
Scamp2	2.06228833961347e-58	-0.630983321242694	0.229	0.562	4.89566628940842e-54	B cells	Scamp2
Pttg1ip	2.15367093195954e-58	-0.462491230071675	0.119	0.428	5.11259942537875e-54	B cells	Pttg1ip
Ssbp4	2.22665234152068e-58	-0.45530366206519	0.118	0.431	5.28584999353595e-54	B cells	Ssbp4
Lacc1	2.29937758468646e-58	-0.458533851683651	0.023	0.275	5.45849244828719e-54	B cells	Lacc1
Sbf2	2.36071879863374e-58	-0.511210742195611	0.039	0.299	5.60411035607663e-54	B cells	Sbf2
Tnrc18	2.54296706638468e-58	-0.477714306423999	0.131	0.449	6.0367495188906e-54	B cells	Tnrc18
Glrx	2.60028600530106e-58	-0.541611147922461	0.05	0.319	6.17281894798418e-54	B cells	Glrx
Gnaq	2.74016964290944e-58	-0.498873862545557	0.123	0.44	6.50488871530271e-54	B cells	Gnaq
Pim1	3.97121976682928e-58	-1.53880096609531	0.353	0.648	9.42727860447602e-54	B cells	Pim1
Trem2	4.50030007225881e-58	-0.785260968796281	0.006	0.241	1.06832623415352e-53	B cells	Trem2
Egr3	4.51656698301749e-58	0.928270206211668	0.265	0.081	1.07218783609852e-53	B cells	Egr3
Gab2	5.13351515690376e-58	-0.412205802167771	0.005	0.24	1.21864516309738e-53	B cells	Gab2
Crip1	5.30386211906771e-58	-1.26565936143341	0.742	0.815	1.25908382844548e-53	B cells	Crip1
Nrp2	6.63886791865564e-58	-0.60223902276472	0.041	0.3	1.57600085520966e-53	B cells	Nrp2
Mitf	7.722819441701e-58	-0.399370514801752	0.005	0.24	1.8333201072654e-53	B cells	Mitf
Slamf6	8.56647435606172e-58	0.643519648859914	0.365	0.146	2.03359534738549e-53	B cells	Slamf6
1700025G04Rik	9.71916145338241e-58	-0.409399821718598	0	0.229	2.30723173741845e-53	B cells	1700025G04Rik
Stard3nl	1.00252838271686e-57	-0.390613218327278	0.072	0.361	2.37990212773156e-53	B cells	Stard3nl
Slfn1	1.12893418671999e-57	-0.851018367703949	0.008	0.242	2.67997686585459e-53	B cells	Slfn1
Alox5	1.34761087448908e-57	-0.496982976820941	0.003	0.234	3.19909345494962e-53	B cells	Alox5
Snx18	1.42286311366818e-57	-0.645567790643254	0.085	0.374	3.37773474553689e-53	B cells	Snx18
Lpl	2.08403540259481e-57	-1.7527299907394	0.021	0.263	4.94729164221983e-53	B cells	Lpl
Rsu1	2.19924509500557e-57	-0.451082570667405	0.136	0.457	5.22078793103373e-53	B cells	Rsu1
1110059E24Rik	2.76525770046089e-57	0.771328215736739	0.327	0.134	6.56444525512411e-53	B cells	1110059E24Rik
Vat1	2.81570297687045e-57	-0.487349487771404	0.041	0.303	6.68419729679275e-53	B cells	Vat1
Elmo2	3.47088605355497e-57	-0.38492761455516	0.048	0.316	8.23953640253413e-53	B cells	Elmo2
Dpysl2	4.88809073750119e-57	-0.464392271537082	0.143	0.465	1.16038386017541e-52	B cells	Dpysl2
Igf1	4.92107112694056e-57	-1.08309988534957	0.009	0.241	1.16821307482442e-52	B cells	Igf1
Myo9b	5.32445360403596e-57	-0.466954704366183	0.155	0.479	1.2639720410621e-52	B cells	Myo9b
Cbr2	5.40606707796246e-57	-1.7952598318824	0.012	0.244	1.28334626363751e-52	B cells	Cbr2
Pacsin2	7.42472809125337e-57	-0.405029455088843	0.105	0.408	1.76255620158264e-52	B cells	Pacsin2
Qk	7.60035462010799e-57	-0.710210904512114	0.339	0.648	1.80424818326744e-52	B cells	Qk
Pld3	1.23005188549383e-56	-0.498433504231664	0.1	0.396	2.9200201709738e-52	B cells	Pld3
Sat1	1.45524771716366e-56	-0.877460487513326	0.497	0.744	3.45461255577481e-52	B cells	Sat1
Nfic	1.47587045489543e-56	-0.495325395483179	0.115	0.419	3.50356887287627e-52	B cells	Nfic
Aoah	1.65521070573945e-56	-0.427176251173824	0.002	0.229	3.92930469435488e-52	B cells	Aoah
H1f0	2.06848604378787e-56	-0.431385099448491	0.019	0.262	4.91037901934803e-52	B cells	H1f0
Nlrp3	2.07650164671604e-56	-1.04438348904394	0.002	0.228	4.9294072591392e-52	B cells	Nlrp3
Mctp1	2.52814355515442e-56	-0.411744973659085	0.002	0.228	6.00155998558107e-52	B cells	Mctp1
Gpr65	2.53043362034814e-56	-0.582368688334828	0.12	0.422	6.00699637134444e-52	B cells	Gpr65
Gabarap	2.91707304398099e-56	-0.638031360959302	0.718	0.862	6.92483969910646e-52	B cells	Gabarap
Mettl9	3.10864596994796e-56	-0.420908619460579	0.055	0.323	7.37961466805945e-52	B cells	Mettl9
Foxo1	3.34753702655299e-56	0.87698787307837	0.471	0.268	7.94671814733414e-52	B cells	Foxo1
Prkar2a	3.53954201371424e-56	-0.457064124704944	0.058	0.324	8.40251878635624e-52	B cells	Prkar2a
Tnfaip3	3.65822358268362e-56	-1.03289161136477	0.132	0.418	8.68425696293265e-52	B cells	Tnfaip3
Rhoc	4.27975636421529e-56	-0.426715596977227	0.004	0.232	1.01597136330107e-51	B cells	Rhoc
Lmna	4.62343919286964e-56	-0.559428214529861	0.034	0.286	1.09755822999532e-51	B cells	Lmna
Antxr2	4.93123200735869e-56	-0.439284207496906	0.047	0.311	1.17062516622688e-51	B cells	Antxr2
Slamf9	5.02241946400121e-56	-0.656538238062643	0.031	0.274	1.19227215655925e-51	B cells	Slamf9
Gng12	5.45329571788106e-56	-0.410058584132578	0.047	0.31	1.29455787046779e-51	B cells	Gng12
Lmo2	6.30135899110021e-56	0.910917513337629	0.572	0.404	1.49587961089728e-51	B cells	Lmo2
Frmd4a	6.72021188469516e-56	-0.445632237135319	0.004	0.231	1.59531109930778e-51	B cells	Frmd4a
Hsd17b4	6.99475241258029e-56	-0.380342425947197	0.062	0.335	1.66048427522244e-51	B cells	Hsd17b4
Itgb5	7.39313519705666e-56	-0.709996105658174	0.008	0.237	1.75505636442928e-51	B cells	Itgb5
B2m	7.68016228566611e-56	-0.611685713836385	0.974	0.966	1.82319372499428e-51	B cells	B2m
P4hb	8.45503714442514e-56	-0.636197421226403	0.254	0.574	2.00714126771508e-51	B cells	P4hb
Gnpda1	8.89460451725765e-56	-0.438498910054682	0.076	0.358	2.11149016635179e-51	B cells	Gnpda1
Bnip2	1.07558326855779e-55	-0.497079212554151	0.223	0.561	2.55332712122934e-51	B cells	Bnip2
Xbp1	1.09616510978581e-55	-0.737046442467887	0.221	0.538	2.60218635412055e-51	B cells	Xbp1
Snx2	1.12543984452503e-55	0.659600469348082	0.711	0.532	2.67168164691797e-51	B cells	Snx2
Ppt2	1.1639493277818e-55	-0.37792247717174	0.012	0.244	2.76309930922121e-51	B cells	Ppt2
Lynx1	1.33447392612007e-55	0.321882093728186	0.109	0.009	3.16790765321644e-51	B cells	Lynx1
Filip1l	1.37672971444284e-55	0.943147506754014	0.508	0.329	3.26821866911585e-51	B cells	Filip1l
Npc1	1.67904434431793e-55	-0.421713889323378	0.064	0.339	3.98588336897634e-51	B cells	Npc1
Csf3r	1.7978429216494e-55	-1.61311387893553	0.004	0.229	4.26789931170351e-51	B cells	Csf3r
Abhd17b	1.88466732423088e-55	0.946693788555267	0.443	0.256	4.47401176099169e-51	B cells	Abhd17b
Hsd17b11	2.62130739794489e-55	-0.444080892637955	0.125	0.439	6.22272163198137e-51	B cells	Hsd17b11
Bhlhe40	2.97466356495842e-55	-1.09094878278878	0.099	0.359	7.06155383685479e-51	B cells	Bhlhe40
Folr2	3.10229358543067e-55	-1.8062276198776	0.023	0.254	7.36453474245386e-51	B cells	Folr2
Nudt4	3.26279870036256e-55	-0.6503837300594	0.075	0.351	7.74555783479067e-51	B cells	Nudt4
Foxn3	3.2789342919535e-55	0.854398715251355	0.633	0.488	7.7838621156684e-51	B cells	Foxn3
Gpr35	3.72351072284683e-55	-0.464839979042715	0.002	0.224	8.8392421049661e-51	B cells	Gpr35
Lpin1	3.80810524883263e-55	-0.489718371960562	0.032	0.279	9.04006105020377e-51	B cells	Lpin1
Cyb5a	4.06869553753996e-55	-0.556828194819942	0.209	0.533	9.65867633656611e-51	B cells	Cyb5a
Nadk	4.07028345182972e-55	-0.515516028044309	0.136	0.447	9.66244588629858e-51	B cells	Nadk
Vav3	4.26404548507817e-55	-0.406158830088792	0.044	0.304	1.01224175770271e-50	B cells	Vav3
Slc7a8	4.48400933407893e-55	-0.405031613263402	0.003	0.226	1.064458975817e-50	B cells	Slc7a8
Eef1a1	4.90796526118141e-55	0.341720931272396	0.997	0.963	1.16510187335186e-50	B cells	Eef1a1
Galnt2	5.42014389285719e-55	-0.398812824674669	0.057	0.322	1.28668795872537e-50	B cells	Galnt2
Rpl10	5.59410180815463e-55	0.454028030661699	0.98	0.906	1.32798382823783e-50	B cells	Rpl10
Tmem141	6.14043317219618e-55	-0.384437366691452	0.012	0.242	1.45767743074765e-50	B cells	Tmem141
Cd9	6.15436062078177e-55	-1.10902051367941	0.061	0.313	1.46098366776739e-50	B cells	Cd9
Cd36	6.15974390714627e-55	-0.974635026545237	0.036	0.28	1.46226160611745e-50	B cells	Cd36
Itgax	9.42268942806203e-55	-0.763158240705176	0.003	0.224	2.23685224332764e-50	B cells	Itgax
Siglece	1.19062350337614e-54	-0.604851214860273	0.004	0.227	2.82642113466462e-50	B cells	Siglece
Trbc2	1.24500466844328e-54	-1.97832249875947	0.005	0.227	2.9555165824175e-50	B cells	Trbc2
Mtmr6	1.39281340457202e-54	-0.429850235009263	0.074	0.354	3.30639974111351e-50	B cells	Mtmr6
Mapk14	1.43224875625472e-54	-0.49759718692153	0.169	0.492	3.40001532247309e-50	B cells	Mapk14
Blvra	1.62694462940516e-54	-0.365590835123592	0.077	0.359	3.86220385574492e-50	B cells	Blvra
Casp3	1.7048558461768e-54	-0.507612360727258	0.077	0.35	4.0471572932391e-50	B cells	Casp3
Tmbim1	1.73759574128345e-54	-0.344900638211768	0.025	0.265	4.12487853023277e-50	B cells	Tmbim1
Cmtm6	1.82291127029545e-54	-0.548386143228857	0.2	0.526	4.32740906455436e-50	B cells	Cmtm6
Arf3	1.85940412486158e-54	-0.427394561174634	0.167	0.494	4.4140394520089e-50	B cells	Arf3
Palld	2.07514027296515e-54	-0.443854383979987	0.006	0.23	4.92617549399198e-50	B cells	Palld
Lasp1	2.63090676688751e-54	-0.441093939960436	0.167	0.501	6.24550957391425e-50	B cells	Lasp1
Hlx	2.63435941252181e-54	-0.413506096439319	0.002	0.221	6.25370580938554e-50	B cells	Hlx
Atpif1	2.6909291183285e-54	-0.819668304672771	0.376	0.636	6.38799663400002e-50	B cells	Atpif1
Dram2	2.8841376482926e-54	-0.489249995162315	0.088	0.368	6.8466543632818e-50	B cells	Dram2
Sft2d2	3.34347127760671e-54	-0.469147557773307	0.117	0.412	7.93706646591056e-50	B cells	Sft2d2
Arf5	6.43860337750969e-54	-0.597557580355735	0.524	0.785	1.52846005578702e-49	B cells	Arf5
Mras	6.64099196917636e-54	-0.34079067641685	0.001	0.218	1.57650508356277e-49	B cells	Mras
Rpl29	7.41001198383533e-54	0.46893507049871	0.943	0.869	1.75906274484267e-49	B cells	Rpl29
Ttyh3	7.76776759221926e-54	-0.420719311533813	0.113	0.416	1.84399034871693e-49	B cells	Ttyh3
Reep3	7.99983835915182e-54	-0.499214057047044	0.218	0.548	1.89908162807905e-49	B cells	Reep3
Mif4gd	8.01780993663131e-54	0.816986411622725	0.487	0.311	1.90334790085691e-49	B cells	Mif4gd
Ctdsp2	8.3008020455533e-54	-0.467842412363596	0.155	0.472	1.9705273975939e-49	B cells	Ctdsp2
Gabarapl1	8.8657423941096e-54	-0.356434739829178	0.017	0.249	2.10463858693768e-49	B cells	Gabarapl1
Ube2e3	1.03294809918591e-53	-0.337714526141592	0.061	0.33	2.45211549265743e-49	B cells	Ube2e3
Cpne2	1.11296433829684e-53	-0.478240571275913	0.005	0.225	2.64206604268286e-49	B cells	Cpne2
Zswim6	1.24987285308769e-53	-0.458252418076433	0.087	0.369	2.96707316594487e-49	B cells	Zswim6
Slc8a1	1.32216132284807e-53	-0.426016679132643	0.004	0.222	3.13867876430903e-49	B cells	Slc8a1
Fam234a	1.33507064454056e-53	-0.383360752438343	0.017	0.248	3.16932420307484e-49	B cells	Fam234a
Myo9a	1.67425253656584e-53	-0.383934842981792	0.053	0.312	3.97450809655364e-49	B cells	Myo9a
Plod3	2.33761623791713e-53	-0.388428537992241	0.042	0.291	5.54926718719148e-49	B cells	Plod3
Itsn1	2.52471837426745e-53	-0.616042948475559	0.029	0.266	5.9934289486735e-49	B cells	Itsn1
Rpl24	3.45989536307881e-53	0.433375371073415	0.965	0.91	8.21344560241279e-49	B cells	Rpl24
Ednrb	3.98010017953109e-53	-1.3885992629045	0.009	0.227	9.44835981618886e-49	B cells	Ednrb
Fth1	5.3681639312267e-53	-1.08853843279875	0.984	0.981	1.27434843563391e-48	B cells	Fth1
H2-Aa	5.58469068376621e-53	0.302391181259303	0.992	0.609	1.32574972141926e-48	B cells	H2-Aa
Msr1	5.76756270184989e-53	-0.597016238555746	0.001	0.214	1.36916170979214e-48	B cells	Msr1
Ap2m1	6.85903383079254e-53	-0.622772342002317	0.289	0.605	1.62826604109184e-48	B cells	Ap2m1
E230029C05Rik	8.83003011405505e-53	-0.495438227672381	0.021	0.253	2.09616084877553e-48	B cells	E230029C05Rik
Nfil3	8.90764149594398e-53	-0.556008112984098	0.026	0.259	2.11458501472214e-48	B cells	Nfil3
Galnt7	9.13866227637002e-53	-0.448940470090367	0.077	0.352	2.16942703778748e-48	B cells	Galnt7
Tcirg1	1.00062652298954e-52	-0.395744197291442	0.076	0.35	2.37538730292488e-48	B cells	Tcirg1
Zfand5	1.07761288856607e-52	-0.734569850372371	0.348	0.633	2.55814523616699e-48	B cells	Zfand5
Dnajc3	1.10042294312357e-52	-0.569198175990619	0.272	0.593	2.61229402468105e-48	B cells	Dnajc3
Arl11	1.27792918227971e-52	-0.364876835765394	0.001	0.213	3.03367608581381e-48	B cells	Arl11
Cobll1	1.31011527072268e-52	0.449486606881951	0.168	0.034	3.11008264116857e-48	B cells	Cobll1
Etnk1	1.48457755930461e-52	0.89961203602356	0.576	0.424	3.52423866803321e-48	B cells	Etnk1
Gm34084	1.87716620403059e-52	-0.497912884516071	0.002	0.215	4.45620485174822e-48	B cells	Gm34084
Eml4	1.89482454524399e-52	0.848388783891386	0.488	0.31	4.49812398795471e-48	B cells	Eml4
Tns3	1.89699139927008e-52	-0.355327043938098	0.028	0.267	4.50326788272725e-48	B cells	Tns3
Rgs3	2.0600195921355e-52	-0.529086445384677	0.03	0.265	4.89028050977047e-48	B cells	Rgs3
Stard9	2.38556206356415e-52	-0.422080487764484	0.009	0.226	5.66308578269494e-48	B cells	Stard9
Arrdc4	2.60502975678039e-52	-0.369503416970093	0.003	0.216	6.18408013962097e-48	B cells	Arrdc4
Dpy19l1	2.97475145810045e-52	-0.366486126840264	0.07	0.337	7.06176248638466e-48	B cells	Dpy19l1
Syk	2.98226925306045e-52	0.738838397610944	0.698	0.552	7.0796089798402e-48	B cells	Syk
Colgalt1	3.3074393534954e-52	-0.62226208020947	0.205	0.504	7.85153028126274e-48	B cells	Colgalt1
Mapkapk2	4.74093596249244e-52	-0.516684122048846	0.195	0.518	1.12545078813608e-47	B cells	Mapkapk2
Atp8b4	5.09630724575011e-52	-0.395333862909023	0.001	0.211	1.20981237706862e-47	B cells	Atp8b4
Rps11	5.47407482936211e-52	0.402651049505912	0.992	0.936	1.29949062374227e-47	B cells	Rps11
Adssl1	5.78939705713044e-52	-0.478706189748083	0.03	0.262	1.3743449673922e-47	B cells	Adssl1
Lamb3	6.53646981879998e-52	0.493740632240795	0.206	0.053	1.55169257028493e-47	B cells	Lamb3
Rab11a	6.94847423774239e-52	-0.490445097208702	0.195	0.514	1.64949829929767e-47	B cells	Rab11a
Treml2	8.42370283612583e-52	0.717594685375993	0.301	0.116	1.99970281626791e-47	B cells	Treml2
Plekhb2	9.19747997238705e-52	-0.431492800247113	0.118	0.409	2.18338977064496e-47	B cells	Plekhb2
Slco2b1	9.44130146888496e-52	-0.643550142704697	0.004	0.216	2.2412705556986e-47	B cells	Slco2b1
Ptma	1.06615209878e-51	0.436403326088701	0.979	0.915	2.53093846729384e-47	B cells	Ptma
Dock1	1.11275061838391e-51	-0.33682411461737	0.002	0.212	2.64155869298157e-47	B cells	Dock1
Dtx1	1.30673652590529e-51	0.559106702115372	0.217	0.057	3.10206183884658e-47	B cells	Dtx1
Cpm	1.36260380227454e-51	0.425125288241185	0.165	0.033	3.23468516621953e-47	B cells	Cpm
Eif4a2	1.61810707494714e-51	0.705034103318241	0.73	0.663	3.84122438521703e-47	B cells	Eif4a2
Actb	2.10350023028214e-51	-0.536135868251882	0.996	0.993	4.99349919666678e-47	B cells	Actb
Trib2	2.39543764345798e-51	0.532529475143936	0.217	0.058	5.68652942180489e-47	B cells	Trib2
Il6st	2.68601453978552e-51	-0.386549473777768	0.066	0.328	6.37632991599685e-47	B cells	Il6st
Egr1	3.0125118232019e-51	-1.75088741518695	0.171	0.445	7.15140181709899e-47	B cells	Egr1
Rgs18	4.60104183525533e-51	-0.349865215675243	0.032	0.268	1.09224132127126e-46	B cells	Rgs18
Fuca2	5.25979259299837e-51	-0.391840878992325	0.059	0.314	1.24862216365188e-46	B cells	Fuca2
Tbc1d9	5.42861501244912e-51	-0.431502252975678	0.044	0.285	1.2886989178053e-46	B cells	Tbc1d9
St3gal5	5.76781077941485e-51	-0.557728719064063	0.021	0.245	1.36922060092529e-46	B cells	St3gal5
Myd88	6.04797349062745e-51	-0.462683899588049	0.076	0.339	1.43572842694005e-46	B cells	Myd88
Cask	7.03838774787068e-51	-0.344767165601248	0.005	0.215	1.67084286746702e-46	B cells	Cask
Gpx4	9.07673636036886e-51	-0.645990404890802	0.441	0.746	2.15472644458796e-46	B cells	Gpx4
Etv6	9.66916100320519e-51	-0.371799614328971	0.074	0.337	2.29536213055088e-46	B cells	Etv6
Ccl3	1.03658954071988e-50	-1.25252197791491	0.006	0.216	2.46075991071493e-46	B cells	Ccl3
Ap2s1	1.11809526288381e-50	-0.556566778649963	0.271	0.586	2.65424634455988e-46	B cells	Ap2s1
Glcci1	1.23629084554307e-50	0.743195925395562	0.379	0.183	2.9348308382347e-46	B cells	Glcci1
Socs6	1.28482486933542e-50	-0.514148853055015	0.038	0.272	3.05004575731536e-46	B cells	Socs6
Gpr160	1.9287884363113e-50	-0.292259540592405	0.001	0.205	4.57875086895939e-46	B cells	Gpr160
Dennd4c	2.786007322598e-50	-0.357975981459465	0.039	0.277	6.61370278311538e-46	B cells	Dennd4c
P4ha1	3.19429449353085e-50	-0.388435518138134	0.058	0.309	7.58293569819288e-46	B cells	P4ha1
Mfsd1	3.69996294332449e-50	-0.452410201831007	0.131	0.418	8.783342031158e-46	B cells	Mfsd1
Rbm39	4.42334237618704e-50	0.506368467858407	0.907	0.86	1.05005724668304e-45	B cells	Rbm39
Cnpy2	5.8944220165128e-50	-0.390724889979326	0.122	0.414	1.39927684249997e-45	B cells	Cnpy2
Pdxk	6.22009211489063e-50	-0.365155414099289	0.058	0.31	1.47658766715389e-45	B cells	Pdxk
Arrb1	9.69310820942988e-50	-0.317437644613251	0.047	0.291	2.30104695783656e-45	B cells	Arrb1
Ntpcr	1.00768006394235e-49	-0.470195036143247	0.041	0.276	2.39213170379275e-45	B cells	Ntpcr
Gpr146	1.38631793918018e-49	-0.41985979719055	0.048	0.291	3.29098015581983e-45	B cells	Gpr146
Heatr5a	1.68776768634904e-49	-0.334707856356779	0.049	0.294	4.00659171062398e-45	B cells	Heatr5a
Tmed3	1.69402533516602e-49	-0.391791787048068	0.133	0.426	4.0214467431506e-45	B cells	Tmed3
Diaph2	1.71325956530448e-49	-0.401963175057335	0.083	0.347	4.0671068820763e-45	B cells	Diaph2
Zfp385a	1.84888306864412e-49	-0.309263338383729	0.035	0.269	4.38906351665428e-45	B cells	Zfp385a
Krt80	2.13375174546985e-49	-0.398309369903668	0.002	0.203	5.06531326857088e-45	B cells	Krt80
Itprid2	2.30724254253363e-49	-0.314441744902418	0.055	0.305	5.47716307172059e-45	B cells	Itprid2
Ppfia4	3.00215563314346e-49	-0.331286435247136	0.01	0.219	7.12681725751926e-45	B cells	Ppfia4
Limd2	3.12350907933293e-49	0.600243294379105	0.703	0.52	7.41489820342845e-45	B cells	Limd2
Osbpl11	3.25227878980412e-49	-0.459493083466133	0.065	0.315	7.72058461911599e-45	B cells	Osbpl11
Naip2	3.91670875616021e-49	-0.3338182737785	0.021	0.241	9.29787491624872e-45	B cells	Naip2
Gsr	4.22585839503218e-49	-1.09747256481726	0.026	0.244	1.00317652439669e-44	B cells	Gsr
Inpp4a	4.24131519424004e-49	-0.337000593464444	0.044	0.282	1.00684581396064e-44	B cells	Inpp4a
Npm1	4.40077799078733e-49	0.510025143434788	0.917	0.824	1.044700687233e-44	B cells	Npm1
Rp2	4.45175656890831e-49	-0.395532305880546	0.13	0.417	1.05680249189314e-44	B cells	Rp2
Pycard	4.5099514287409e-49	-0.67911487703701	0.283	0.58	1.0706173696688e-44	B cells	Pycard
Plxdc2	4.9521992870733e-49	-0.546796456190415	0.006	0.211	1.17560258875833e-44	B cells	Plxdc2
Tifa	5.14866047979727e-49	-0.299619324443703	0.032	0.263	1.22224051129907e-44	B cells	Tifa
Fez2	5.23957264837271e-49	-0.358775318436446	0.032	0.261	1.2438221509972e-44	B cells	Fez2
Bst2	5.46207148259208e-49	-0.559354665983873	0.232	0.533	1.29664114925253e-44	B cells	Bst2
Retnla	5.68422741158332e-49	-4.85636063621996	0.214	0.446	1.34937874523576e-44	B cells	Retnla
Trafd1	5.79792613327276e-49	-0.3837625578099	0.101	0.376	1.37636968477762e-44	B cells	Trafd1
Ctbp2	5.88396080646212e-49	-0.292480497957785	0.013	0.223	1.39679345584604e-44	B cells	Ctbp2
Dynll2	6.05697241813126e-49	-0.440658347444686	0.111	0.388	1.43786468234018e-44	B cells	Dynll2
BC005537	6.14536026654501e-49	-0.678336666566808	0.48	0.727	1.45884707367512e-44	B cells	BC005537
Ltb4r1	6.2004262103033e-49	-0.617390230204869	0.004	0.206	1.4719191780639e-44	B cells	Ltb4r1
Rab11fip1	6.67037674281777e-49	-0.613831752062223	0.035	0.26	1.58348073497751e-44	B cells	Rab11fip1
Slc29a3	7.0868706488639e-49	-0.398400187302227	0.099	0.371	1.6823522233338e-44	B cells	Slc29a3
Abcd2	8.07607400466025e-49	-0.350588852685244	0.003	0.204	1.9171792079663e-44	B cells	Abcd2
Sp100	8.55925482652681e-49	0.727522659265584	0.701	0.597	2.0318815032692e-44	B cells	Sp100
Etv1	9.42555057784973e-49	-0.564159580510735	0.005	0.208	2.23753145167575e-44	B cells	Etv1
Cdk14	9.71861647309011e-49	-0.372244161765584	0.019	0.234	2.30710236454686e-44	B cells	Cdk14
Tmem86a	1.01143649990872e-48	-0.370370897771322	0.008	0.212	2.40104910713331e-44	B cells	Tmem86a
Serpinb8	1.11498263747898e-48	-0.437543191724666	0.002	0.201	2.64685728311134e-44	B cells	Serpinb8
Cotl1	1.18200498357578e-48	-0.721134696430751	0.661	0.84	2.80596163051054e-44	B cells	Cotl1
Kitl	1.34049172513175e-48	-0.404276217791276	0.004	0.206	3.18219330629026e-44	B cells	Kitl
Cd3d	1.5898271831098e-48	-1.3441145125141	0.006	0.207	3.77409074998436e-44	B cells	Cd3d
Capns1	1.63380486223632e-48	-0.570737496845962	0.391	0.679	3.8784893624628e-44	B cells	Capns1
Mgat4b	1.95303392670552e-48	-0.294965373521573	0.015	0.227	4.63630723860623e-44	B cells	Mgat4b
Zfp516	2.20474259799204e-48	-0.327634150269869	0.027	0.246	5.23383845337329e-44	B cells	Zfp516
Rab1a	2.23482690979923e-48	-0.495039964618678	0.229	0.541	5.30525560117238e-44	B cells	Rab1a
Pik3r6	2.32038477333895e-48	-0.303491424413196	0.008	0.211	5.50836141342934e-44	B cells	Pik3r6
Cacna1a	2.70164178408772e-48	-0.326657746382412	0.021	0.239	6.41342743124584e-44	B cells	Cacna1a
Gimap8	3.05124689405864e-48	0.602881473195574	0.342	0.14	7.2433550018058e-44	B cells	Gimap8
Fn1	3.06850359517476e-48	-3.0515336429634	0.063	0.286	7.28432068458536e-44	B cells	Fn1
Plekho2	3.13182037367399e-48	-0.548936460628783	0.209	0.506	7.43462838506469e-44	B cells	Plekho2
Card11	3.29276134507937e-48	0.629527317027402	0.32	0.137	7.81668615708391e-44	B cells	Card11
Ppt1	3.34538026652521e-48	-0.741414172117463	0.198	0.491	7.9415982147042e-44	B cells	Ppt1
Mvp	3.36848710319618e-48	-0.391979468589263	0.126	0.412	7.99645153427741e-44	B cells	Mvp
Epb41l1	4.5092270373898e-48	-0.352344882970523	0.003	0.201	1.07044540640596e-43	B cells	Epb41l1
Ear2	4.59397504844001e-48	-1.96932559643389	0.016	0.221	1.09056373674917e-43	B cells	Ear2
Rhob	6.36342115901119e-48	-0.771014953773533	0.18	0.458	1.51061254893767e-43	B cells	Rhob
Aph1c	6.63726146493289e-48	-0.289286587059588	0.004	0.203	1.57561949916042e-43	B cells	Aph1c
Cpne3	7.21863497676525e-48	-0.447168972585271	0.158	0.455	1.7136317571343e-43	B cells	Cpne3
Prcp	8.27349933086881e-48	-0.627499719814512	0.271	0.544	1.96404600615495e-43	B cells	Prcp
Fnip2	8.56969761914277e-48	-0.344805662610923	0.004	0.203	2.0343605178083e-43	B cells	Fnip2
Cd52	9.18563370313404e-48	0.541250917150824	0.975	0.854	2.18057758478699e-43	B cells	Cd52
S100a11	9.19045181131633e-48	-1.47124786832861	0.503	0.706	2.18172135548838e-43	B cells	S100a11
Zcchc7	9.84502399466452e-48	0.824749178935613	0.549	0.4	2.33711024609341e-43	B cells	Zcchc7
Rplp0	1.11182393959496e-47	0.392115891870677	0.977	0.923	2.63935885020449e-43	B cells	Rplp0
Arhgef18	1.16539184797688e-47	0.808020999400303	0.418	0.228	2.7665237079123e-43	B cells	Arhgef18
Hist1h2bc	2.08200220295909e-47	-0.672159016675053	0.091	0.339	4.94246502960458e-43	B cells	Hist1h2bc
Anpep	2.20074099814336e-47	-0.315783941179048	0.001	0.194	5.22433905549251e-43	B cells	Anpep
Mcfd2	2.53327345574629e-47	-0.339595558591186	0.045	0.279	6.01373785659611e-43	B cells	Mcfd2
Abcg1	3.2387641083066e-47	-0.509175560014222	0.119	0.39	7.68850211670904e-43	B cells	Abcg1
Evi2a	3.26329336704825e-47	-0.486292404100146	0.177	0.472	7.74673212403585e-43	B cells	Evi2a
Selenon	3.91039843298922e-47	-0.428079570226862	0.008	0.206	9.28289484007311e-43	B cells	Selenon
Mpp1	4.12715408522098e-47	-0.557509896953031	0.134	0.401	9.79745108290608e-43	B cells	Mpp1
Camk1d	4.46335219357771e-47	-0.464203401256251	0.15	0.438	1.05955517723341e-42	B cells	Camk1d
Bcl2a1b	4.83395455513532e-47	-0.979399932767333	0.26	0.535	1.14753247184357e-42	B cells	Bcl2a1b
Aff3	5.3480279337378e-47	0.617215139236862	0.248	0.087	1.26956835119002e-42	B cells	Aff3
Pak1	6.53338741259465e-47	-0.375632223842679	0.009	0.208	1.55096083787584e-42	B cells	Pak1
Slc16a3	7.12216240765353e-47	-0.669148078421228	0.003	0.197	1.69073013395287e-42	B cells	Slc16a3
Cln3	8.09714938907449e-47	-0.393095796022133	0.056	0.292	1.92218229347239e-42	B cells	Cln3
Csnk1e	1.0601102284433e-46	-0.381657382606297	0.072	0.319	2.51659567130156e-42	B cells	Csnk1e
Slc45a4	1.0889020774301e-46	-0.344962219433085	0.047	0.279	2.58494464161133e-42	B cells	Slc45a4
Parp12	1.19806538191361e-46	-0.298278185039964	0.002	0.194	2.84408741012471e-42	B cells	Parp12
Ap1b1	1.20088720372437e-46	-0.51501527028522	0.166	0.452	2.85078613292128e-42	B cells	Ap1b1
Arl5a	1.23492570641838e-46	-0.479934090712423	0.121	0.395	2.9315901344666e-42	B cells	Arl5a
Nupr1	1.31332331291128e-46	-0.453624876820654	0.035	0.258	3.11769821252009e-42	B cells	Nupr1
Gfra2	1.50329973908719e-46	-0.373042990156537	0.001	0.191	3.56868325061908e-42	B cells	Gfra2
Ndfip1	1.58280354224793e-46	-0.635096803183813	0.462	0.723	3.75741732894236e-42	B cells	Ndfip1
Slc49a4	1.60030459987694e-46	-0.311459253880347	0.035	0.256	3.79896308964786e-42	B cells	Slc49a4
Rmnd5a	2.21161030480672e-46	-0.373986579030418	0.11	0.379	5.25014170258067e-42	B cells	Rmnd5a
Skap1	2.21625799160998e-46	-0.852851643289737	0.009	0.203	5.26117484628293e-42	B cells	Skap1
Il4i1	2.57325088817154e-46	0.466513800119008	0.227	0.066	6.10864028343042e-42	B cells	Il4i1
Il1b	2.77682672949575e-46	-3.83903010527474	0.012	0.209	6.59190897314995e-42	B cells	Il1b
4931406C07Rik	2.90760506306268e-46	-0.317006613933031	0.039	0.263	6.90236365920449e-42	B cells	4931406C07Rik
Cyb561a3	3.15716566515504e-46	0.632753526225356	0.302	0.132	7.49479557251155e-42	B cells	Cyb561a3
Ank	3.2000490216123e-46	-0.32324031062671	0.031	0.248	7.59659637240545e-42	B cells	Ank
Spr	3.21124471391343e-46	-0.330032699769727	0.046	0.276	7.6231738263591e-42	B cells	Spr
Ero1lb	3.26893038874597e-46	0.714497949264441	0.344	0.172	7.76011384984405e-42	B cells	Ero1lb
Chmp4b	3.54672387020362e-46	-0.529867010371138	0.384	0.696	8.41956779547637e-42	B cells	Chmp4b
Vps35	4.12318626488515e-46	-0.408908735590161	0.203	0.51	9.78803187421086e-42	B cells	Vps35
Fosb	4.16180814443368e-46	-0.924159171710407	0.256	0.533	9.8797163540711e-42	B cells	Fosb
Rnf141	4.56741455990365e-46	-0.372273423352272	0.094	0.355	1.08425854237553e-41	B cells	Rnf141
Hcst	4.65649459973736e-46	-0.871401636833316	0.206	0.479	1.10540525303165e-41	B cells	Hcst
Dhrs7	5.28560764615979e-46	-0.475840185516788	0.103	0.363	1.25475039912187e-41	B cells	Dhrs7
Tmbim6	5.92125930222934e-46	-0.535816531269611	0.605	0.825	1.40564774575622e-41	B cells	Tmbim6
Epsti1	6.22460630541498e-46	-1.09223700584626	0.274	0.582	1.47765929084246e-41	B cells	Epsti1
Gpr34	6.54829800122179e-46	-0.541354119565962	0.013	0.21	1.55450046251004e-41	B cells	Gpr34
Rhog	6.75297855067694e-46	-0.52693430687039	0.269	0.593	1.6030895781452e-41	B cells	Rhog
Wls	6.93125872245872e-46	-0.390305802338126	0.102	0.367	1.64541150812448e-41	B cells	Wls
Ripk1	7.20161200105344e-46	-0.338090280588606	0.14	0.426	1.70959067293008e-41	B cells	Ripk1
Haao	7.6464810589466e-46	0.611795127093362	0.239	0.084	1.81519813858333e-41	B cells	Haao
Ssr3	8.29174184288586e-46	-0.453958341664921	0.268	0.574	1.96837659608267e-41	B cells	Ssr3
6430548M08Rik	8.72579517400221e-46	-0.33778476647877	0.001	0.188	2.07141651635638e-41	B cells	6430548M08Rik
Mfsd5	9.88431459091963e-46	-0.284672319651931	0.073	0.322	2.34643744073841e-41	B cells	Mfsd5
Cd300lb	1.06059524986233e-45	-0.387738568252933	0.001	0.188	2.51774706364819e-41	B cells	Cd300lb
Prr5l	1.0986698129056e-45	-0.390390642060937	0.001	0.188	2.60813226885662e-41	B cells	Prr5l
Dap	1.19383204385535e-45	-0.395272047770788	0.143	0.432	2.83403788890822e-41	B cells	Dap
Actn1	1.2850821522157e-45	-0.773192347449042	0.025	0.228	3.05065652114486e-41	B cells	Actn1
Scamp1	1.30075039329342e-45	-0.279831521417938	0.01	0.205	3.08785135863926e-41	B cells	Scamp1
Snx6	1.32517321253262e-45	-0.563688538121966	0.215	0.506	3.14582868923118e-41	B cells	Snx6
Fcgr4	1.42447219831189e-45	-0.600818417117903	0	0.186	3.38155455157261e-41	B cells	Fcgr4
Rora	1.45431168188067e-45	-0.625166112082757	0.001	0.188	3.45239050161651e-41	B cells	Rora
Tuba1c	1.48121525581651e-45	-0.553189486979814	0.123	0.384	3.5162568957828e-41	B cells	Tuba1c
Mfhas1	1.65322581794865e-45	-0.371489642542182	0.081	0.331	3.9245927692283e-41	B cells	Mfhas1
Cd3e	1.71703901614609e-45	-1.12734989455265	0.005	0.194	4.0760789204292e-41	B cells	Cd3e
Txndc17	1.73862045547786e-45	-0.659940783727553	0.292	0.599	4.12731109925889e-41	B cells	Txndc17
Map4k1	1.78178284093835e-45	0.752613245158736	0.421	0.253	4.22977428610354e-41	B cells	Map4k1
Rnaset2a	1.90270820296344e-45	-0.410294662583981	0.152	0.444	4.51683900301492e-41	B cells	Rnaset2a
Mndal	2.08351853279425e-45	0.766136105147726	0.676	0.567	4.94606464500026e-41	B cells	Mndal
Necap2	2.3016162718379e-45	-0.430186861009312	0.198	0.494	5.46380686771599e-41	B cells	Necap2
Pkm	2.35791150664183e-45	-0.648745031120997	0.415	0.706	5.59744612561704e-41	B cells	Pkm
Pdlim5	2.41390435279997e-45	-0.343008891264824	0.116	0.391	5.73036754311185e-41	B cells	Pdlim5
Rab7	2.86348792183221e-45	-0.567236676874805	0.383	0.68	6.79763397763748e-41	B cells	Rab7
Rnf166	2.86513965567804e-45	-0.372804711106406	0.103	0.364	6.8015550286141e-41	B cells	Rnf166
Tm2d2	3.21838824488326e-45	-0.292873112181891	0.113	0.385	7.64013185452837e-41	B cells	Tm2d2
Lyve1	3.35085503480518e-45	-2.22486717077738	0.016	0.21	7.95459476712402e-41	B cells	Lyve1
Gng5	3.41613305264198e-45	-0.599182241326853	0.68	0.831	8.10955825366679e-41	B cells	Gng5
Cd3g	3.50293635558771e-45	-1.42693688864596	0.013	0.204	8.31562061452967e-41	B cells	Cd3g
Klhl5	3.94406817044341e-45	-0.278738479620989	0.04	0.26	9.36282342981562e-41	B cells	Klhl5
Ncoa4	4.11287752198195e-45	-0.405478638950339	0.122	0.392	9.76355994943294e-41	B cells	Ncoa4
Mxd1	4.28739386603539e-45	-1.43867048426589	0.046	0.261	1.01778442985814e-40	B cells	Mxd1
Fam169b	4.36702036351485e-45	0.53263828379144	0.228	0.071	1.03668696409479e-40	B cells	Fam169b
Bcl11b	5.28788816115981e-45	-1.00706944267842	0.001	0.185	1.25529177057773e-40	B cells	Bcl11b
Slc8b1	7.02013069766576e-45	-0.345413861928419	0.047	0.272	1.66650882631887e-40	B cells	Slc8b1
Deptor	9.5724573025646e-45	-0.311904516283177	0.006	0.196	2.27240563905581e-40	B cells	Deptor
Zfp992	9.62311005568335e-45	-0.298951808646165	0.035	0.25	2.28443009611867e-40	B cells	Zfp992
2008-03-01	1.0046747141188e-44	-0.307677173442945	0.006	0.196	2.38499730384662e-40	B cells	2008-03-01
Camk2g	1.21623396896823e-44	-0.319962350056271	0.036	0.253	2.88721781893367e-40	B cells	Camk2g
Gem	1.2230079920715e-44	0.429720913919823	0.213	0.063	2.90329867237854e-40	B cells	Gem
Rnf144a	1.27614843865969e-44	0.453943484863977	0.206	0.058	3.02944877853424e-40	B cells	Rnf144a
Il1rn	1.27711001515287e-44	-1.07475986750855	0.003	0.188	3.03173146497139e-40	B cells	Il1rn
Chn2	1.40921180941453e-44	-0.351661722903208	0.006	0.194	3.34532791436916e-40	B cells	Chn2
Wnk1	1.46542510449019e-44	-0.684852822533244	0.621	0.811	3.47877265554927e-40	B cells	Wnk1
Rps29	1.56223419723916e-44	0.374568746683504	0.996	0.97	3.70858776082604e-40	B cells	Rps29
Ccl4	1.91804924389476e-44	-1.52719202841994	0.01	0.2	4.55325710008178e-40	B cells	Ccl4
Slc15a3	2.04443204001353e-44	-0.630128868664571	0.06	0.286	4.85327721978813e-40	B cells	Slc15a3
Rps17	2.21688956545104e-44	0.416197809663217	0.97	0.872	5.26267413942422e-40	B cells	Rps17
Sowahc	2.55829163024951e-44	-0.377566314219459	0.014	0.208	6.07312850104931e-40	B cells	Sowahc
Pilrb2	2.58948604760396e-44	-0.344233567821847	0.002	0.185	6.14718092840704e-40	B cells	Pilrb2
Carhsp1	2.62289469708023e-44	-0.309412768050998	0.045	0.267	6.22648972139876e-40	B cells	Carhsp1
Eif4ebp1	3.14876081101812e-44	-0.401963424709889	0.117	0.385	7.47484328927592e-40	B cells	Eif4ebp1
Mtus1	3.37730322836996e-44	-0.421634430904799	0.004	0.189	8.01738013382746e-40	B cells	Mtus1
Arhgap9	3.96007412298963e-44	-0.383044551975603	0.198	0.503	9.40081996056509e-40	B cells	Arhgap9
Nagk	5.33096163326954e-44	-0.314751042367537	0.064	0.298	1.26551698212186e-39	B cells	Nagk
Emp3	7.55996110573697e-44	-0.625343857846974	0.499	0.729	1.7946591668909e-39	B cells	Emp3
Fnip1	7.72987138984392e-44	-0.435106415517346	0.135	0.4	1.83499416923505e-39	B cells	Fnip1
Ophn1	7.97775528382309e-44	-0.408236907250213	0.003	0.186	1.89383932682676e-39	B cells	Ophn1
Rps6ka3	9.15038086730839e-44	-0.476285754702586	0.195	0.478	2.17220891409034e-39	B cells	Rps6ka3
Edem1	9.50795731430573e-44	-0.403704708328861	0.171	0.457	2.25709398684304e-39	B cells	Edem1
Ctla2b	9.71819137008887e-44	-0.476002975151425	0.006	0.191	2.3070014493454e-39	B cells	Ctla2b
Nrip1	1.09521880532097e-43	-0.723489396911761	0.186	0.468	2.59993992195145e-39	B cells	Nrip1
Fxyd2	1.27349621313285e-43	-0.595659407201248	0.004	0.186	3.02315266035607e-39	B cells	Fxyd2
Fcna	1.33541064937776e-43	-1.87061006948206	0.025	0.219	3.17013134055786e-39	B cells	Fcna
Ptger4	1.41323377886859e-43	-0.410652370282265	0.057	0.281	3.35487566765614e-39	B cells	Ptger4
Itpr3	1.4450790317032e-43	0.572822305060735	0.254	0.093	3.43047311336024e-39	B cells	Itpr3
Plin3	1.48420085730764e-43	-0.357965801143284	0.095	0.343	3.52334441516261e-39	B cells	Plin3
Cxcr4	1.6665473701741e-43	0.899283952969431	0.596	0.437	3.9562168020563e-39	B cells	Cxcr4
Borcs6	1.79064930587088e-43	-0.32038631490867	0.078	0.32	4.25082238720687e-39	B cells	Borcs6
Cp	1.8292344663275e-43	-0.919267548393585	0.011	0.197	4.34241969961485e-39	B cells	Cp
Chp2	2.14356612487166e-43	-0.623547283610711	0	0.177	5.08861162383283e-39	B cells	Chp2
Stxbp6	2.56567619445732e-43	-0.269629870859561	0.005	0.188	6.09065871802224e-39	B cells	Stxbp6
Mknk1	2.70580039204345e-43	-0.286638594179789	0.042	0.259	6.42329955067195e-39	B cells	Mknk1
Klf10	2.84233824060668e-43	-0.389373366688308	0.058	0.285	6.7474267493762e-39	B cells	Klf10
Ostf1	2.87122862281136e-43	-0.628987890797585	0.493	0.739	6.81600962769189e-39	B cells	Ostf1
Cfb	3.19764218115179e-43	-0.557049695964895	0.006	0.189	7.59088277383624e-39	B cells	Cfb
Plekhm2	3.23194874976803e-43	-0.315781375340306	0.061	0.29	7.67232313707432e-39	B cells	Plekhm2
Ralbp1	3.31060490378842e-43	-0.419287479342111	0.312	0.629	7.85904498110333e-39	B cells	Ralbp1
Rarg	3.47255408705524e-43	-0.288263339166433	0.009	0.194	8.24349614726042e-39	B cells	Rarg
Slc36a1	3.47598273580929e-43	-0.280264004160369	0.026	0.227	8.25163541653767e-39	B cells	Slc36a1
Aldh9a1	3.5097848696389e-43	-0.328008450418283	0.096	0.35	8.33187830203578e-39	B cells	Aldh9a1
Sipa1	3.70029080377293e-43	0.699984241493041	0.621	0.524	8.78412033907655e-39	B cells	Sipa1
Thy1	3.99364614391711e-43	-0.973663755243495	0.004	0.184	9.48051658104484e-39	B cells	Thy1
Aldh1a2	4.73164362322542e-43	-0.522411518376677	0.003	0.183	1.12324487971748e-38	B cells	Aldh1a2
Rapgef2	5.9331152018278e-43	-0.299755439924345	0.051	0.275	1.4084622177619e-38	B cells	Rapgef2
Aldh3b1	5.95389075052151e-43	-0.348124350159566	0.06	0.285	1.4133941252663e-38	B cells	Aldh3b1
Bri3	6.14062763831444e-43	-0.590034346364615	0.365	0.643	1.45772359505946e-38	B cells	Bri3
Ccl24	6.90348133670912e-43	-0.83688378218129	0.002	0.18	1.63881743452138e-38	B cells	Ccl24
Ifih1	6.9834624959493e-43	-0.326059031048301	0.017	0.209	1.6578041619134e-38	B cells	Ifih1
Dr1	7.1608160317254e-43	-0.266393848078788	0.136	0.414	1.69990611777129e-38	B cells	Dr1
Evi5	7.78072588674128e-43	-0.337039117208555	0.053	0.272	1.84706651825351e-38	B cells	Evi5
2008-09-01	7.78574379424758e-43	-0.307710380625661	0	0.175	1.84825771931643e-38	B cells	2008-09-01
Klf3	1.04034384734755e-42	-0.500818359344258	0.272	0.582	2.46967225921835e-38	B cells	Klf3
Tfe3	1.13156996778696e-42	-0.305176123266179	0.102	0.359	2.68623394652945e-38	B cells	Tfe3
Lta4h	1.28862232277699e-42	-0.362498281841658	0.116	0.372	3.05906053204029e-38	B cells	Lta4h
Arf2	1.29507993494926e-42	-0.322294281012892	0.043	0.257	3.07439025757605e-38	B cells	Arf2
Spire1	1.35152130846325e-42	-0.283104694239199	0	0.174	3.20837643416091e-38	B cells	Spire1
Gm2a	1.36516975606857e-42	-1.13961945116274	0.482	0.664	3.24077648393117e-38	B cells	Gm2a
Lamtor1	1.43125233779535e-42	-0.407355144962583	0.244	0.549	3.39764992469238e-38	B cells	Lamtor1
Cd38	1.478921909096e-42	0.647459843236448	0.486	0.29	3.510812720003e-38	B cells	Cd38
Mfsd14b	1.51045009789093e-42	-0.315777218950771	0.124	0.39	3.58565748738328e-38	B cells	Mfsd14b
M6pr	1.56745472787997e-42	-0.438964246310361	0.267	0.57	3.72098077851426e-38	B cells	M6pr
Adgrg6	1.57735857715192e-42	-0.29620832417809	0.003	0.181	3.74449152630093e-38	B cells	Adgrg6
Lrrc58	1.58646683078933e-42	-0.341136995515005	0.167	0.45	3.76611360961079e-38	B cells	Lrrc58
Spg21	1.64285839176184e-42	-0.364168025446006	0.182	0.47	3.89998153620344e-38	B cells	Spg21
5031439G07Rik	1.65519538001242e-42	-0.46662450595499	0.197	0.48	3.92926831261149e-38	B cells	5031439G07Rik
Hpgd	1.67207831391936e-42	-0.756941992312886	0.003	0.18	3.96934670941317e-38	B cells	Hpgd
Mfsd11	1.74045820718624e-42	-0.336533125484126	0.038	0.244	4.13167373803943e-38	B cells	Mfsd11
N4bp1	1.77328083168401e-42	-0.482762832512492	0.149	0.418	4.20959136633466e-38	B cells	N4bp1
Slco3a1	1.77485943527148e-42	-0.401630757940848	0.001	0.176	4.21333881339097e-38	B cells	Slco3a1
Clec4e	1.83666726096253e-42	-1.21858131275999	0.001	0.176	4.36006441079895e-38	B cells	Clec4e
Bst1	2.20097834724354e-42	-0.455292416271913	0.006	0.186	5.22490249852144e-38	B cells	Bst1
Trac	2.20990403843895e-42	-1.24010201605677	0.012	0.193	5.24609119685022e-38	B cells	Trac
Ccnd1	2.21820800303418e-42	-0.622796462302673	0.014	0.2	5.26580397840284e-38	B cells	Ccnd1
Degs1	2.23685100919083e-42	-0.390239416374735	0.184	0.475	5.31006061071812e-38	B cells	Degs1
Laptm4a	2.341398803435e-42	-0.566254233501054	0.334	0.614	5.55824661947434e-38	B cells	Laptm4a
Idh2	2.63428492321793e-42	-0.319225343582811	0.074	0.307	6.25352897922705e-38	B cells	Idh2
Eef1b2	2.78924632688734e-42	0.349983556328813	0.947	0.868	6.62139185539787e-38	B cells	Eef1b2
Eps15	3.05127433793819e-42	-0.555729547593672	0.248	0.528	7.24342015083146e-38	B cells	Eps15
Csf2rb2	3.78594345082897e-42	-0.296922469612393	0.006	0.186	8.9874511579229e-38	B cells	Csf2rb2
Rpl31	3.8928766701078e-42	0.406482342460726	0.922	0.853	9.2412999271689e-38	B cells	Rpl31
Slc12a7	3.98465007646469e-42	-0.290318982413543	0.011	0.195	9.45916081651953e-38	B cells	Slc12a7
Mt2	4.25670517408713e-42	-0.717419488816183	0.027	0.222	1.01049924127654e-37	B cells	Mt2
G6pdx	4.4739891815147e-42	-0.280206470050887	0.059	0.282	1.06208029179978e-37	B cells	G6pdx
Ilk	4.67103971230796e-42	-0.318533961705654	0.147	0.428	1.10885811730479e-37	B cells	Ilk
Rnf130	4.82265039528579e-42	-0.641802001059288	0.301	0.562	1.14484897733689e-37	B cells	Rnf130
Lrp6	5.35813855006863e-42	-0.620078706971634	0.158	0.411	1.27196851040079e-37	B cells	Lrp6
Plxna1	5.53959391196391e-42	-0.264615644491402	0.011	0.194	1.31504419876111e-37	B cells	Plxna1
Pdcd6ip	5.95211624298816e-42	-0.460784748881609	0.322	0.622	1.41297287492296e-37	B cells	Pdcd6ip
Hspa8	6.04293972044674e-42	-0.449706501434151	0.921	0.925	1.43453346023685e-37	B cells	Hspa8
Vps26b	6.06909217953187e-42	-0.265249058521618	0.012	0.195	1.44074179249907e-37	B cells	Vps26b
Fem1c	6.14484952357751e-42	-0.394652068956073	0.116	0.369	1.45872582840206e-37	B cells	Fem1c
Nucb1	6.3707649014452e-42	-0.382269368171926	0.181	0.461	1.51235587995408e-37	B cells	Nucb1
Gnb2	7.6473475762502e-42	-0.518147163613308	0.585	0.796	1.81540384112603e-37	B cells	Gnb2
Emp1	7.90080459252611e-42	-0.646699144589678	0.017	0.203	1.87557200221977e-37	B cells	Emp1
Inppl1	8.14713403982772e-42	-0.251514544805431	0.035	0.24	1.9340481497147e-37	B cells	Inppl1
Cnih4	8.6520500717437e-42	-0.376683045861375	0.185	0.474	2.05391016653124e-37	B cells	Cnih4
Apobec1	8.88497833154208e-42	-0.486283428007583	0.138	0.391	2.10920500612477e-37	B cells	Apobec1
Ly96	9.40299829588067e-42	-0.340781538160178	0.044	0.251	2.23217776545911e-37	B cells	Ly96
Dusp6	1.07276123494319e-41	-0.606912080571224	0.079	0.302	2.54662789563163e-37	B cells	Dusp6
Tln1	1.18396825026438e-41	-0.542509127659613	0.559	0.794	2.81062222930262e-37	B cells	Tln1
Atp1a3	1.27319521494398e-41	-0.340030862528996	0.002	0.175	3.02243812075552e-37	B cells	Atp1a3
Tcf7	1.29937048133734e-41	-0.90714251496621	0.005	0.18	3.08457558564671e-37	B cells	Tcf7
Tlr4	1.34464053930142e-41	-0.305993380392247	0.033	0.236	3.19204217624765e-37	B cells	Tlr4
Zfp710	1.44510905826515e-41	-0.333813740627736	0.092	0.336	3.43054439341563e-37	B cells	Zfp710
Rnf169	1.55076168015788e-41	-0.31306952886992	0.081	0.319	3.6813531525268e-37	B cells	Rnf169
Vps13c	1.65091769961783e-41	-0.296438413577396	0.1	0.349	3.91911352712276e-37	B cells	Vps13c
Slc9a3r1	2.14587006901514e-41	-0.398408778340294	0.179	0.461	5.09408095683504e-37	B cells	Slc9a3r1
Marveld1	2.62874837015501e-41	-0.280226679681015	0.014	0.197	6.24038575591098e-37	B cells	Marveld1
Fgr	2.75772673826822e-41	-0.67436110305756	0.061	0.275	6.54656750397492e-37	B cells	Fgr
Crybg3	3.41694801509833e-41	-0.289614632591876	0.069	0.298	8.11149289304193e-37	B cells	Crybg3
Spata6	3.49172302806926e-41	-0.282517102454875	0.039	0.244	8.28900129633361e-37	B cells	Spata6
Nenf	3.82013333507011e-41	-0.298272652932381	0.084	0.321	9.06861452412295e-37	B cells	Nenf
Glipr2	4.27985668491727e-41	-0.621133156024348	0.076	0.296	1.01599517843251e-36	B cells	Glipr2
Trpv4	4.7265930716511e-41	-0.32238449231331	0.001	0.171	1.12204592927925e-36	B cells	Trpv4
Slc48a1	5.00795501053016e-41	-0.317547325929003	0.065	0.286	1.18883843994975e-36	B cells	Slc48a1
Atg7	5.0274000618691e-41	-0.27515903166207	0.047	0.258	1.19345450068711e-36	B cells	Atg7
Zdhhc9	5.14036700922563e-41	-0.28015977168151	0.051	0.265	1.22027172432007e-36	B cells	Zdhhc9
Lat	5.32650728217819e-41	-0.78107154662035	0.005	0.178	1.26445956371628e-36	B cells	Lat
Akt2	6.58432531290648e-41	-0.338033216760166	0.137	0.406	1.56305298603087e-36	B cells	Akt2
Arpc2	6.87922117478619e-41	-0.480067193363789	0.874	0.909	1.63305831468249e-36	B cells	Arpc2
Znhit1	6.9859446834622e-41	-0.306569193905361	0.125	0.389	1.65839340840709e-36	B cells	Znhit1
Twf1	7.0573406082322e-41	-0.299201677293252	0.094	0.337	1.67534208698824e-36	B cells	Twf1
Trio	7.37482998707673e-41	-0.276875146036924	0.075	0.306	1.75071089063215e-36	B cells	Trio
Rragc	7.91108858824486e-41	-0.332821329961187	0.15	0.421	1.87801331996345e-36	B cells	Rragc
Rabgap1l	8.35267483309226e-41	0.696005238926147	0.433	0.252	1.98284147862777e-36	B cells	Rabgap1l
Pdgfc	9.3997816233874e-41	-0.405534640414186	0.004	0.176	2.23141415957593e-36	B cells	Pdgfc
Arpc1a	9.552209583545e-41	-0.33515529381236	0.134	0.402	2.26759903303775e-36	B cells	Arpc1a
Sod1	1.00254020822297e-40	-0.521134130405127	0.31	0.599	2.3799302003005e-36	B cells	Sod1
Ywhah	1.09886133047572e-40	-0.51449041439299	0.368	0.656	2.60858691241632e-36	B cells	Ywhah
Cd163	1.2354739612791e-40	-1.70558993791917	0.008	0.18	2.93289163668046e-36	B cells	Cd163
Tnfaip2	1.35785029151721e-40	-1.47767547650977	0.003	0.173	3.22340080703272e-36	B cells	Tnfaip2
Itpripl1	1.507160165962e-40	-0.272662903819501	0.042	0.248	3.5778475179772e-36	B cells	Itpripl1
Mef2a	1.56372136757856e-40	-0.566002425136816	0.307	0.595	3.71211815449475e-36	B cells	Mef2a
Arsb	1.57626001363283e-40	-0.351582070262419	0.026	0.218	3.74188364636298e-36	B cells	Arsb
Cmc1	1.61408477540164e-40	-0.317064557758316	0.086	0.321	3.83167584832595e-36	B cells	Cmc1
Fads1	1.68256261730892e-40	-0.277812731797949	0.003	0.173	3.99423539722964e-36	B cells	Fads1
Grcc10	1.99336244369348e-40	0.560270498382331	0.742	0.706	4.73204310508395e-36	B cells	Grcc10
Smim10l1	2.01764770549572e-40	-0.28388689468434	0.073	0.299	4.78969388807628e-36	B cells	Smim10l1
Rab3d	2.08006251302777e-40	-0.250218165060622	0.015	0.197	4.93786039967662e-36	B cells	Rab3d
Apaf1	2.1691673542349e-40	-0.275946944347222	0.081	0.313	5.14938638221823e-36	B cells	Apaf1
Ctnnbip1	2.18465393125255e-40	-0.259477933164566	0.008	0.182	5.18614996740042e-36	B cells	Ctnnbip1
Ppp1r12c	2.33398933214193e-40	-0.35778726613212	0.159	0.432	5.54065727557172e-36	B cells	Ppp1r12c
Cyth3	2.40608974045828e-40	-0.349879837543073	0.034	0.232	5.7118164348739e-36	B cells	Cyth3
Nacc2	2.50517168635885e-40	-0.300025873228216	0.025	0.213	5.94702706624728e-36	B cells	Nacc2
Pnp	2.57059138722717e-40	-0.475839135408355	0.22	0.496	6.10232689413857e-36	B cells	Pnp
Il1rl1	3.25572968657941e-40	-0.574699676892448	0.002	0.17	7.72877670297086e-36	B cells	Il1rl1
Ftl1-ps1	3.32056572563706e-40	-0.289351057537282	0.03	0.225	7.88269097608981e-36	B cells	Ftl1-ps1
Renbp	3.78931652416336e-40	-0.290484362943825	0.044	0.249	8.9954584967114e-36	B cells	Renbp
Ap1s1	3.79526507495495e-40	-0.274578069060385	0.078	0.309	9.00957976143555e-36	B cells	Ap1s1
Snx3	3.83795798965064e-40	-0.535329953509337	0.403	0.674	9.11092847163165e-36	B cells	Snx3
Id3	4.51716562727322e-40	0.531827099788875	0.221	0.076	1.07232994825839e-35	B cells	Id3
Sgpp1	4.56106692600264e-40	-0.344480732226996	0.141	0.399	1.08275167756377e-35	B cells	Sgpp1
Zfp36l2	4.64882224910304e-40	-0.655963016941581	0.658	0.824	1.10358391371457e-35	B cells	Zfp36l2
Rps6ka1	4.6492347179417e-40	-0.337737627628533	0.159	0.427	1.10368182969218e-35	B cells	Rps6ka1
Bak1	4.81008125394835e-40	-0.345263190268678	0.115	0.356	1.1418651888748e-35	B cells	Bak1
Fam168a	5.13966898279213e-40	-0.303785923027075	0.11	0.362	1.22010601982502e-35	B cells	Fam168a
Slc26a2	5.15361419079208e-40	-0.331690147204593	0.07	0.293	1.22341647275213e-35	B cells	Slc26a2
Sel1l	5.31605443251735e-40	-0.307391917140269	0.138	0.4	1.26197816173529e-35	B cells	Sel1l
Pcyt1a	5.33246148539634e-40	-0.334354618938667	0.057	0.271	1.26587303201824e-35	B cells	Pcyt1a
Rgl1	5.58686962312864e-40	-0.513534185447438	0.035	0.229	1.32626697983451e-35	B cells	Rgl1
Fkbp1a	5.6278655733484e-40	-0.4523668982829	0.29	0.588	1.33599900845718e-35	B cells	Fkbp1a
Uba52	5.6938174128747e-40	0.652520643297305	0.725	0.656	1.35165531564232e-35	B cells	Uba52
Qpct	6.13625607510245e-40	-0.359774288208044	0.006	0.178	1.45668582966857e-35	B cells	Qpct
Bcar3	6.30290539339083e-40	0.629129772931693	0.251	0.103	1.49624671133705e-35	B cells	Bcar3
Arhgef10l	6.52609307480953e-40	-0.252224190878532	0.002	0.169	1.54922923502904e-35	B cells	Arhgef10l
Flot1	6.53980225435389e-40	-0.332486612386754	0.053	0.262	1.55248365716107e-35	B cells	Flot1
Tpi1	7.01186664276513e-40	-0.495565198353427	0.208	0.479	1.66454702232601e-35	B cells	Tpi1
Atp6v1e1	7.39527341432396e-40	-0.472893363198041	0.296	0.591	1.75556395582636e-35	B cells	Atp6v1e1
Adipor1	7.79118874862415e-40	-0.573063415615658	0.243	0.532	1.84955029703589e-35	B cells	Adipor1
Sgk1	7.81577149425707e-40	-0.464536294508772	0.042	0.242	1.85538599502169e-35	B cells	Sgk1
Rapgef4	9.8032003640137e-40	0.300027964469583	0.109	0.018	2.32718173441321e-35	B cells	Rapgef4
Sdhd	9.87066893185278e-40	-0.291805661145801	0.141	0.407	2.34319809773253e-35	B cells	Sdhd
C5ar2	1.01774437439883e-39	-0.42896081082109	0.006	0.177	2.41602337038539e-35	B cells	C5ar2
Ddi2	1.08151694689352e-39	-0.371808981851186	0.199	0.484	2.56741308023052e-35	B cells	Ddi2
Itpk1	1.1259820633535e-39	-0.275109407048283	0.046	0.251	2.67296882019488e-35	B cells	Itpk1
Plbd2	1.35100127748032e-39	-0.265666787176455	0.072	0.297	3.20714193261054e-35	B cells	Plbd2
Add3	1.37173835589252e-39	0.778362883285105	0.625	0.515	3.25636968305325e-35	B cells	Add3
Rap1b	1.40143897871595e-39	-0.524881772747246	0.65	0.824	3.3268759915738e-35	B cells	Rap1b
Jun	1.41163089119572e-39	-1.00906322889232	0.407	0.656	3.35107057260953e-35	B cells	Jun
Sdf2l1	1.51219183167986e-39	-0.329638656177556	0.132	0.39	3.58979218922483e-35	B cells	Sdf2l1
Tanc2	1.82988743373037e-39	-0.378468277413011	0.011	0.183	4.34396977893252e-35	B cells	Tanc2
Zfp704	1.90884239684113e-39	-0.275731897482374	0.001	0.165	4.53140096586115e-35	B cells	Zfp704
Prelid2	2.19268401787101e-39	-0.264043612885616	0.006	0.176	5.205212590024e-35	B cells	Prelid2
Sh3glb1	2.61561939071816e-39	-0.541157745453667	0.516	0.754	6.20921887162584e-35	B cells	Sh3glb1
Cebpg	2.87802366543008e-39	-0.332930387897183	0.153	0.424	6.83214037936446e-35	B cells	Cebpg
Pik3r1	3.59841879368489e-39	-0.540757745731275	0.275	0.563	8.54228637432855e-35	B cells	Pik3r1
Sap30	3.61204570986673e-39	-0.252792755708124	0.039	0.236	8.57463531065264e-35	B cells	Sap30
Ccl8	4.88661933438174e-39	-3.20216533619596	0.064	0.258	1.16003456378888e-34	B cells	Ccl8
Gimap7	4.97770655178422e-39	0.415114432996957	0.328	0.14	1.18165775832806e-34	B cells	Gimap7
Pgam1	4.98186392200912e-39	-0.536190118212317	0.256	0.525	1.18264467644574e-34	B cells	Pgam1
Cops9	5.08827766339926e-39	-0.477935136481019	0.364	0.654	1.20790623451435e-34	B cells	Cops9
Sdf4	5.48600925422743e-39	-0.431241658632894	0.314	0.634	1.30232373686105e-34	B cells	Sdf4
Dleu2	5.67537850853747e-39	-0.506034553485124	0.258	0.554	1.34727810414171e-34	B cells	Dleu2
Nans	5.80989567992411e-39	-0.362100719524147	0.126	0.378	1.37921113545719e-34	B cells	Nans
Grk3	6.14808344856998e-39	-0.404977313500445	0.015	0.19	1.45949352985603e-34	B cells	Grk3
Trbc1	6.81297161843142e-39	-1.51474749803225	0.006	0.172	1.61733133249944e-34	B cells	Trbc1
Pstpip1	8.79224754911012e-39	-0.3661577902019	0.121	0.366	2.08719164568325e-34	B cells	Pstpip1
Adam10	8.79949093269544e-39	-0.388592354987532	0.23	0.517	2.08891115251257e-34	B cells	Adam10
Lrpap1	9.99367275068592e-39	-0.268604544973368	0.101	0.34	2.37239797428533e-34	B cells	Lrpap1
Znfx1	1.00411969980066e-38	-0.278881524550475	0.081	0.308	2.38367975535679e-34	B cells	Znfx1
Lrg1	1.0769501472539e-38	-1.12597412034103	0.002	0.164	2.55657195456603e-34	B cells	Lrg1
Os9	1.11239328987686e-38	-0.350709281265267	0.191	0.47	2.64071043083867e-34	B cells	Os9
Socs2	1.18542272183766e-38	-0.512142762460033	0.01	0.178	2.81407499937043e-34	B cells	Socs2
Psd3	1.19712083751083e-38	-0.423623146777356	0.034	0.225	2.84184515616697e-34	B cells	Psd3
Smap2	1.24491111230225e-38	0.728988315429718	0.616	0.558	2.9552944894943e-34	B cells	Smap2
Arhgap10	1.26828532344703e-38	-0.287659336532209	0.011	0.181	3.0107825293309e-34	B cells	Arhgap10
Sptlc2	1.35997972443556e-38	-0.295188939316211	0.145	0.411	3.22845586783757e-34	B cells	Sptlc2
Il21r	1.37834897954056e-38	0.671822355336263	0.429	0.261	3.27206264253134e-34	B cells	Il21r
Atg3	1.48976207432428e-38	-0.459912321029029	0.215	0.499	3.53654618823841e-34	B cells	Atg3
Slamf8	1.62704812553861e-38	-0.260112071535789	0.001	0.161	3.86244954521611e-34	B cells	Slamf8
Aftph	1.82892181685612e-38	-0.406330767663722	0.228	0.514	4.34167750103474e-34	B cells	Aftph
Tbc1d9b	2.01337009784347e-38	-0.276232484912983	0.065	0.282	4.77953927527061e-34	B cells	Tbc1d9b
Akap7	2.03734258375321e-38	-0.271391027336365	0.021	0.201	4.83644755957174e-34	B cells	Akap7
2610507B11Rik	2.06405833711232e-38	-0.415193475164667	0.211	0.483	4.89986808647093e-34	B cells	2610507B11Rik
Tex261	2.09499432921875e-38	-0.300660002082182	0.174	0.448	4.97330703813239e-34	B cells	Tex261
Klf2	2.47058443536718e-38	0.526832167521048	0.805	0.677	5.86492039111816e-34	B cells	Klf2
Nfatc2	2.55046930488405e-38	-0.293904440035857	0.107	0.348	6.05455908286425e-34	B cells	Nfatc2
Sdhc	2.7254907260045e-38	-0.280885391437135	0.151	0.414	6.47004243446207e-34	B cells	Sdhc
Pitpna	3.13598808842766e-38	-0.574955155331848	0.505	0.709	7.44452212311843e-34	B cells	Pitpna
Gstm1	3.34516219742762e-38	-0.336475811589437	0.032	0.22	7.94108054047344e-34	B cells	Gstm1
Prune2	3.35118422006827e-38	-0.335131095703926	0.002	0.163	7.95537622002007e-34	B cells	Prune2
Atp6v0a1	3.6916888220153e-38	-0.42458231098458	0.106	0.336	8.76370009458211e-34	B cells	Atp6v0a1
Pdgfb	4.18527995142755e-38	-0.326795925796121	0.003	0.164	9.93543607669386e-34	B cells	Pdgfb
Prkd2	4.35792973098881e-38	0.549204773469578	0.304	0.142	1.03452893883943e-33	B cells	Prkd2
Scn1b	4.69483336251302e-38	-0.262514203890975	0.003	0.164	1.11450649192697e-33	B cells	Scn1b
Gba	6.24033101963048e-38	-0.258497925171197	0.074	0.296	1.48139218075008e-33	B cells	Gba
Ifi211	6.28780844392764e-38	-0.374980220831862	0.011	0.177	1.49266284650398e-33	B cells	Ifi211
Rab5c	7.22629240160236e-38	-0.462545695399867	0.356	0.644	1.71544955321638e-33	B cells	Rab5c
Sfn	7.88677790873798e-38	0.471305965662568	0.165	0.046	1.87224220775531e-33	B cells	Sfn
Rnaset2b	8.3823372124949e-38	-0.303091870098464	0.1	0.33	1.98988303087416e-33	B cells	Rnaset2b
Klrk1	8.52708170600201e-38	-0.769653147139696	0	0.156	2.02424392618782e-33	B cells	Klrk1
Tmem164	8.60590057894756e-38	-0.261791156042941	0.041	0.236	2.04295473843636e-33	B cells	Tmem164
Rpn2	9.78243196805085e-38	-0.409278641324843	0.282	0.572	2.32225152489559e-33	B cells	Rpn2
Smdt1	1.02474542050102e-37	-0.629037431735365	0.405	0.65	2.43264315372737e-33	B cells	Smdt1
Syne2	1.07317421142645e-37	-0.25709681594828	0.036	0.226	2.54760826050525e-33	B cells	Syne2
2510009E07Rik	1.09241011776976e-37	-0.280438721034965	0.017	0.191	2.59327237857364e-33	B cells	2510009E07Rik
Il2rg	1.0964876322768e-37	0.577658137081944	0.601	0.458	2.60295199026188e-33	B cells	Il2rg
Dlgap4	1.10488073548866e-37	-0.274303451042503	0.121	0.367	2.62287637797652e-33	B cells	Dlgap4
B4galt1	1.11197268031097e-37	-0.395329724119645	0.149	0.395	2.6397119457902e-33	B cells	B4galt1
Crim1	1.12981853625091e-37	-0.308317377394337	0.033	0.221	2.68207622320604e-33	B cells	Crim1
Kifc3	1.28684666018325e-37	-0.25696818153136	0.003	0.162	3.05484528660901e-33	B cells	Kifc3
Nfia	1.28755598001715e-37	-0.328200296806902	0.015	0.186	3.05652914096272e-33	B cells	Nfia
Bcl2a1d	1.28802775121516e-37	-0.520593314993442	0.071	0.276	3.05764907860968e-33	B cells	Bcl2a1d
Glipr1	1.42987386500115e-37	-0.400518274702069	0.074	0.285	3.39437756812622e-33	B cells	Glipr1
Fnbp1l	1.5365056754228e-37	-0.315189944242022	0.01	0.175	3.64751082288619e-33	B cells	Fnbp1l
Nr4a2	1.61656607011061e-37	-0.697778727745066	0.021	0.195	3.83756619383557e-33	B cells	Nr4a2
Mfsd6	2.03523732593324e-37	-0.389016448565834	0.041	0.229	4.83144988803293e-33	B cells	Mfsd6
Lims1	2.18523120513919e-37	-0.359365809660255	0.218	0.496	5.18752035787993e-33	B cells	Lims1
Ifrd1	2.38587334641644e-37	-0.463047114487961	0.13	0.372	5.66382473705798e-33	B cells	Ifrd1
Spop	3.01345531659437e-37	-0.459730492980483	0.317	0.606	7.15364157606338e-33	B cells	Spop
Rpl7a	3.28219469845678e-37	0.374625714359234	0.955	0.875	7.79160199466655e-33	B cells	Rpl7a
Ncl	4.16801526085176e-37	0.60596414323894	0.829	0.791	9.89445142773599e-33	B cells	Ncl
Ang	4.35320206584319e-37	-0.379450049950574	0.006	0.167	1.03340663841051e-32	B cells	Ang
Ttpal	5.40440375840018e-37	0.636564643085972	0.295	0.144	1.28295140820662e-32	B cells	Ttpal
P2ry12	6.61099824289284e-37	-0.330771558100291	0.004	0.161	1.56938487288033e-32	B cells	P2ry12
Nceh1	6.91972199772996e-37	-0.34617048479446	0.087	0.306	1.64267280504112e-32	B cells	Nceh1
Mmp9	7.50588947418589e-37	-1.31821436338733	0.004	0.16	1.78182310227699e-32	B cells	Mmp9
Cd28	7.51189508895504e-37	-0.794839885924749	0.008	0.166	1.78324877516704e-32	B cells	Cd28
Bsg	7.83164020192423e-37	-0.436828247164614	0.34	0.624	1.85915306753479e-32	B cells	Bsg
Eef2	1.01486230260776e-36	0.373892048056727	0.949	0.875	2.40918162016055e-32	B cells	Eef2
Hspa4l	1.13103265109256e-36	-0.321856485040012	0.046	0.24	2.68495841042862e-32	B cells	Hspa4l
Gm20559	1.15963358176916e-36	0.748097561787407	0.314	0.162	2.75285415976181e-32	B cells	Gm20559
Atp13a2	1.18086970811567e-36	-0.3472799983667	0.114	0.343	2.80326660009579e-32	B cells	Atp13a2
Reps2	1.3262771946985e-36	-0.405324413820001	0.002	0.156	3.14844943249476e-32	B cells	Reps2
Cltc	1.46357622799582e-36	-0.823088887888704	0.521	0.702	3.47438360763927e-32	B cells	Cltc
Utrn	1.47441714178123e-36	-0.435974731088984	0.128	0.365	3.50011885287447e-32	B cells	Utrn
Pik3cb	1.5320710348579e-36	-0.275241521484283	0.008	0.167	3.63698342964916e-32	B cells	Pik3cb
Tmem59	1.57289769255449e-36	-0.467524488135121	0.367	0.66	3.7339018323551e-32	B cells	Tmem59
Mxd4	1.60274500272638e-36	-0.368980490337548	0.222	0.503	3.80475636197216e-32	B cells	Mxd4
Cass4	1.73341761698661e-36	-0.398573425536331	0.006	0.164	4.1149600809645e-32	B cells	Cass4
Kif3b	1.76170062849901e-36	-0.269866561424862	0.075	0.29	4.18210112199379e-32	B cells	Kif3b
Sypl	1.94693784623022e-36	0.891614704408786	0.503	0.39	4.62183575316593e-32	B cells	Sypl
Mpp6	2.09054206554584e-36	-0.309634960974981	0.126	0.369	4.96273780939927e-32	B cells	Mpp6
Fam120a	2.40246118763391e-36	-0.345415448203242	0.232	0.515	5.70320261332413e-32	B cells	Fam120a
Mapk11	2.70036680826433e-36	0.326867905245851	0.109	0.02	6.4104007661387e-32	B cells	Mapk11
Tnip3	2.79009180214537e-36	-0.770056503446064	0.004	0.159	6.62339892911291e-32	B cells	Tnip3
Canx	3.1072169636902e-36	-0.564532369837701	0.521	0.711	7.37622235010416e-32	B cells	Canx
Phlda1	3.26447090450002e-36	-0.531750940018184	0.029	0.204	7.74952748019259e-32	B cells	Phlda1
2510039O18Rik	3.39302026362691e-36	-0.256989218812961	0.124	0.367	8.05469080382393e-32	B cells	2510039O18Rik
Scp2	3.57310749227105e-36	-0.438061183279658	0.389	0.677	8.48219987590224e-32	B cells	Scp2
Pfkp	3.61057917796759e-36	-0.476910170357894	0.162	0.4	8.57115391057725e-32	B cells	Pfkp
Mkrn1	3.93801960074771e-36	-0.408051971234836	0.27	0.561	9.34846473021498e-32	B cells	Mkrn1
Specc1	5.32975607921721e-36	-0.282391429816616	0.012	0.173	1.26523079564537e-31	B cells	Specc1
Abr	5.41719891846993e-36	-0.436445347893338	0.066	0.267	1.28598885125558e-31	B cells	Abr
Ddx6	6.95802445291073e-36	0.536616296700716	0.777	0.741	1.65176542487648e-31	B cells	Ddx6
Eva1b	7.01870046633478e-36	-0.268715045999358	0.032	0.211	1.66616930370321e-31	B cells	Eva1b
Arhgap5	7.51434248633037e-36	-0.4070287497499	0.074	0.279	1.78382976282997e-31	B cells	Arhgap5
Rnd3	8.71218016629839e-36	-0.267273712414283	0.005	0.16	2.06818444967758e-31	B cells	Rnd3
Adipor2	1.02594667474346e-35	-0.299178177680939	0.177	0.443	2.4354948111735e-31	B cells	Adipor2
Nipa2	1.05190354548033e-35	-0.362987492848139	0.198	0.463	2.49711382661577e-31	B cells	Nipa2
Gnai2	1.20186880833391e-35	-0.410162100744544	0.856	0.899	2.85311636410386e-31	B cells	Gnai2
Dnmt3a	1.29959485092125e-35	-0.293260176496449	0.129	0.371	3.08510821660194e-31	B cells	Dnmt3a
Capzb	1.35240556030584e-35	-0.514657620242101	0.674	0.814	3.21047555961003e-31	B cells	Capzb
Mtln	1.41989745173963e-35	-0.271333657173606	0.099	0.323	3.37069456068472e-31	B cells	Mtln
Ppp2r5c	1.43111502617603e-35	-0.382959627058052	0.281	0.574	3.39732396063928e-31	B cells	Ppp2r5c
Msn	1.49973177759991e-35	0.412903539551394	0.872	0.827	3.56021326684442e-31	B cells	Msn
Tbc1d8	1.52770040107221e-35	-0.343176901682112	0.005	0.158	3.62660798210532e-31	B cells	Tbc1d8
Stk39	1.64219216871469e-35	-0.252509465270756	0.001	0.15	3.8983999893118e-31	B cells	Stk39
Fam49a	1.78713313568917e-35	-0.332269878000247	0.077	0.286	4.24247535081253e-31	B cells	Fam49a
1600010M07Rik	1.91592952873161e-35	-0.289565933279838	0.003	0.154	4.54822510825596e-31	B cells	1600010M07Rik
Cd300lf	1.96706215691083e-35	-0.866691756595252	0.045	0.223	4.66960885429061e-31	B cells	Cd300lf
Gadd45b	2.05573645242199e-35	-1.27423948724137	0.155	0.371	4.88011276440456e-31	B cells	Gadd45b
Zcchc24	2.14718461966639e-35	-0.338889409286153	0.076	0.285	5.09720156862605e-31	B cells	Zcchc24
Prkcq	2.37219963511332e-35	-0.502348374117394	0.001	0.149	5.63136471379551e-31	B cells	Prkcq
Ets2	2.40005235087754e-35	-0.798804772921349	0.092	0.299	5.69748427574819e-31	B cells	Ets2
Fndc3a	2.56067322435782e-35	-0.309753190209951	0.159	0.408	6.07878216730304e-31	B cells	Fndc3a
Ptpra	2.56655136763338e-35	-0.298504772816273	0.213	0.491	6.09273629162488e-31	B cells	Ptpra
Acsl5	2.57044477246384e-35	-0.263894450626371	0.147	0.399	6.10197884535192e-31	B cells	Acsl5
Vcp	2.68886656714147e-35	-0.509900353894192	0.445	0.69	6.38310034373714e-31	B cells	Vcp
Cdk2ap2	2.83608190712704e-35	-0.805268618106677	0.389	0.65	6.73257483932889e-31	B cells	Cdk2ap2
Col4a3bp	3.68492913721114e-35	-0.275978577315066	0.137	0.38	8.74765327882552e-31	B cells	Col4a3bp
Anks1	3.8509736427626e-35	-0.253062804407726	0.059	0.256	9.14182633055413e-31	B cells	Anks1
Rab43	3.88181936308042e-35	-0.389677040532626	0.175	0.425	9.2150509860166e-31	B cells	Rab43
F10	4.56705000682251e-35	-0.511720331209945	0.002	0.15	1.0841720011196e-30	B cells	F10
Man2a1	4.96660913102034e-35	-0.53184533441527	0.249	0.503	1.17902334161292e-30	B cells	Man2a1
Ddhd1	4.98089471274637e-35	-0.326491128412552	0.113	0.339	1.18241459585886e-30	B cells	Ddhd1
Clta	5.20978500404303e-35	-0.575194239819112	0.69	0.812	1.23675086210977e-30	B cells	Clta
Dnajc13	6.14281484073467e-35	-0.328615599545316	0.169	0.422	1.458242815042e-30	B cells	Dnajc13
Tsc22d1	7.11804437570828e-35	-0.269211161701508	0.033	0.21	1.68975255434939e-30	B cells	Tsc22d1
0610012G03Rik	7.61272968210742e-35	-0.294160361431407	0.165	0.421	1.80718589923548e-30	B cells	0610012G03Rik
Lpcat2	1.08945966268776e-34	-0.498926583741987	0.025	0.19	2.58626829325447e-30	B cells	Lpcat2
Rcbtb2	1.09983972810595e-34	-0.336718356918942	0.05	0.238	2.61090953055072e-30	B cells	Rcbtb2
Gas5	1.19201104135734e-34	0.444381313219594	0.778	0.724	2.8297150110782e-30	B cells	Gas5
H2-Q6	1.21956139617427e-34	0.496649836511671	0.432	0.246	2.8951167983781e-30	B cells	H2-Q6
9530068E07Rik	1.34677711242086e-34	-0.280796779711051	0.149	0.399	3.19711418717589e-30	B cells	9530068E07Rik
Ahcyl2	1.76521862341105e-34	-0.328284385226138	0.146	0.386	4.19045249011548e-30	B cells	Ahcyl2
Arl8b	2.04478525113966e-34	-0.27116562923109	0.165	0.416	4.85411570768044e-30	B cells	Arl8b
Npl	2.04871668787327e-34	-0.332972741196245	0	0.143	4.86344854534236e-30	B cells	Npl
Mafg	2.10841909596877e-34	-0.343956876970774	0.114	0.34	5.00517609192026e-30	B cells	Mafg
Il10rb	2.4439310481269e-34	-0.402230743301226	0.252	0.518	5.80164791514845e-30	B cells	Il10rb
Irak4	2.48638925053767e-34	-0.267182690304257	0.092	0.31	5.90243944185137e-30	B cells	Irak4
Soat1	2.62861134058868e-34	-0.323609610543818	0.209	0.481	6.24006046142346e-30	B cells	Soat1
Rab1b	3.25800505791937e-34	-0.272193091349095	0.161	0.414	7.73417820699478e-30	B cells	Rab1b
Prkx	3.32314076475592e-34	-0.269185104996085	0.101	0.32	7.88880386145407e-30	B cells	Prkx
Il18rap	3.33870543588256e-34	-0.545729248510455	0.002	0.146	7.92575283424161e-30	B cells	Il18rap
Rtn3	3.45614975728051e-34	-0.358249992537657	0.274	0.56	8.2045539088082e-30	B cells	Rtn3
Ccl12	3.46371840979856e-34	-0.731396352251471	0	0.142	8.2225211330208e-30	B cells	Ccl12
Clec4d	4.02150676019767e-34	-1.00442280856166	0.002	0.146	9.54665489803325e-30	B cells	Clec4d
Copz1	4.46087124616271e-34	-0.29171589773758	0.175	0.433	1.05896622512657e-29	B cells	Copz1
Gpr137c	4.49568848056227e-34	0.382088701430255	0.104	0.019	1.06723148840068e-29	B cells	Gpr137c
Dnajc1	4.99988477509975e-34	-0.300320798257319	0.133	0.371	1.18692264676093e-29	B cells	Dnajc1
Osm	5.23641103819009e-34	-0.759602315571334	0.018	0.176	1.24307161635595e-29	B cells	Osm
Acot7	5.29016251968887e-34	-0.325374645218489	0.033	0.203	1.25583168054894e-29	B cells	Acot7
Pira2	5.44983871183922e-34	-0.338858974513285	0.051	0.234	1.29373721180351e-29	B cells	Pira2
Arhgap19	5.66076661482148e-34	-0.289360091186893	0.008	0.157	1.34380938669247e-29	B cells	Arhgap19
Efr3a	6.06044550941624e-34	-0.302024046275712	0.214	0.493	1.43868915948032e-29	B cells	Efr3a
Crlf3	6.51083629814279e-34	0.71628214061842	0.582	0.498	1.54560742881612e-29	B cells	Crlf3
Pigx	6.60517203078195e-34	-0.275723533852393	0.099	0.313	1.56800178838733e-29	B cells	Pigx
Rpl23a	7.42419481900514e-34	0.309697686842768	0.984	0.908	1.76242960808363e-29	B cells	Rpl23a
Pitpnc1	8.52324233924779e-34	-0.362410714923949	0.146	0.381	2.02333249891403e-29	B cells	Pitpnc1
Prxl2b	9.24879854231964e-34	-0.369513124703218	0.039	0.212	2.19557228596126e-29	B cells	Prxl2b
Ccng1	1.00697697535778e-33	-0.281614402771427	0.13	0.364	2.39046264180182e-29	B cells	Ccng1
Selenbp1	1.10120900493045e-33	-0.266107578726216	0.009	0.158	2.6141600568044e-29	B cells	Selenbp1
Tmem189	1.15969922781263e-33	-0.317247263216843	0.168	0.418	2.7530099969044e-29	B cells	Tmem189
Nfkbia	1.23193596603832e-33	-1.33293245305863	0.532	0.722	2.92449278977836e-29	B cells	Nfkbia
Mir22hg	1.43313851627541e-33	-0.382826164181116	0.033	0.202	3.40212752378619e-29	B cells	Mir22hg
Tnfaip8l2	1.44315933215908e-33	-0.328497900979554	0.213	0.48	3.42591593861244e-29	B cells	Tnfaip8l2
Ccl5	1.44791987247326e-33	-3.41571204201555	0.014	0.164	3.43721698526427e-29	B cells	Ccl5
Crat	1.70025283327241e-33	-0.257586318823787	0.072	0.27	4.03623020090538e-29	B cells	Crat
Atp6v0a2	1.73862750687325e-33	-0.272584724245214	0.103	0.321	4.12732783856642e-29	B cells	Atp6v0a2
Glg1	1.95511127282378e-33	-0.320760590063079	0.263	0.546	4.64123865055636e-29	B cells	Glg1
Bcl2l1	2.27345609399773e-33	-0.301271555305108	0.026	0.189	5.39695742154122e-29	B cells	Bcl2l1
Zfp36l1	2.39844191159451e-33	0.442138115143489	0.86	0.71	5.6936612539342e-29	B cells	Zfp36l1
Rcn3	3.13237389639579e-33	-0.635752379597074	0.046	0.214	7.43594239265397e-29	B cells	Rcn3
Vamp3	3.2858226952833e-33	-0.257245299896124	0.133	0.368	7.80021449633303e-29	B cells	Vamp3
Alas1	3.73001174700438e-33	-0.25430303612186	0.045	0.224	8.8546748862137e-29	B cells	Alas1
Hgsnat	3.95061648479182e-33	-0.354928603083104	0.043	0.216	9.3783684732473e-29	B cells	Hgsnat
Setbp1	3.97167428284563e-33	0.320282944962617	0.125	0.03	9.42835758004723e-29	B cells	Setbp1
Tmem50a	4.11138349441282e-33	-0.434214870551747	0.524	0.753	9.76001327738659e-29	B cells	Tmem50a
Dnajc7	4.21717638858573e-33	0.762600016920345	0.538	0.471	1.00111550288637e-28	B cells	Dnajc7
Smox	4.27635639718585e-33	-0.300177555576484	0.001	0.14	1.01516424512795e-28	B cells	Smox
2610001J05Rik	4.6132763230443e-33	-0.26876602140045	0.145	0.384	1.09514566632749e-28	B cells	2610001J05Rik
Dgkd	5.21239166739752e-33	0.721255651361203	0.478	0.36	1.2373696579235e-28	B cells	Dgkd
Mlf2	5.483767414474e-33	-0.257221202348852	0.18	0.442	1.30179154652198e-28	B cells	Mlf2
Calm1	5.59826303448731e-33	-0.479003425773184	0.904	0.928	1.32897166175694e-28	B cells	Calm1
H13	6.48828064088356e-33	-0.328672585588979	0.253	0.522	1.54025294133935e-28	B cells	H13
Cx3cr1	6.84819367518769e-33	-0.85773089958396	0.004	0.145	1.6256926965528e-28	B cells	Cx3cr1
Fam20c	7.59572637828213e-33	-0.251007597570367	0.002	0.141	1.8031494849404e-28	B cells	Fam20c
Slfn5	8.98011015758059e-33	-0.385054356485678	0.16	0.396	2.13178835030806e-28	B cells	Slfn5
Gclm	9.61912440202392e-33	-0.276467077774754	0.049	0.228	2.28348394179646e-28	B cells	Gclm
Pmf1	9.69874958143766e-33	0.587313895516616	0.31	0.17	2.30238616313749e-28	B cells	Pmf1
Rab5if	1.0245377965078e-32	-0.365977459844044	0.271	0.546	2.43215027512986e-28	B cells	Rab5if
Mgst1	1.15881051207787e-32	-0.470942416444416	0.03	0.191	2.75090027462164e-28	B cells	Mgst1
Ikzf2	1.32037836306983e-32	-1.05219451019229	0.009	0.153	3.13444619609146e-28	B cells	Ikzf2
Fbxl5	1.39648908531433e-32	-0.575638433799358	0.164	0.405	3.31512543962768e-28	B cells	Fbxl5
Ddost	1.54693483000035e-32	-0.327495289482705	0.214	0.487	3.67226859293783e-28	B cells	Ddost
Ccl7	1.54719367836926e-32	-0.82447622771417	0.006	0.148	3.67288307308077e-28	B cells	Ccl7
Hdlbp	1.81466443285944e-32	-0.321164444967661	0.242	0.508	4.30783189716503e-28	B cells	Hdlbp
Mbp	1.83604135687044e-32	-0.367685610403455	0.159	0.391	4.35857857707474e-28	B cells	Mbp
Dclre1c	1.97586763888903e-32	-0.364810710582641	0.077	0.273	4.69051218795868e-28	B cells	Dclre1c
Lamtor4	2.14024161596598e-32	-0.424628618007194	0.305	0.576	5.08071957214165e-28	B cells	Lamtor4
Zfand3	2.16118608759738e-32	-0.257582783407814	0.161	0.408	5.13043965334742e-28	B cells	Zfand3
Sbno2	2.24565677426713e-32	-0.458735669642853	0.208	0.456	5.33096461643273e-28	B cells	Sbno2
Surf4	2.61552835429139e-32	-0.270333272602531	0.204	0.468	6.20900276025233e-28	B cells	Surf4
Nxpe5	2.72497391736112e-32	-0.337603985816657	0.004	0.144	6.46881558242356e-28	B cells	Nxpe5
Per1	2.79096788420399e-32	-0.310608333244473	0.143	0.374	6.62547866031186e-28	B cells	Per1
Stxbp3	2.84768464578629e-32	-0.256620819784877	0.171	0.427	6.76011858063208e-28	B cells	Stxbp3
Clcn5	3.00680621236796e-32	-0.282415141629912	0.06	0.245	7.1378572675403e-28	B cells	Clcn5
Kctd14	3.0093779469451e-32	0.327502502224093	0.116	0.026	7.14396230825296e-28	B cells	Kctd14
Agap1	3.67384382607392e-32	-0.299966760918958	0.003	0.141	8.72133785871689e-28	B cells	Agap1
Por	3.80827366929027e-32	-0.315195668355663	0.098	0.303	9.04046086352816e-28	B cells	Por
Tmcc3	4.03510464169746e-32	-0.312286352847125	0.078	0.273	9.5789349089256e-28	B cells	Tmcc3
Il2rb	4.37058648467839e-32	-0.971160882378356	0.016	0.162	1.0375335255978e-27	B cells	Il2rb
Eea1	5.38894478228742e-32	-0.274938164615076	0.154	0.395	1.27928160186721e-27	B cells	Eea1
F630028O10Rik	5.5308340290642e-32	-0.462430485258232	0.004	0.142	1.31296469015955e-27	B cells	F630028O10Rik
Pag1	5.57888898985684e-32	0.588820300680207	0.384	0.227	1.32437245730211e-27	B cells	Pag1
Zmiz1	6.14461579049055e-32	-0.395242961346321	0.322	0.601	1.45867034250455e-27	B cells	Zmiz1
Apoc2	6.53248237324024e-32	-0.43735276943791	0.003	0.14	1.5507459905835e-27	B cells	Apoc2
Znrf1	7.02505344513613e-32	-0.365701868741077	0.061	0.242	1.66767743734087e-27	B cells	Znrf1
Txndc16	7.34287975404315e-32	0.715484130897576	0.348	0.213	1.7431262248123e-27	B cells	Txndc16
Nfxl1	7.84779107313771e-32	-0.282701693454859	0.044	0.217	1.86298712285216e-27	B cells	Nfxl1
Cd93	8.32090780534325e-32	-0.616857556395183	0.025	0.178	1.97530030391043e-27	B cells	Cd93
Tab2	8.55644636298733e-32	-0.378749459830967	0.311	0.607	2.03121480210956e-27	B cells	Tab2
Naca	8.92681459275726e-32	0.317574218063416	0.935	0.868	2.11913651617465e-27	B cells	Naca
Il9r	9.02415231731021e-32	0.343352366524216	0.107	0.022	2.14224351860627e-27	B cells	Il9r
Atp6v1g1	9.75091236434205e-32	-0.492470147329246	0.486	0.723	2.31476908617116e-27	B cells	Atp6v1g1
Clip1	1.01476646186202e-31	-0.28232495099707	0.122	0.342	2.40895410381425e-27	B cells	Clip1
Hsbp1	1.0227324499453e-31	-0.487054913383324	0.318	0.583	2.42786456292515e-27	B cells	Hsbp1
Hmox2	1.05297815731327e-31	-0.290535166702446	0.21	0.468	2.49966484764597e-27	B cells	Hmox2
Rnf13	1.21501921466135e-31	-0.355323800253981	0.219	0.472	2.88433411368458e-27	B cells	Rnf13
Pnpla2	1.22000906036289e-31	-0.311491797801605	0.12	0.338	2.89617950839546e-27	B cells	Pnpla2
Gtf2i	1.27024630779679e-31	-0.288378156525118	0.129	0.351	3.0154377100788e-27	B cells	Gtf2i
Cd247	1.30561313121182e-31	-0.491913105963032	0.003	0.138	3.09939501218375e-27	B cells	Cd247
Tbcb	1.31936216351814e-31	-0.338759615589269	0.243	0.508	3.13203383997572e-27	B cells	Tbcb
Tmed7	1.32308897112384e-31	-0.271821585726671	0.202	0.463	3.14088090855089e-27	B cells	Tmed7
Amfr	1.34242170986631e-31	-0.265835572271419	0.183	0.433	3.18677489705162e-27	B cells	Amfr
Asap1	1.34701612477283e-31	-0.356304991744005	0.219	0.47	3.19768157859822e-27	B cells	Asap1
2900097C17Rik	1.37061693113407e-31	-0.291924049093795	0.253	0.53	3.25370753281918e-27	B cells	2900097C17Rik
Gyg	1.37214528403715e-31	-0.288698324410359	0.095	0.302	3.25733568977579e-27	B cells	Gyg
Rab2a	1.37504505908313e-31	-0.347127604923044	0.348	0.635	3.26421946575744e-27	B cells	Rab2a
Nrm	1.59872210872383e-31	0.587646675933076	0.243	0.113	3.79520641389951e-27	B cells	Nrm
Sirt2	1.78821869132787e-31	-0.266775944972407	0.181	0.43	4.24505235134323e-27	B cells	Sirt2
Slc7a11	1.81694881458758e-31	-1.45032500731864	0.001	0.134	4.31325479094946e-27	B cells	Slc7a11
Map2k3	1.89591176542419e-31	-0.316424169360579	0.1	0.305	4.50070493994048e-27	B cells	Map2k3
Dusp5	2.05768344762476e-31	-0.709907479102123	0.086	0.267	4.88473473631641e-27	B cells	Dusp5
Mia2	2.07462051572378e-31	-0.31562282176397	0.272	0.555	4.92494164227669e-27	B cells	Mia2
Ypel5	2.33873735659431e-31	-0.279123749475887	0.145	0.376	5.55192861081922e-27	B cells	Ypel5
Dnm2	2.35711610970384e-31	-0.303145807811007	0.267	0.541	5.59555793282595e-27	B cells	Dnm2
Gnai3	2.38255491776325e-31	-0.360515217496583	0.27	0.544	5.65594711927818e-27	B cells	Gnai3
Hspe1	2.42251017121075e-31	0.504333041446484	0.763	0.688	5.75079689543719e-27	B cells	Hspe1
Ldha	2.52797420024106e-31	-0.499589206902592	0.424	0.656	6.00115795395225e-27	B cells	Ldha
Eloa	2.67151447114368e-31	-0.252529674495009	0.161	0.405	6.34190820304799e-27	B cells	Eloa
Arhgef2	2.69636814475336e-31	-0.27836728462526	0.223	0.497	6.40090833883e-27	B cells	Arhgef2
Rps27rt	2.89282539278171e-31	0.619130717278846	0.528	0.43	6.86727819992449e-27	B cells	Rps27rt
Slc38a6	3.08872007981561e-31	-0.253682557843041	0.029	0.188	7.33231259747428e-27	B cells	Slc38a6
Washc2	3.29156186271379e-31	-0.354348143159031	0.255	0.522	7.81383870589627e-27	B cells	Washc2
Reep5	3.39563701808649e-31	-0.409035886955381	0.439	0.693	8.06090271723552e-27	B cells	Reep5
Arpc5	3.56941050177965e-31	-0.488480367426169	0.704	0.821	8.47342359017471e-27	B cells	Arpc5
Snx29	3.95089236800573e-31	0.743776422546568	0.257	0.126	9.37902339240881e-27	B cells	Snx29
Wdfy4	6.05105086073229e-31	0.449370757405926	0.449	0.309	1.43645896382924e-26	B cells	Wdfy4
Rtp4	6.47611897731956e-31	-0.347966121200096	0.025	0.177	1.53736588402589e-26	B cells	Rtp4
Itk	6.54880112612766e-31	-0.520601142917431	0.006	0.142	1.55461989933144e-26	B cells	Itk
Mcemp1	7.06762772231362e-31	-0.555613199067723	0	0.129	1.67778414500003e-26	B cells	Mcemp1
Mpc2	8.73672220862747e-31	-0.323335033421723	0.252	0.526	2.07401048510607e-26	B cells	Mpc2
Vdac1	8.92432985999666e-31	-0.292827702321533	0.202	0.452	2.11854666546461e-26	B cells	Vdac1
Atp6v0d1	1.09688414698984e-30	-0.291294609118995	0.225	0.484	2.60389327653919e-26	B cells	Atp6v0d1
Egr2	1.20339659553839e-30	-0.344285510385794	0.031	0.188	2.85674317814859e-26	B cells	Egr2
Lbh	1.28573177000355e-30	0.585431726896736	0.627	0.562	3.05219864881143e-26	B cells	Lbh
Bptf	1.427535186507e-30	0.612397483692228	0.646	0.601	3.38882577924896e-26	B cells	Bptf
Tppp3	1.5007624208192e-30	-0.392044587734727	0.035	0.194	3.5626599107827e-26	B cells	Tppp3
Klrd1	1.50907814836865e-30	-0.827979780658987	0.002	0.132	3.58240061641233e-26	B cells	Klrd1
Mxi1	1.53656236109137e-30	-0.261562621069128	0.039	0.202	3.64764538899479e-26	B cells	Mxi1
Fam107b	1.58698122111123e-30	0.545113238137187	0.508	0.359	3.76733472079596e-26	B cells	Fam107b
Gpr68	1.66440078936067e-30	-0.257135362576078	0	0.128	3.9511210338633e-26	B cells	Gpr68
Plekhg5	1.71423213977126e-30	-0.272775660919407	0.002	0.132	4.06941567660298e-26	B cells	Plekhg5
Snrpb2	1.79854791984216e-30	-0.25956342718087	0.226	0.49	4.2695729069133e-26	B cells	Snrpb2
Rbbp8	1.89721422920783e-30	-0.250519318851611	0.103	0.308	4.50379685871646e-26	B cells	Rbbp8
Mvb12b	2.00764714866651e-30	-0.269844078556143	0.003	0.134	4.76595356621943e-26	B cells	Mvb12b
Oasl2	2.29019983807619e-30	-0.475593204671153	0.031	0.186	5.43670539560908e-26	B cells	Oasl2
Phgdh	2.58298384836881e-30	0.416616480204798	0.222	0.09	6.13174535764271e-26	B cells	Phgdh
Nampt	2.79215688095858e-30	-0.250963085236406	0.141	0.365	6.62830121970757e-26	B cells	Nampt
Gsap	3.14842943404737e-30	-0.268908058467783	0.051	0.222	7.47405663348504e-26	B cells	Gsap
Rnf11	3.32534079462291e-30	-0.296923931368655	0.091	0.287	7.89402651235533e-26	B cells	Rnf11
Resf1	3.96914125849089e-30	-0.745532927892421	0.359	0.633	9.42234443353153e-26	B cells	Resf1
Creb5	4.55482976053383e-30	-0.259424340502713	0.002	0.13	1.08127103685313e-25	B cells	Creb5
Sirpb1c	4.64025068012344e-30	-0.389887952968619	0	0.126	1.1015491089545e-25	B cells	Sirpb1c
Hpgds	4.7318314991448e-30	-0.533323885990101	0.053	0.215	1.12328947958198e-25	B cells	Hpgds
Glmp	5.01925250603428e-30	-0.265188313426552	0.205	0.458	1.19152035240748e-25	B cells	Glmp
Hexb	5.60974146591751e-30	-0.756536245511796	0.256	0.491	1.33169652659416e-25	B cells	Hexb
Hnrnpa0	5.78048219981722e-30	0.375695287421632	0.815	0.789	1.37222866941461e-25	B cells	Hnrnpa0
Slc38a1	5.82777663423242e-30	0.664713560839698	0.521	0.418	1.38345589520043e-25	B cells	Slc38a1
Gbp2	6.21341599158207e-30	-0.408218124099665	0.057	0.226	1.47500282224167e-25	B cells	Gbp2
Csk	7.77286725174729e-30	0.55008903801938	0.651	0.608	1.84520095689229e-25	B cells	Csk
Plekha2	7.8337197544896e-30	0.671222551301783	0.498	0.407	1.85964673251829e-25	B cells	Plekha2
Serinc1	8.24872088456494e-30	-0.321902405383863	0.288	0.548	1.95816385078687e-25	B cells	Serinc1
Uqcr11	8.4019391888957e-30	-0.458389718058549	0.445	0.674	1.99453634405195e-25	B cells	Uqcr11
Cish	8.51662811423222e-30	-0.457469247655335	0.02	0.163	2.02176234803759e-25	B cells	Cish
Twf2	9.11363470982705e-30	-0.317294302269116	0.256	0.511	2.16348574376584e-25	B cells	Twf2
Cyfip2	9.5435431600166e-30	0.489923466158996	0.427	0.255	2.26554171075634e-25	B cells	Cyfip2
Gsn	1.31817388039486e-29	-0.56292660546548	0.226	0.463	3.12921297466935e-25	B cells	Gsn
Ndel1	1.3183230165939e-29	-0.662102956490061	0.177	0.405	3.12956700909225e-25	B cells	Ndel1
Ggt5	1.48636756271791e-29	-0.28417725940962	0.01	0.144	3.52848795713605e-25	B cells	Ggt5
Ms4a4b	1.8373934712663e-29	-1.51502355443353	0.083	0.24	4.36178836143907e-25	B cells	Ms4a4b
Ppp3ca	1.94624247065329e-29	0.625768080467527	0.653	0.594	4.62018500108385e-25	B cells	Ppp3ca
Cpeb2	1.97449006521151e-29	-0.427527481989327	0.054	0.22	4.6872419658056e-25	B cells	Cpeb2
Nisch	2.07526234540132e-29	-0.401046372724609	0.297	0.559	4.9264652817482e-25	B cells	Nisch
Etfb	2.10361202393196e-29	-0.385125212808803	0.277	0.518	4.99376458361208e-25	B cells	Etfb
Elk3	2.31996571539519e-29	-0.270691528731836	0.126	0.338	5.50736661177665e-25	B cells	Elk3
Cdc42ep3	2.36654477392667e-29	-0.395292296099099	0.077	0.255	5.61794063882452e-25	B cells	Cdc42ep3
Sppl2a	2.47272459784498e-29	-0.358874108833778	0.329	0.594	5.87000092282419e-25	B cells	Sppl2a
Sntb2	2.84807178270709e-29	-0.258184184566235	0.032	0.185	6.76103760496836e-25	B cells	Sntb2
Spn	3.16643499761709e-29	-0.516408160270665	0.059	0.223	7.51680004084321e-25	B cells	Spn
A630001G21Rik	3.62668255283727e-29	0.60412562833693	0.301	0.172	8.6093817121804e-25	B cells	A630001G21Rik
Ipcef1	4.26838706308376e-29	-0.428658901484084	0.049	0.21	1.01327240490545e-24	B cells	Ipcef1
Bmp2	4.73730517402408e-29	-0.319256028599948	0.002	0.126	1.12458887526158e-24	B cells	Bmp2
Cmip	6.73532928192562e-29	-0.256974938750826	0.173	0.408	1.59889981823632e-24	B cells	Cmip
Clec5a	6.9161452254713e-29	-0.350289204636751	0.001	0.123	1.64182371507463e-24	B cells	Clec5a
Ifi203	7.11362382720674e-29	0.647418198313449	0.658	0.565	1.68870316034061e-24	B cells	Ifi203
Vps26a	8.63976490473938e-29	-0.251073923906831	0.151	0.377	2.05099379073608e-24	B cells	Vps26a
Atp2a3	9.83267535319503e-29	0.550507185621462	0.317	0.179	2.33417880209497e-24	B cells	Atp2a3
Kcnn4	1.06674628744975e-28	-0.418250976990365	0.09	0.265	2.53234901177697e-24	B cells	Kcnn4
Zfp507	1.10157867157089e-28	0.323491267234332	0.133	0.038	2.61503760844213e-24	B cells	Zfp507
Slc20a1	1.13631803092189e-28	-0.334738100422221	0.065	0.237	2.69750537360547e-24	B cells	Slc20a1
Uqcr10	1.1862872244283e-28	-0.446816238375602	0.424	0.668	2.81612724207035e-24	B cells	Uqcr10
Tet2	1.24505421397395e-28	-0.297487026064832	0.146	0.363	2.95563419855276e-24	B cells	Tet2
Phip	1.27336817447192e-28	0.736997996046148	0.623	0.574	3.02284870937888e-24	B cells	Phip
Klra2	1.42328246111816e-28	-0.278384433218092	0.003	0.127	3.37873023444841e-24	B cells	Klra2
Xist	1.8121752763951e-28	0.779905674638525	0.608	0.479	4.30192288863433e-24	B cells	Xist
Arpc4	2.06236269101675e-28	-0.430565914525516	0.49	0.709	4.89584279220467e-24	B cells	Arpc4
Heg1	2.25645249046541e-28	0.615566085097977	0.241	0.115	5.35659256711583e-24	B cells	Heg1
AW112010	2.28261996733242e-28	-1.62903883108327	0.278	0.464	5.41871154045044e-24	B cells	AW112010
Chmp2a	2.42856655562641e-28	-0.386854378895464	0.388	0.654	5.76517414640154e-24	B cells	Chmp2a
Ctla2a	2.80608581592006e-28	-1.08281503515746	0.012	0.14	6.66136711841262e-24	B cells	Ctla2a
Bcl2l11	2.85393151893769e-28	-0.292028418580751	0.146	0.357	6.77494803280619e-24	B cells	Bcl2l11
Ublcp1	3.13230994762124e-28	0.537812106317905	0.283	0.152	7.43579058465807e-24	B cells	Ublcp1
Cept1	3.18942801290241e-28	-0.250582039232231	0.165	0.39	7.57138315982903e-24	B cells	Cept1
Dtx3l	3.34777369447865e-28	-0.250392231454137	0.167	0.398	7.94727997332286e-24	B cells	Dtx3l
Cd209d	3.53023139128932e-28	-0.712773616331385	0.006	0.131	8.38041629978171e-24	B cells	Cd209d
Capg	3.68004699249219e-28	0.442059540992023	0.579	0.393	8.7360635554772e-24	B cells	Capg
Scpep1	3.8563483821441e-28	-0.394778115487965	0.207	0.427	9.15458542437188e-24	B cells	Scpep1
Gpx3	3.85947108202831e-28	-0.542518289757573	0.027	0.168	9.161998401627e-24	B cells	Gpx3
Lyz1	3.88808420648125e-28	-1.76491803069437	0.016	0.148	9.22992309776584e-24	B cells	Lyz1
Pfkfb3	3.97601044820216e-28	-0.410279876663246	0.066	0.234	9.4386512029871e-24	B cells	Pfkfb3
Slirp	3.99629048550008e-28	-0.264601343268848	0.188	0.426	9.48679398352865e-24	B cells	Slirp
Gcnt2	4.35690686396862e-28	-0.859618142478306	0.003	0.124	1.03428612043751e-23	B cells	Gcnt2
Iscu	4.49999162757754e-28	-0.411117748526788	0.204	0.438	1.06825301247063e-23	B cells	Iscu
Tmed10	5.2703890481609e-28	-0.389104412047141	0.46	0.682	1.25113765614292e-23	B cells	Tmed10
Luc7l2	5.65188573544286e-28	0.494829920127916	0.74	0.729	1.34170115473678e-23	B cells	Luc7l2
Wdr1	5.91654179152629e-28	-0.368945447387905	0.403	0.652	1.40452785589043e-23	B cells	Wdr1
Cd209a	6.62649816957926e-28	-0.711278152211712	0.005	0.128	1.57306440047642e-23	B cells	Cd209a
Icosl	7.29416566390185e-28	0.692889274502576	0.346	0.221	1.73156198695366e-23	B cells	Icosl
Bag1	7.35527145319548e-28	-0.357722024351189	0.331	0.591	1.74606789027408e-23	B cells	Bag1
Pold1	7.89446529671631e-28	0.49743606295342	0.25	0.125	1.87406711678748e-23	B cells	Pold1
Nkg7	7.9862960161283e-28	-1.64057426262624	0.002	0.121	1.8958668112687e-23	B cells	Nkg7
Avpi1	9.15939468720886e-28	-0.283025784849599	0.019	0.154	2.17434870479651e-23	B cells	Avpi1
Sdc4	1.0787585646474e-27	0.529507057056301	0.427	0.284	2.56086495661646e-23	B cells	Sdc4
Ptgs2	1.36474739660677e-27	-1.70967471119327	0.003	0.122	3.23977384480481e-23	B cells	Ptgs2
Rab6a	1.59589141340615e-27	-0.256619951499317	0.21	0.455	3.78848662628486e-23	B cells	Rab6a
Magt1	2.47479241474453e-27	-0.290930081576801	0.248	0.493	5.87490971336205e-23	B cells	Magt1
Mthfd2	2.7441806006416e-27	-0.256552749884111	0.053	0.212	6.5144103278631e-23	B cells	Mthfd2
Ufc1	2.8288663611045e-27	-0.25122960548584	0.219	0.469	6.71544585462596e-23	B cells	Ufc1
Ifnar1	2.88178949327201e-27	-0.267975101251908	0.186	0.418	6.84108007807843e-23	B cells	Ifnar1
Tbc1d10c	3.81688525754728e-27	0.418207938760596	0.36	0.203	9.06090391289148e-23	B cells	Tbc1d10c
Rac2	3.95794074622649e-27	0.30152613250468	0.854	0.775	9.39575553746706e-23	B cells	Rac2
Kidins220	4.18406758449052e-27	-0.251224359629448	0.123	0.322	9.93255803882205e-23	B cells	Kidins220
Ebi3	4.41557436410681e-27	-0.256326078079554	0.042	0.192	1.04821319829532e-22	B cells	Ebi3
Mmp19	4.75930391687638e-27	-0.259789698038558	0.002	0.118	1.12981115682728e-22	B cells	Mmp19
Smchd1	5.16585263221579e-27	0.685746590242665	0.615	0.567	1.22632175636171e-22	B cells	Smchd1
Klk8	5.87229407667908e-27	-0.335305718816084	0.006	0.126	1.39402389086285e-22	B cells	Klk8
Ppp1r3b	6.74015484521884e-27	-0.449390450019866	0.001	0.115	1.6000453587065e-22	B cells	Ppp1r3b
Cd209f	7.82943923505683e-27	-1.25016656523408	0.013	0.136	1.85863058001014e-22	B cells	Cd209f
2001-09-01	8.2310599476364e-27	0.293468592368954	0.422	0.235	1.95397132096941e-22	B cells	2001-09-01
Txnrd1	8.4062967808667e-27	-0.332723838841414	0.135	0.337	1.99557079280994e-22	B cells	Txnrd1
Hsp90b1	8.69884734418508e-27	-0.538676961276925	0.677	0.769	2.0650193710361e-22	B cells	Hsp90b1
Pnpla7	9.18064775719356e-27	-0.254680209972365	0.092	0.275	2.17939397108018e-22	B cells	Pnpla7
Ier3ip1	1.07727131596173e-26	-0.320875994996225	0.348	0.608	2.55733437696155e-22	B cells	Ier3ip1
Hp	1.18610418758756e-26	-1.36536512097796	0.008	0.126	2.81569273091412e-22	B cells	Hp
Znrf2	1.2587498530758e-26	-0.263496064995947	0.264	0.518	2.98814627621664e-22	B cells	Znrf2
Ctsw	1.31146857959676e-26	-0.629067466435924	0.002	0.116	3.11329526110476e-22	B cells	Ctsw
Brwd1	1.32674058780408e-26	0.774929772631956	0.369	0.254	3.1495494813881e-22	B cells	Brwd1
Gata3	1.42468646978398e-26	-0.70163161646961	0.004	0.12	3.38206321062019e-22	B cells	Gata3
Trim30d	1.56079973158155e-26	-0.317134971239537	0.105	0.29	3.70518248280145e-22	B cells	Trim30d
Gm4951	1.74130150205022e-26	-0.281148166102657	0.001	0.114	4.13367563571703e-22	B cells	Gm4951
Kbtbd11	1.80513583144719e-26	-0.283936966315478	0.1	0.282	4.28521195027248e-22	B cells	Kbtbd11
Wsb1	2.03276199458665e-26	-0.325943057526286	0.222	0.46	4.82557369894925e-22	B cells	Wsb1
Tm9sf2	2.57034762401425e-26	-0.273547708703467	0.242	0.487	6.10174822464743e-22	B cells	Tm9sf2
Cd6	3.62887298705386e-26	-0.523848063418646	0.003	0.117	8.61458158396716e-22	B cells	Cd6
Ctsz	3.75500286928241e-26	-0.788487899477611	0.624	0.673	8.91400131138952e-22	B cells	Ctsz
Plk3	3.83415868094001e-26	-0.66673050190882	0.036	0.175	9.1019092926835e-22	B cells	Plk3
Dock5	4.30052752758389e-26	-0.26696527907664	0.002	0.114	1.02090222977314e-21	B cells	Dock5
Fmnl2	4.93862475480166e-26	-0.269817710650469	0.008	0.125	1.17238013054237e-21	B cells	Fmnl2
Tmem14c	5.74690068785931e-26	-0.37854165344703	0.331	0.582	1.36425675429092e-21	B cells	Tmem14c
Itgav	6.0232870977513e-26	-0.291707185003524	0.089	0.265	1.42986812413518e-21	B cells	Itgav
Csnk1g3	6.15427504472122e-26	0.722738611970714	0.416	0.318	1.46096335286637e-21	B cells	Csnk1g3
Esyt2	6.65736571903115e-26	-0.271105616008095	0.151	0.359	1.5803920480408e-21	B cells	Esyt2
Bnip3l	9.2176314316881e-26	-0.306309691654865	0.335	0.6	2.18817352556844e-21	B cells	Bnip3l
Gm12840	9.65075963338381e-26	-0.746683121035947	0.02	0.146	2.29099382936898e-21	B cells	Gm12840
Traf3ip3	9.69041745101581e-26	0.534516517722257	0.372	0.242	2.30040819869664e-21	B cells	Traf3ip3
Cd244a	1.04217314505478e-25	-0.355091952036976	0.012	0.131	2.47401482904555e-21	B cells	Cd244a
Hdac4	1.08649681912026e-25	-0.293861592772378	0.07	0.231	2.5792347989096e-21	B cells	Hdac4
Aebp2	1.16766053464592e-25	-0.374117006459729	0.211	0.434	2.77190934319595e-21	B cells	Aebp2
Ccdc88c	1.41850774893729e-25	0.480485365965172	0.388	0.242	3.36739554520223e-21	B cells	Ccdc88c
Grk6	1.52198327885295e-25	0.631547107051433	0.459	0.369	3.61303610566903e-21	B cells	Grk6
C6	2.32738403765727e-25	-0.565378769577248	0.004	0.115	5.52497696699459e-21	B cells	C6
Rab14	2.40777165619453e-25	-0.395900588038826	0.517	0.714	5.7158091346402e-21	B cells	Rab14
Prdx1	2.6099690193701e-25	-0.556214316116975	0.558	0.739	6.19580545508268e-21	B cells	Prdx1
Tmem30a	2.66190873218635e-25	-0.303277366820582	0.299	0.558	6.31910513933717e-21	B cells	Tmem30a
Tmco1	2.66798764623264e-25	-0.255458040612477	0.273	0.519	6.33353587339166e-21	B cells	Tmco1
Il1r2	2.76634254465609e-25	-1.43112282587027	0.003	0.112	6.5670205667591e-21	B cells	Il1r2
Trpm2	3.28694616594118e-25	-0.292446348428676	0.002	0.111	7.80288150332777e-21	B cells	Trpm2
Ube2l3	3.66793808462445e-25	-0.333979461700536	0.401	0.652	8.70731821908999e-21	B cells	Ube2l3
Ctss	4.72688483564391e-25	-1.15116820270539	0.808	0.722	1.12211519113351e-20	B cells	Ctss
Etf1	5.47154811799162e-25	-0.281561216778003	0.25	0.49	1.29889080773003e-20	B cells	Etf1
Peak1	5.75338531632583e-25	-0.252652876320735	0.1	0.275	1.36579614024259e-20	B cells	Peak1
F7	5.95139260419207e-25	-0.311789923384227	0	0.105	1.41280109030916e-20	B cells	F7
Isg15	6.73473356405989e-25	-0.448264107399925	0.046	0.189	1.59875840077218e-20	B cells	Isg15
Smim3	8.28917087284591e-25	-0.26666488376433	0.019	0.143	1.96776627350489e-20	B cells	Smim3
Lck	8.29343567884579e-25	-0.672801185288639	0.071	0.213	1.9687786958012e-20	B cells	Lck
Ddx60	8.30104806442845e-25	-0.336075003149	0.034	0.169	1.97058580001467e-20	B cells	Ddx60
Sptssa	9.10526244004591e-25	-0.294366907594952	0.267	0.512	2.1614982506425e-20	B cells	Sptssa
Cdk6	1.08266830324525e-24	-0.324536760739835	0.083	0.244	2.57014628507389e-20	B cells	Cdk6
Mpp7	1.12325002549812e-24	-0.354635270888911	0.06	0.211	2.66648323552999e-20	B cells	Mpp7
Rab27a	1.16521882937517e-24	-0.336153664557603	0.039	0.173	2.76611297905373e-20	B cells	Rab27a
Flna	1.20023387067499e-24	-0.509660598740993	0.421	0.627	2.84923518559536e-20	B cells	Flna
Tmem8	1.32042275034956e-24	-0.257086786303267	0.051	0.197	3.13455156705482e-20	B cells	Tmem8
Hif1a	1.37868978961969e-24	-0.43877312223634	0.302	0.529	3.27287169157819e-20	B cells	Hif1a
Abca1	1.3887538148328e-24	-0.80424871167857	0.199	0.367	3.29676268103157e-20	B cells	Abca1
Set	1.81989218467732e-24	0.431844408408012	0.781	0.749	4.32024205720548e-20	B cells	Set
Calm2	1.92641064900676e-24	-0.454796701136456	0.657	0.804	4.57310623967715e-20	B cells	Calm2
Rasgef1b	1.94155693724667e-24	0.620432278001188	0.245	0.129	4.60906201332988e-20	B cells	Rasgef1b
Thbd	2.04323607027171e-24	-0.320497282140128	0.013	0.129	4.85043810721801e-20	B cells	Thbd
Ywhab	2.32897824948973e-24	-0.351753140479475	0.504	0.715	5.52876146646367e-20	B cells	Ywhab
Atp6v0b	2.42631394534761e-24	-0.456648226745467	0.525	0.705	5.75982667486069e-20	B cells	Atp6v0b
Kmt2a	2.52612774413934e-24	0.604637175418431	0.583	0.531	5.99677465181238e-20	B cells	Kmt2a
Tnf	3.13181793820919e-24	-0.429817231778322	0.016	0.134	7.4346226035148e-20	B cells	Tnf
2001-03-01	3.17510359670992e-24	0.597684408688667	0.535	0.438	7.53737842822968e-20	B cells	2001-03-01
Cdc42	3.74646349529311e-24	-0.327875641959994	0.844	0.903	8.89372969147632e-20	B cells	Cdc42
Ifi209	4.01742316589671e-24	0.715688060278071	0.461	0.375	9.5369608535222e-20	B cells	Ifi209
Rnh1	4.21960047311457e-24	-0.31669284588997	0.271	0.501	1.00169095631267e-19	B cells	Rnh1
Sqstm1	4.78084258254932e-24	-0.34412094504833	0.252	0.489	1.13492422067138e-19	B cells	Sqstm1
Vcam1	5.13674900638645e-24	-0.613095591677632	0.013	0.126	1.21941284662608e-19	B cells	Vcam1
Nrros	5.31186650976149e-24	-0.280263250057958	0.279	0.499	1.26098399075228e-19	B cells	Nrros
Ifi214	5.33931665072365e-24	0.44222522879588	0.163	0.064	1.26750037971529e-19	B cells	Ifi214
Cast	5.40753033451122e-24	-0.291414154666342	0.341	0.604	1.28369362610962e-19	B cells	Cast
Map3k1	5.78338170905417e-24	0.640701331242043	0.518	0.467	1.37291698391237e-19	B cells	Map3k1
Cbfa2t3	5.85978506667571e-24	-0.504521488974861	0.198	0.384	1.39105437697815e-19	B cells	Cbfa2t3
Sirpb1b	6.1063997350164e-24	-0.357275242569568	0.001	0.103	1.44959823309554e-19	B cells	Sirpb1b
Acp5	6.32912898045978e-24	0.441817181946647	0.432	0.303	1.50247192867135e-19	B cells	Acp5
Arhgap17	6.4877527593996e-24	0.612232129554524	0.551	0.495	1.54012762755387e-19	B cells	Arhgap17
Ikbke	6.6161606363701e-24	-0.256986390374167	0.024	0.146	1.5706103734679e-19	B cells	Ikbke
Pomp	6.78762898154912e-24	-0.374575235418393	0.476	0.691	1.61131524392994e-19	B cells	Pomp
Hck	6.79174755533092e-24	-0.341179151065319	0.145	0.334	1.61229295216001e-19	B cells	Hck
Tpd52	6.88655891229779e-24	-0.795304242848482	0.37	0.581	1.63480022019037e-19	B cells	Tpd52
Ncoa7	8.1271811664998e-24	-0.251181982721868	0.13	0.319	1.92931153711539e-19	B cells	Ncoa7
Gnb1	8.46056514751624e-24	-0.358025770406065	0.496	0.714	2.00845356036888e-19	B cells	Gnb1
Mbnl2	8.96169503866688e-24	-0.357400068271323	0.31	0.547	2.12741678522913e-19	B cells	Mbnl2
Cd209g	1.04273478312514e-23	-0.525871305850082	0.002	0.104	2.47534810166078e-19	B cells	Cd209g
Hhex	1.11614145576964e-23	0.629760468451736	0.314	0.202	2.64960820185155e-19	B cells	Hhex
Atp6ap1	1.17185120637108e-23	-0.306701003166014	0.325	0.568	2.7818575788043e-19	B cells	Atp6ap1
AA467197	1.2746810165648e-23	-0.693412676601023	0.015	0.127	3.02596526522317e-19	B cells	AA467197
Rpn1	1.82980552381512e-23	-0.283315207262074	0.281	0.509	4.34377533298472e-19	B cells	Rpn1
Ifitm1	1.88359516576112e-23	-2.20001042173043	0.005	0.109	4.47146656400031e-19	B cells	Ifitm1
Nedd9	2.10477066019925e-23	0.618772059084047	0.431	0.329	4.99651507024701e-19	B cells	Nedd9
Slamf1	2.15545521602447e-23	0.334944710035618	0.14	0.049	5.11683513732049e-19	B cells	Slamf1
Ccnd2	2.25136763560468e-23	-0.65637739257733	0.18	0.348	5.34452163016195e-19	B cells	Ccnd2
Themis2	2.48776401374649e-23	-0.37464856330489	0.2	0.411	5.9057029922328e-19	B cells	Themis2
Bin1	2.64379370280117e-23	0.586304860817441	0.522	0.461	6.2761018710797e-19	B cells	Bin1
Slc44a2	2.66585918598331e-23	0.46597304329809	0.347	0.212	6.32848312160577e-19	B cells	Slc44a2
Dmxl2	3.1277311175357e-23	-0.368472919145895	0.014	0.124	7.42492089991801e-19	B cells	Dmxl2
Fam43a	3.60516690580604e-23	0.619647775469962	0.292	0.172	8.55830571769297e-19	B cells	Fam43a
Fus	3.67045283612256e-23	0.431112206278427	0.759	0.752	8.71328798767135e-19	B cells	Fus
Pmepa1	4.26640438654635e-23	-0.504076715750958	0.053	0.186	1.01280173732224e-18	B cells	Pmepa1
Slfn2	4.67777696458095e-23	-0.466069708301052	0.495	0.709	1.11045747362187e-18	B cells	Slfn2
Abi1	4.71842995724164e-23	-0.275227027807146	0.346	0.612	1.12010808754959e-18	B cells	Abi1
Tbc1d15	4.77910858181282e-23	-0.254143983598631	0.167	0.369	1.13451258623654e-18	B cells	Tbc1d15
Icam2	4.84933345053e-23	0.384317731924565	0.204	0.095	1.15118326782132e-18	B cells	Icam2
Zap70	5.08198182546698e-23	-0.347491668218347	0.008	0.112	1.20641166554761e-18	B cells	Zap70
Psma7	5.48002812289063e-23	-0.419596869531431	0.571	0.736	1.30090387609301e-18	B cells	Psma7
Padi2	6.85234500371161e-23	-0.264945289383307	0.016	0.128	1.6266781804311e-18	B cells	Padi2
Sf3b3	6.90400268804889e-23	0.644015104895163	0.452	0.37	1.63894119811593e-18	B cells	Sf3b3
Hcar2	7.67384457127791e-23	-0.71188741943617	0.002	0.101	1.82169396277566e-18	B cells	Hcar2
Dynlrb1	8.10847679869388e-23	-0.293862378675168	0.299	0.555	1.92487130724194e-18	B cells	Dynlrb1
Eif3i	9.08469839546292e-23	0.436471628273775	0.6	0.566	2.15661655209894e-18	B cells	Eif3i
Tiparp	9.26127110128965e-23	-0.337014679684774	0.162	0.354	2.19853314673515e-18	B cells	Tiparp
Txnip	1.12082789116901e-22	-0.721584465114724	0.535	0.68	2.66073333084611e-18	B cells	Txnip
Srebf2	1.12791940797802e-22	0.61056017559456	0.422	0.336	2.67756788259903e-18	B cells	Srebf2
Lmbrd1	1.20756971517375e-22	0.619562041048297	0.456	0.384	2.86664974685096e-18	B cells	Lmbrd1
Cers4	1.33052050881058e-22	0.421977676495927	0.205	0.094	3.15852263586544e-18	B cells	Cers4
S1pr4	1.33395306175704e-22	0.375805522327012	0.211	0.098	3.16667117330504e-18	B cells	S1pr4
Incenp	1.39875812876607e-22	-0.2630782020309	0.042	0.171	3.32051192187777e-18	B cells	Incenp
Hdc	1.44232437435982e-22	-1.96002772193655	0.006	0.107	3.42393383229277e-18	B cells	Hdc
Apoe	1.61955459888515e-22	-4.09856050743397	0.533	0.604	3.84466066229346e-18	B cells	Apoe
Dst	1.62660706973675e-22	-0.331762131579585	0.018	0.13	3.86140252284807e-18	B cells	Dst
Chst15	1.64719814949143e-22	0.354249622325292	0.182	0.079	3.91028368707772e-18	B cells	Chst15
Arid4b	1.67292611965895e-22	0.614334168715335	0.52	0.455	3.97135931545837e-18	B cells	Arid4b
Prelid1	1.71475642809356e-22	-0.31054955688376	0.363	0.602	4.07066028465131e-18	B cells	Prelid1
Rnf19b	1.90165975452743e-22	-0.317213369011512	0.185	0.386	4.51435009127267e-18	B cells	Rnf19b
Dok3	2.01531046424659e-22	0.469923696495781	0.345	0.227	4.78414551107498e-18	B cells	Dok3
Pbx1	2.11733485974508e-22	-0.38894989355546	0.034	0.157	5.02634122354883e-18	B cells	Pbx1
Rhof	2.17170091618417e-22	0.382574584194461	0.228	0.112	5.15540080492961e-18	B cells	Rhof
Plaat3	3.15335170783644e-22	-0.296800126675707	0.169	0.36	7.48574161923292e-18	B cells	Plaat3
Etv3	3.7537434123899e-22	-0.448904256509944	0.233	0.436	8.91101148667238e-18	B cells	Etv3
Fyn	3.76358638732766e-22	-0.372484516685976	0.178	0.368	8.93437772487714e-18	B cells	Fyn
Gpr132	3.77292143989152e-22	-0.290753503758155	0.132	0.307	8.95653820615847e-18	B cells	Gpr132
Cflar	3.83068578600678e-22	-0.276407426388723	0.248	0.478	9.0936649874015e-18	B cells	Cflar
Psma4	3.94186657724426e-22	-0.37095856794494	0.373	0.588	9.35759706772016e-18	B cells	Psma4
Syvn1	4.53674978200848e-22	0.522301568312152	0.273	0.164	1.07697903075099e-17	B cells	Syvn1
Cd5	4.89040719292011e-22	-0.550751354577104	0.016	0.122	1.16093376352731e-17	B cells	Cd5
Gapdh	4.89445962417881e-22	-0.516714615259581	0.745	0.832	1.16189577018381e-17	B cells	Gapdh
Slc22a15	5.84459677535959e-22	-0.313081808515388	0.008	0.108	1.38744882850261e-17	B cells	Slc22a15
Micos10	5.8649234160692e-22	-0.339580265755375	0.426	0.666	1.39227416974067e-17	B cells	Micos10
Cd2	6.62226047796308e-22	0.358784692310866	0.439	0.288	1.57205841486365e-17	B cells	Cd2
Pigr	7.20866808693164e-22	0.29762695005535	0.103	0.03	1.7112657171567e-17	B cells	Pigr
Runx1	8.23657258142345e-22	-0.356434234241929	0.334	0.57	1.95527996510411e-17	B cells	Runx1
Cd84	8.45763981237758e-22	-0.329825604984477	0.322	0.532	2.00775911506031e-17	B cells	Cd84
Acap1	9.24919501216402e-22	0.404411195729204	0.263	0.14	2.19566640393762e-17	B cells	Acap1
Ppp3cc	1.01931471264827e-21	0.394996531063136	0.199	0.094	2.41975119635574e-17	B cells	Ppp3cc
Tgoln1	1.09982767963182e-21	-0.284126112485471	0.319	0.572	2.61088092867798e-17	B cells	Tgoln1
Lilra6	1.13993625157674e-21	-0.256233645063155	0.023	0.135	2.70609466761803e-17	B cells	Lilra6
Il18r1	1.27628636891607e-21	-0.443504630105423	0.004	0.1	3.02977621116985e-17	B cells	Il18r1
Ndufb8	1.27901629073437e-21	-0.298892735216262	0.38	0.608	3.03625677257433e-17	B cells	Ndufb8
Cd80	1.319634845699e-21	-0.277004343907236	0.023	0.134	3.13268116020486e-17	B cells	Cd80
Pik3ip1	1.32799066602544e-21	0.367379401821963	0.214	0.103	3.1525170420778e-17	B cells	Pik3ip1
N4bp2	1.34055584987081e-21	0.610803979654687	0.286	0.178	3.18234553200831e-17	B cells	N4bp2
4930581F22Rik	1.53368624329466e-21	-0.281294190211658	0.014	0.118	3.64081777295718e-17	B cells	4930581F22Rik
Tmod3	1.54149987686407e-21	0.580921755572905	0.566	0.549	3.65936655768761e-17	B cells	Tmod3
Myc	1.56524301148263e-21	0.702657602348005	0.252	0.145	3.71573038495862e-17	B cells	Myc
Elf1	1.71350793948477e-21	0.487956529534096	0.639	0.637	4.06769649754289e-17	B cells	Elf1
Eef1d	1.74418949639421e-21	0.374927484564141	0.736	0.736	4.14053144549021e-17	B cells	Eef1d
Jakmip1	2.02310760933427e-21	0.33355441958762	0.191	0.085	4.80265515379862e-17	B cells	Jakmip1
Tes	2.05670788282607e-21	-0.30728424097866	0.214	0.415	4.88241884304081e-17	B cells	Tes
Pmaip1	2.10767928416091e-21	-0.408958304599316	0.115	0.272	5.00341985266958e-17	B cells	Pmaip1
Nr4a3	2.40821618953893e-21	-0.484041152181318	0.047	0.173	5.71686441234647e-17	B cells	Nr4a3
Tgfbr1	2.72454027772085e-21	-0.517249656481845	0.109	0.264	6.46778616528153e-17	B cells	Tgfbr1
Lef1	2.8948293266207e-21	-0.580296690409239	0.018	0.123	6.87203533846489e-17	B cells	Lef1
Snrpe	3.0043358054632e-21	0.351493866429842	0.722	0.693	7.13199276858909e-17	B cells	Snrpe
Esd	3.14637339795065e-21	-0.268509136818078	0.307	0.551	7.46917580939505e-17	B cells	Esd
Eif4a1	3.33941817558402e-21	-0.363719984238194	0.622	0.772	7.92744480701892e-17	B cells	Eif4a1
Gimap9	3.5707474899404e-21	0.33718423150063	0.299	0.163	8.47659746636951e-17	B cells	Gimap9
Tuba1a	3.73035840758308e-21	-0.328830505744342	0.212	0.409	8.85549782376148e-17	B cells	Tuba1a
Apbb1ip	4.69383583590318e-21	-0.365820885698693	0.404	0.659	1.11426968908506e-16	B cells	Apbb1ip
Nol7	5.4392230033109e-21	0.449962247167456	0.616	0.601	1.29121714875598e-16	B cells	Nol7
Cox5a	6.91753667958113e-21	-0.451796928007742	0.543	0.716	1.64215403236576e-16	B cells	Cox5a
Mrfap1	7.12783715062557e-21	-0.310646054553543	0.415	0.651	1.692077261187e-16	B cells	Mrfap1
Bcl7a	7.55911684837821e-21	0.311152128423982	0.14	0.054	1.7944587486365e-16	B cells	Bcl7a
Med13	8.50558055135761e-21	0.667890818573937	0.492	0.451	2.01913976708678e-16	B cells	Med13
Gm15987	9.87296259478568e-21	0.577152737280269	0.22	0.12	2.34374259037617e-16	B cells	Gm15987
Uqcrq	1.14713292681763e-20	-0.357070341288715	0.506	0.704	2.72317885497236e-16	B cells	Uqcrq
Ncf1	1.27825205480918e-20	-0.604941363112792	0.4	0.579	3.0344425529115e-16	B cells	Ncf1
mt-Cytb	1.47106690888606e-20	0.38915468293929	0.917	0.927	3.49216573500463e-16	B cells	mt-Cytb
Smad7	1.71598648463334e-20	0.494434131682055	0.36	0.234	4.07358031587109e-16	B cells	Smad7
Slc38a2	1.92287168303303e-20	0.400782529204023	0.697	0.671	4.56470508835212e-16	B cells	Slc38a2
Rab20	1.99704999664805e-20	-0.257912092750775	0.042	0.162	4.74079698704279e-16	B cells	Rab20
Tspan32	2.18248933783762e-20	0.540089758021775	0.408	0.312	5.18101143909271e-16	B cells	Tspan32
Dgat1	2.26170460547351e-20	-0.461900509805964	0.044	0.164	5.36906056293357e-16	B cells	Dgat1
Atxn1	2.38715135819755e-20	-0.311132905229163	0.094	0.239	5.66685860922516e-16	B cells	Atxn1
Atp6v0e	2.50501607243503e-20	-0.375143333675702	0.55	0.739	5.94665765435353e-16	B cells	Atp6v0e
Brk1	2.565943343428e-20	-0.358500854086515	0.502	0.727	6.09129290296374e-16	B cells	Brk1
Trim59	2.58697602665621e-20	0.429859807844548	0.212	0.107	6.14122238967917e-16	B cells	Trim59
Cbl	2.64913129328697e-20	-0.321752282564551	0.457	0.686	6.28877277713394e-16	B cells	Cbl
Dync1h1	2.8063797531775e-20	-0.290100598849908	0.358	0.589	6.66206489606806e-16	B cells	Dync1h1
Prkcd	2.94242057155554e-20	-0.36625500910383	0.373	0.579	6.9850121948157e-16	B cells	Prkcd
Myo5a	3.86836029594882e-20	-0.388700626394773	0.267	0.457	9.1831005065529e-16	B cells	Myo5a
Fam189b	4.82664165097598e-20	-0.289860227736991	0.025	0.13	1.14579646152519e-15	B cells	Fam189b
Cox6b1	5.10340273754998e-20	-0.361896146990367	0.726	0.818	1.21149677586699e-15	B cells	Cox6b1
Atp5j2	5.71329019106733e-20	-0.37053965429104	0.631	0.771	1.35627795845747e-15	B cells	Atp5j2
Zfp36	5.8788391845697e-20	-1.130281666681	0.655	0.721	1.395577634025e-15	B cells	Zfp36
Uchl3	6.56549542049578e-20	0.557207674614674	0.349	0.256	1.55858295787149e-15	B cells	Uchl3
Igfbp6	7.85031502824182e-20	-0.393207495305377	0.013	0.109	1.86358628455432e-15	B cells	Igfbp6
Slc9a7	8.06497782907012e-20	0.266161153189186	0.103	0.033	1.91454508684296e-15	B cells	Slc9a7
Dock10	8.78152103789532e-20	0.56293991633226	0.624	0.571	2.08464527918597e-15	B cells	Dock10
Tkt	9.36969234680756e-20	-0.392736078461509	0.406	0.599	2.22427126620865e-15	B cells	Tkt
Myl12a	1.06466691669806e-19	-0.312989695907688	0.501	0.709	2.52741279354953e-15	B cells	Myl12a
Atp5md	1.16653854082806e-19	-0.362108774244866	0.476	0.684	2.76924584207172e-15	B cells	Atp5md
Lat2	1.19918066219882e-19	0.4923403449176	0.403	0.31	2.84673497399377e-15	B cells	Lat2
Gm11808	1.23524817327573e-19	0.543972336711023	0.522	0.474	2.93235563853926e-15	B cells	Gm11808
Prdx6	1.29634073913831e-19	-0.383725376233226	0.27	0.477	3.07738328064044e-15	B cells	Prdx6
Grb2	1.41963109527962e-19	0.372999588810601	0.714	0.711	3.3700622570843e-15	B cells	Grb2
D16Ertd472e	1.75812729876772e-19	-0.286349747493905	0.098	0.24	4.1736183945447e-15	B cells	D16Ertd472e
Ptk2b	1.78474108830811e-19	0.494917832408526	0.437	0.344	4.23679686953463e-15	B cells	Ptk2b
Arid3b	1.81443983355231e-19	0.454242209032707	0.209	0.111	4.30729872086982e-15	B cells	Arid3b
Peli1	1.82009244683471e-19	-0.284815921322429	0.317	0.544	4.32071745954091e-15	B cells	Peli1
Stx7	1.84775959542797e-19	-0.285221868512214	0.301	0.518	4.38639650358645e-15	B cells	Stx7
H2-DMb1	2.40386491056386e-19	-0.915713823866079	0.352	0.464	5.70653491118754e-15	B cells	H2-DMb1
Icam1	2.66484107897122e-19	-0.473564952317928	0.15	0.315	6.32606623736977e-15	B cells	Icam1
Ctcf	2.78746940221388e-19	0.510886931855491	0.547	0.508	6.61717361391552e-15	B cells	Ctcf
Msi2	4.19538757359513e-19	0.465064112199156	0.364	0.256	9.95943056095749e-15	B cells	Msi2
Ccnl1	4.33106620303912e-19	-0.49955775311472	0.482	0.688	1.02815180593946e-14	B cells	Ccnl1
Ndufc2	4.40900887949553e-19	-0.272984424322985	0.356	0.578	1.04665461790344e-14	B cells	Ndufc2
Pdcd4	4.52148569551376e-19	0.350908557406537	0.624	0.549	1.07335548925801e-14	B cells	Pdcd4
Ankrd11	4.60541013580228e-19	0.408239257208539	0.707	0.7	1.0932783121381e-14	B cells	Ankrd11
Scaf11	6.08097612064926e-19	0.52337715043263	0.592	0.585	1.44356292128093e-14	B cells	Scaf11
Marcksl1	7.7648828819771e-19	-0.801927159490074	0.207	0.37	1.84330554735255e-14	B cells	Marcksl1
Rin3	7.9611972202943e-19	-0.258611119176316	0.209	0.395	1.88990860812566e-14	B cells	Rin3
Serpinb6b	8.81598660407823e-19	-0.72995543125029	0.02	0.116	2.09282705994213e-14	B cells	Serpinb6b
Stat3	9.86879442937439e-19	-0.286118016317241	0.389	0.632	2.34275310958919e-14	B cells	Stat3
Stt3b	1.03168448665646e-18	0.712845272250849	0.417	0.364	2.44911580287378e-14	B cells	Stt3b
Tm9sf3	1.04343013328937e-18	-0.26711770160654	0.432	0.662	2.47699879341563e-14	B cells	Tm9sf3
Chd2	1.26512836309454e-18	0.54975799721047	0.502	0.448	3.00328822115012e-14	B cells	Chd2
5830428M24Rik	1.2780851474359e-18	0.333136333538568	0.19	0.092	3.03404633149808e-14	B cells	5830428M24Rik
Calm3	1.4426440688749e-18	-0.326360235633311	0.43	0.647	3.42469275510214e-14	B cells	Calm3
Map1lc3b	1.44624405712224e-18	-0.442982476013146	0.482	0.721	3.43323876720249e-14	B cells	Map1lc3b
Txk	1.57272797091367e-18	-0.47398623264939	0.046	0.156	3.73349893015195e-14	B cells	Txk
Dad1	1.65290288260428e-18	0.339699913765724	0.691	0.672	3.9238261530143e-14	B cells	Dad1
Tespa1	1.67378896146421e-18	0.294105115316524	0.266	0.146	3.97340761561988e-14	B cells	Tespa1
Timm10b	2.05117411516093e-18	-0.332617534172955	0.376	0.593	4.86928223198052e-14	B cells	Timm10b
Nfatc3	2.24103759879156e-18	0.554806918014666	0.471	0.41	5.31999915577129e-14	B cells	Nfatc3
Prdx2	2.40407626763335e-18	-0.253172030209396	0.337	0.559	5.70703665173482e-14	B cells	Prdx2
H2-D1	2.69218925133131e-18	-0.338817992588586	0.94	0.944	6.39098806373541e-14	B cells	H2-D1
Ndufb9	2.876713034435e-18	-0.270767906376289	0.413	0.654	6.82902907244524e-14	B cells	Ndufb9
Cyba	2.9972353041028e-18	-0.392538578579503	0.86	0.886	7.11513688840965e-14	B cells	Cyba
Acsf2	3.39737739281066e-18	0.353974828081267	0.159	0.074	8.06503419279322e-14	B cells	Acsf2
Zfp608	4.76296363512219e-18	0.553600045429484	0.266	0.172	1.13067993734166e-13	B cells	Zfp608
Eif3e	5.14430236551572e-18	0.343262913198103	0.718	0.7	1.22120593854978e-13	B cells	Eif3e
Mob1a	5.46590788858434e-18	-0.273240999901895	0.482	0.69	1.29755187367104e-13	B cells	Mob1a
Rubcnl	5.56853862980048e-18	0.40366681585968	0.191	0.101	1.32191538532834e-13	B cells	Rubcnl
A530032D15Rik	7.45393192306253e-18	0.296354212540648	0.12	0.047	1.76948889921581e-13	B cells	A530032D15Rik
Tox	9.12663103497266e-18	-0.37110614257133	0.024	0.118	2.16657094139216e-13	B cells	Tox
Dync1i2	9.24216900348694e-18	-0.252202057530405	0.416	0.639	2.19399849973776e-13	B cells	Dync1i2
Arf1	9.50663128430265e-18	-0.285468209883177	0.519	0.717	2.25677920058061e-13	B cells	Arf1
Trim34a	9.64260995262568e-18	0.562855189549783	0.24	0.145	2.28905917665381e-13	B cells	Trim34a
C3	1.009430160164e-17	-0.388320637993333	0.077	0.203	2.39628625721332e-13	B cells	C3
Sfpq	1.03778918903263e-17	0.398078968342374	0.719	0.729	2.46360775584457e-13	B cells	Sfpq
Pik3ap1	1.06810250900719e-17	0.583335955929143	0.442	0.379	2.53556854613217e-13	B cells	Pik3ap1
Plek	1.24787368839596e-17	-0.75741086844335	0.427	0.609	2.96232734888317e-13	B cells	Plek
Ncf2	1.60372317972401e-17	-0.497562802265896	0.387	0.558	3.80707845634684e-13	B cells	Ncf2
Junb	1.72768221560277e-17	-0.803039945472829	0.732	0.852	4.10134481161941e-13	B cells	Junb
Fnbp1	1.75829357452174e-17	-0.30565267214262	0.386	0.608	4.17401311655715e-13	B cells	Fnbp1
Cap1	1.78290973483543e-17	-0.333712894038858	0.433	0.671	4.23244941952583e-13	B cells	Cap1
Ybx1	1.7856252621428e-17	-0.384800814874835	0.82	0.864	4.23889580980078e-13	B cells	Ybx1
9930111J21Rik2	1.80960735056624e-17	0.489279022337337	0.603	0.57	4.2958268895092e-13	B cells	9930111J21Rik2
Nxpe3	2.22155881367048e-17	0.275434853576772	0.16	0.072	5.27375846777235e-13	B cells	Nxpe3
Irf4	2.70338244646551e-17	0.647964603352866	0.297	0.206	6.41755958966447e-13	B cells	Irf4
Txndc5	2.97483058710116e-17	0.604297103540613	0.335	0.258	7.06195033071944e-13	B cells	Txndc5
Net1	3.16343407315019e-17	-0.311839315399981	0.083	0.209	7.50967614625125e-13	B cells	Net1
Hmgb2	3.53398595685402e-17	-0.821532495480546	0.479	0.679	8.38932926297575e-13	B cells	Hmgb2
Rnf122	3.63902707265213e-17	0.325570993281959	0.117	0.046	8.6386863677689e-13	B cells	Rnf122
Rbm25	3.89769324264264e-17	0.441271253364181	0.662	0.687	9.25273398870936e-13	B cells	Rbm25
Gm20186	3.92968605522653e-17	-0.446766668681578	0.018	0.106	9.32868172650225e-13	B cells	Gm20186
Cd48	3.99675017423037e-17	-0.300718111143553	0.346	0.548	9.48788523860547e-13	B cells	Cd48
Tent5c	4.43901994448415e-17	-0.314039236379469	0.063	0.176	1.05377894462109e-12	B cells	Tent5c
Tnfrsf18	7.8614767378651e-17	-0.425345321275632	0.063	0.174	1.8662359628018e-12	B cells	Tnfrsf18
Serbp1	8.26125430650599e-17	0.300617467256234	0.86	0.816	1.96113915982146e-12	B cells	Serbp1
Itsn2	8.86278562992635e-17	0.511451325234366	0.57	0.569	2.10393668068822e-12	B cells	Itsn2
Tmem154	1.25036501634187e-16	-0.251493565723451	0.095	0.221	2.96824151229397e-12	B cells	Tmem154
Zdhhc18	1.40125644034624e-16	0.458862516228998	0.355	0.259	3.32644266373793e-12	B cells	Zdhhc18
Farsb	1.5585807883259e-16	0.525748368602818	0.285	0.2	3.69991493340685e-12	B cells	Farsb
Sema4b	1.5709373571632e-16	0.388279171945498	0.198	0.109	3.72924819216972e-12	B cells	Sema4b
Serpinb9	1.58323704192225e-16	-0.463521746098738	0.033	0.128	3.75844641381922e-12	B cells	Serpinb9
Cd40	1.6627159021114e-16	0.461214506419873	0.245	0.155	3.94712128002226e-12	B cells	Cd40
Mfsd4a	1.86844192106813e-16	0.338511722546826	0.192	0.102	4.43549427642363e-12	B cells	Mfsd4a
Pde7a	2.48393348628656e-16	0.492982256701419	0.345	0.252	5.89660970309566e-12	B cells	Pde7a
1810037I17Rik	2.59071994598176e-16	-0.29463343891915	0.403	0.625	6.1501100797661e-12	B cells	1810037I17Rik
Lmnb1	2.84488667172135e-16	-0.72707592189307	0.126	0.252	6.75347646999932e-12	B cells	Lmnb1
Sp110	2.86371857176581e-16	0.529006633511242	0.463	0.415	6.79818151751485e-12	B cells	Sp110
Hba-a2	3.10756772909367e-16	-0.447561866514743	0.224	0.385	7.37705503209547e-12	B cells	Hba-a2
P2rx4	3.21100909042887e-16	-0.255128737083697	0.269	0.454	7.6226144797691e-12	B cells	P2rx4
Pgk1	3.25081559910872e-16	-0.284113227440833	0.33	0.529	7.71711115072419e-12	B cells	Pgk1
Snx20	3.86758802681127e-16	-0.303120899067871	0.315	0.522	9.18126721684727e-12	B cells	Snx20
Sla	3.88323188844855e-16	-0.276807662323399	0.358	0.57	9.218404179988e-12	B cells	Sla
Sri	4.77518523364299e-16	-0.323154307962138	0.452	0.669	1.13358122261451e-11	B cells	Sri
Tomm7	5.2714079882926e-16	-0.314269778093849	0.598	0.764	1.25137954234078e-11	B cells	Tomm7
mt-Nd1	6.38812471423694e-16	0.374993693329968	0.868	0.857	1.51647692591271e-11	B cells	mt-Nd1
Tpm3	7.27161763438518e-16	-0.254273890987776	0.761	0.855	1.7262093102267e-11	B cells	Tpm3
S100a10	7.41098686530217e-16	-0.711472538258865	0.603	0.683	1.75929417195408e-11	B cells	S100a10
Plxnc1	1.0227667017956e-15	-0.319890997746562	0.173	0.332	2.42794587339257e-11	B cells	Plxnc1
Matr3	1.12616166640738e-15	0.480958722214931	0.536	0.521	2.67339517988448e-11	B cells	Matr3
Sub1	1.52626981115427e-15	0.314907975566396	0.768	0.78	3.62321190469912e-11	B cells	Sub1
Gm10076	1.57404921573921e-15	0.394007705257831	0.622	0.621	3.7366354332433e-11	B cells	Gm10076
Unc119	1.93738020788434e-15	-0.264651170098024	0.189	0.337	4.59914687549664e-11	B cells	Unc119
Tlr7	2.76807125196334e-15	-0.266815465411112	0.098	0.215	6.57112434503578e-11	B cells	Tlr7
S100a8	3.15848154766013e-15	-5.39563760238409	0.034	0.12	7.49791934599039e-11	B cells	S100a8
Gns	3.20481707797051e-15	-0.407123366401652	0.362	0.516	7.60791526139419e-11	B cells	Gns
Uqcrb	4.10525502195539e-15	-0.280637429603337	0.493	0.672	9.7454648966199e-11	B cells	Uqcrb
Srsf7	4.34458253905197e-15	0.415071170282346	0.574	0.551	1.03136044894555e-10	B cells	Srsf7
Osbpl9	4.58425908623082e-15	-0.317903561532936	0.31	0.491	1.08825726448033e-10	B cells	Osbpl9
Pi16	4.59878434077315e-15	-0.275782554886291	0.02	0.101	1.09170541465614e-10	B cells	Pi16
Gpr171	4.7790343832233e-15	0.452940494585803	0.223	0.133	1.13449497223338e-10	B cells	Gpr171
Adam19	6.36490869045204e-15	-0.269815290325789	0.119	0.248	1.51096567402641e-10	B cells	Adam19
Ptpn1	6.89574812669778e-15	-0.310621979824841	0.522	0.706	1.63698164779679e-10	B cells	Ptpn1
S100a9	7.66132208207047e-15	-5.63961863555569	0.035	0.12	1.81872124906271e-10	B cells	S100a9
Stmn1	9.05769139091714e-15	-0.622896126764776	0.077	0.185	2.15020535928982e-10	B cells	Stmn1
Ifi27l2a	9.1588357708336e-15	-0.830649103196176	0.591	0.659	2.17421602363819e-10	B cells	Ifi27l2a
Ywhae	9.53925662690291e-15	-0.284471982151711	0.58	0.729	2.26452413066048e-10	B cells	Ywhae
Kif23	1.00129249388395e-14	-0.264882493645774	0.025	0.106	2.3769682512311e-10	B cells	Kif23
mt-Atp6	1.11189622085411e-14	0.298711436653216	0.945	0.947	2.63953043868558e-10	B cells	mt-Atp6
Diaph1	1.18620360668838e-14	-0.264163386399955	0.457	0.658	2.81592874191756e-10	B cells	Diaph1
Tsc22d3	1.26301074710906e-14	0.345536790560734	0.732	0.67	2.99826121256219e-10	B cells	Tsc22d3
H2afj	1.37964744811841e-14	-0.286453897652221	0.48	0.675	3.27514507708828e-10	B cells	H2afj
Mettl23	1.66031434399611e-14	0.482237237549096	0.423	0.37	3.94142022121236e-10	B cells	Mettl23
Fubp1	1.70593851136185e-14	0.527488402591778	0.501	0.468	4.04972743212189e-10	B cells	Fubp1
Scml4	1.93135954376753e-14	0.271076322703416	0.134	0.061	4.58485442094973e-10	B cells	Scml4
Son	2.39694848511747e-14	0.26328050012622	0.841	0.842	5.69011600882037e-10	B cells	Son
Cnr2	2.48557496101364e-14	0.385303638110358	0.159	0.084	5.90050639995028e-10	B cells	Cnr2
Sec61b	2.59314981848203e-14	-0.363026356903235	0.65	0.763	6.1558783540945e-10	B cells	Sec61b
Gpsm3	2.59709154917791e-14	-0.276619056574098	0.414	0.635	6.16523562859344e-10	B cells	Gpsm3
Tuba1b	2.86895252000842e-14	-0.518488080495867	0.462	0.628	6.81060638724798e-10	B cells	Tuba1b
Sesn3	3.06398112250721e-14	0.354138603956292	0.313	0.218	7.27358478671986e-10	B cells	Sesn3
Arhgap15	3.16828980605994e-14	0.526445614811723	0.543	0.535	7.5212031706057e-10	B cells	Arhgap15
Dnajc9	3.17882359268032e-14	0.415366026152386	0.305	0.221	7.5462093266638e-10	B cells	Dnajc9
Gm43305	3.23683380274752e-14	0.45245809139543	0.355	0.277	7.68391976434234e-10	B cells	Gm43305
Rubcn	3.37407749087387e-14	0.42602046706016	0.226	0.146	8.00972255558549e-10	B cells	Rubcn
Cd2ap	3.52745373425957e-14	0.478102579415426	0.553	0.518	8.3738224197588e-10	B cells	Cd2ap
Tnrc6b	3.78180856595995e-14	0.446081970699043	0.561	0.541	8.97763535473233e-10	B cells	Tnrc6b
Rabep2	3.85444577171156e-14	0.383683708957837	0.202	0.121	9.15006881746606e-10	B cells	Rabep2
Retreg1	4.50313466893466e-14	0.378702617838535	0.426	0.351	1.0689991390584e-09	B cells	Retreg1
2410006H16Rik	4.64018407935736e-14	0.381070414540961	0.603	0.578	1.10153329859864e-09	B cells	2410006H16Rik
Klhl24	4.8031206068038e-14	0.510794752461418	0.533	0.511	1.14021280084915e-09	B cells	Klhl24
Clic4	4.9487613343914e-14	-0.304594714007533	0.233	0.405	1.17478645317117e-09	B cells	Clic4
Arpc3	5.38929070999841e-14	-0.280635919254828	0.796	0.864	1.27936372164652e-09	B cells	Arpc3
Trim12a	6.01420129410656e-14	0.461021503062978	0.398	0.329	1.42771124520796e-09	B cells	Trim12a
mt-Nd5	6.60978066871427e-14	0.615109001345461	0.653	0.66	1.56909583294608e-09	B cells	mt-Nd5
Lmo4	7.5611763684661e-14	-0.290521401893209	0.238	0.411	1.79494765811017e-09	B cells	Lmo4
Btk	8.18319088516923e-14	0.542914977100202	0.363	0.31	1.94260768423032e-09	B cells	Btk
Ttc14	1.00688514622038e-13	0.566132406235725	0.451	0.416	2.39024464861255e-09	B cells	Ttc14
Cnbp	1.02630381213919e-13	0.365109916006994	0.673	0.71	2.43634261963723e-09	B cells	Cnbp
Hnrnpf	1.21373566652817e-13	0.251483359981318	0.859	0.838	2.88128709877122e-09	B cells	Hnrnpf
Ubc	1.27993282502688e-13	-0.381824818238715	0.743	0.858	3.0384325333313e-09	B cells	Ubc
Itpr1	1.63377475487913e-13	0.516888660317029	0.319	0.242	3.87841789060756e-09	B cells	Itpr1
Smg1	2.91285626502085e-13	0.560327418968853	0.533	0.534	6.914829487533e-09	B cells	Smg1
Rogdi	2.91343353490132e-13	-0.277025878248762	0.078	0.182	6.91619986850224e-09	B cells	Rogdi
Pak2	3.97137738904979e-13	-0.266489962443399	0.579	0.768	9.4276527838653e-09	B cells	Pak2
Zc3h12d	4.44672485982241e-13	0.297111686134975	0.168	0.092	1.05560801447324e-08	B cells	Zc3h12d
Hnrnpa1	4.87264961607986e-13	0.392961832136362	0.635	0.643	1.1567182923612e-08	B cells	Hnrnpa1
Fam214a	4.93518603379715e-13	0.373218869662973	0.188	0.112	1.1715638125631e-08	B cells	Fam214a
Baz1a	5.21690213669381e-13	0.432544098547782	0.524	0.5	1.23844039822974e-08	B cells	Baz1a
St6gal1	5.30134881809592e-13	0.567281675741752	0.364	0.305	1.25848719592779e-08	B cells	St6gal1
Cks2	6.04119350924122e-13	-0.371686997100664	0.083	0.184	1.43411892715877e-08	B cells	Cks2
Map4k2	6.66544405683615e-13	0.364969246378795	0.256	0.17	1.58230976465233e-08	B cells	Map4k2
Srrm2	7.50503043184556e-13	0.256422938015753	0.808	0.826	1.78161917421582e-08	B cells	Srrm2
Otud7b	7.54585276957025e-13	0.393814092222802	0.184	0.107	1.79130998896828e-08	B cells	Otud7b
Hnrnpa2b1	8.49840011534988e-13	0.256528251036336	0.876	0.863	2.01743520338291e-08	B cells	Hnrnpa2b1
Kmt2e	1.15399001309748e-12	0.426075465814703	0.653	0.695	2.73945689209211e-08	B cells	Kmt2e
Hba-a1	1.17493203578498e-12	-0.469541165410742	0.255	0.402	2.78917115974997e-08	B cells	Hba-a1
Csrnp1	1.29682773401584e-12	-0.507857068924915	0.206	0.343	3.07853935778019e-08	B cells	Csrnp1
Snhg12	1.40047087095742e-12	0.440267462894763	0.315	0.243	3.32457780056581e-08	B cells	Snhg12
Fam204a	1.84005131742067e-12	0.501067177749095	0.323	0.259	4.36809782242494e-08	B cells	Fam204a
Snrpf	2.19054912834773e-12	0.312476797424476	0.639	0.644	5.20014457578467e-08	B cells	Snrpf
Hspa5	2.21484289722393e-12	-0.343367492105092	0.73	0.794	5.25781555371989e-08	B cells	Hspa5
Hnrnpa3	2.40113379763553e-12	0.310897880739963	0.803	0.796	5.70005152220698e-08	B cells	Hnrnpa3
Eno1	3.8875511306132e-12	-0.278524649241378	0.389	0.56	9.22865762896268e-08	B cells	Eno1
Cox6a1	4.232702212303e-12	-0.262389746591353	0.606	0.746	1.00480117817861e-07	B cells	Cox6a1
Tut7	4.47713798775256e-12	-0.389427301904433	0.494	0.676	1.06282778691258e-07	B cells	Tut7
Ankrd44	4.60037720477351e-12	0.511569973061388	0.587	0.623	1.09208354464118e-07	B cells	Ankrd44
Tcf4	4.72126441868794e-12	0.319152195917704	0.532	0.428	1.12078096035233e-07	B cells	Tcf4
Tra2b	6.08057384962149e-12	0.379580425611107	0.63	0.662	1.44346742616164e-07	B cells	Tra2b
Gm47230	6.25036333995964e-12	0.268861163100198	0.107	0.049	1.48377375327302e-07	B cells	Gm47230
Ap1s3	7.16397627967139e-12	0.318367119436741	0.179	0.107	1.70065632903119e-07	B cells	Ap1s3
Ndufa13	7.87289921460485e-12	-0.271003478928992	0.618	0.756	1.86894754455504e-07	B cells	Ndufa13
Spata13	9.58395047413893e-12	-0.325915455202054	0.069	0.156	2.27513400305584e-07	B cells	Spata13
Kcnq1ot1	1.24684228624711e-11	0.630390068919386	0.379	0.315	2.95987890332202e-07	B cells	Kcnq1ot1
Pnisr	1.59687117434179e-11	0.536289808289759	0.482	0.457	3.79081248076997e-07	B cells	Pnisr
Cytip	1.68568095223897e-11	0.252681129298761	0.605	0.526	4.00163801252008e-07	B cells	Cytip
Hbb-bt	1.69822039820706e-11	-0.829521656084699	0.189	0.317	4.03140540330375e-07	B cells	Hbb-bt
Prkce	1.70564810560632e-11	0.448135676960319	0.189	0.119	4.04903803789883e-07	B cells	Prkce
Taldo1	2.37629241652862e-11	-0.548096045290778	0.591	0.716	5.6410805675973e-07	B cells	Taldo1
Plcg2	2.57319508734242e-11	0.469050443098974	0.402	0.362	6.10850781784217e-07	B cells	Plcg2
Cep57	2.93183925606325e-11	0.478497653436489	0.262	0.193	6.95989320996855e-07	B cells	Cep57
Lrmp	3.0345608550035e-11	0.54337692501713	0.422	0.402	7.2037440136928e-07	B cells	Lrmp
[truncated: 16,929 more rows]

## Sheet: Supplementary Data 3
name	sequence
h_Casp8_F	AGAGTCTGTGCCCAAATCAAC
h_Casp8_R	GCTGCTTCTCTCTTTGCTGAA
h_Dusp6_F	AGCTCAATCTGTCGATGAACG
h_Dusp6_R	GCGTCCTCTCGAAGTCCAG
h_Mlkl_F	AGGAGGCTAATGGGGAGATAGA
h_Mlkl_R	TGGCTTGCTGTTAGAAACCTG
h_Ripk1_F	TGGGCGTCATCATAGAGGAAG
h_Ripk1_R	CGCCTTTTCCATGTAAGTAGCA
h_Ripk3_F	ATGTCGTGCGTCAAGTTATGG
h_Ripk3_R	CGTAGCCCCACTTCCTATGTTG
h_Rpl13a_F	GCCATCGTGGCTAAACAGGTA
h_Rpl13a_R	GTTGGTGTTCATCCGCTTGC
m_Casp8_F	CAACTTCCTAGACTGCAACCG
m_Casp8_R	TCCAACTCGCTCACTTCTTCT
m_Ccl3_F	TTCTCTGTACCATGACACTCTGC
m_Ccl3_R	CGTGGAATCTTCCGGCTGTAG
m_Cxcl10_F	CCAAGTGCTGCCGTCATTTTC
m_Cxcl10_R	GGCTCGCAGGGATGATTTCAA
m_Cxcl2_F	CTCTCAAGGGCGGTCAAAAAGTT
m_Cxcl2_R	TCAGACAGCGAGGCACATCAGGTA
m_Cxcl9_F	GGAGTTCGAGGAACCCTAGTG
m_Cxcl9_R	GGGATTTGTAGTGGATCGTGC
m_Dusp6_F	ATAGATACGCTCAGACCCGTG
m_Dusp6_R	ATCAGCAGAAGCCGTTCGTT
m_Ifnα_F	ATGGCTAGGCCCTTTGCTTTC
m_Ifnα_R	CAGTTCCTTCATCCCGACCAG
m_Ifnβ_F	CAGCTCCAAGAAAGGACGAAC
m_Ifnβ_R	GGCAGTGTAACTCTTCTGCAT
m_Ifnγ_F	ATGAACGCTACACACTGCATC
m_Ifnγ_R	CCATCCTTTTGCCAGTTCCTC
m_IL1beta_F	ACTCA TTGTGGCTGTGGAGA
m_IL1beta_R	TTGTTCA TCTCGGAGCCTGT
m_IL33_F	TCCAACTCCAAGATTTCCCCG
m_IL33_R	CATGCAGTAGACATGGCAGAA
m_IL4_F	GGTCTCAACCCCCAGCTAGT
m_IL4_R	GCCGATGATCTCTCTCAAGTGAT
m_IL6_F	TACCACTCCCAACAGACCTG
m_IL6_R	GGTACTCCAGAAGACCAGAGG
m_Irf7_F	GAGACTGGCTATTGGGGGAG
m_Irf7_R	GACCGAAATGCTTCCAGGG
m_Irf9_F	CTGCTAAGCCTGGGACCTTT
m_Irf9_R	GGCCATCCTTCTCCTTACCATAC
m_Jak1_F	CTCTCTGTCACAACCTCTTCGC
m_Jak1_R	TTGGTAAAGTAGAACCTCATGCG
m_Mlkl_F	AATTGTACTCTGGGAAATTGCCA
m_Mlkl_R	TCTCCAAGATTCCGTCCACAG
m_Oasl1_F	AGCTCCGAGGTCTACGCA
m_Oasl1_R	GGGGCACTTGTCTCTCACAT
m_Perforin1_F	AGCACAAGTTCGTGCCAGG
m_Perforin1_R	GCGTCTCTCATTAGGGAGTTTTT
m_Ripk1_F	GAAGACAGACCTAGACAGCGG
m_Ripk1_R	CCAGTAGCTTCACCACTCGAC
m_Ripk3_F	TCTGTCAAGTTATGGCCTACTGG
m_Ripk3_R	GGAACACGACTCCGAACCC
m_Rpl13a_F	AGCCTACCAGAAAGTTTGCTTAC
m_Rpl13a_R	GCTTCTTCTTCCGATAGTGCATC
m_Stat1_1_F	TCACAGTGGTTCGAGCTTCAG
m_Stat1_1_R	GCAAACGAGACATCATAGGCA
m_Stat2_F	TCCTGCCAATGGACGTTCG
m_Stat2_R	GTCCCACTGGTTCAGTTGGT
m_Xcr1_F	CTCAGCCTTGTGGGTAACAGC
m_Xcr1_R	ACAGGCAGTAGACAGGAGAAC
m_Zbp1_F	AAGAGTCCCCTGCGATTATTTG
m_Zbp1_R	TCTGGATGGCGTTTGAATTGG
mt_ND1_F	CACCTACCCTATCACTCACACTAGC
mt_ND1_R	GGCTCATCCTGATCATAGAATGGAG
mt_RNR1_F	ACCGCGGTCATACGATTAAC
mt_RNR1_R	CCCAGTTTGGGTCTTAGCTG
