# Supplementary material for: Oncogenic KRAS-driven type I interferon signalling primes pancreatic cancer for necroptosis
Source: Nat Commun. 2026 Jun 15;17:5288. doi: 10.1038/s41467-026-73189-8 (PMC13269921; doi:10.1038/s41467-026-73189-8)
Supplement: Supplementary file 6 — Source data [file 41467_2026_73189_MOESM6_ESM.xlsx]

## Sheet: Fig1
Figure 1a: Caspase 8 expression levels are plotted as a function of the Ras84 score in the PAAD TCGA and normal human pancreas (GTEx) datasets.				Figure 1b: Kaplan Meier survival of the 10th percentile highest caspase 8 expression vs. the rest within the PAAD dataset (TCGA)				Figure 1d: Relative expression of Caspase 8 normalized to ribosomal housekeeping gene Rpl13a from adjacent WT pancreas (dtTomato+, n=4) and KRASG12D-expressing PanINs (GFP+, n=4) from 5 months-old KC mice					Figure 1f: Pathological quantification of H&E								Figure 1g: Western blot of the protein expression of KC-C8wt/wt and KC-C8fl/fl organoids treated with combined TNF [500ng/ml] and SM [1µM] at indicated time points						Figure 1h: Individual organoid viability quantified using organoid brightness as a proxy and the BZ-X800E microscope (Keyence) and BZ-H4M/Measurement Application Software (Keyence)						Figure 1j: Mice of the indicated genotypes were kept for Kaplan Meier survival studies until experimental endpoint was met
								n=4 mice ( 3 female, 1 male)						n=11 mice (6 f, 5 m)	n=8 mice (3 f, 5 m)	n=13 mice (8 f, 5 m)	n=10 mice (6 f, 4 m)	n=10 mice (2 f, 8 m)	n=7 mice (2 f, 5 m)																n= 21 mice (11 f, 10 m)	n= 10 mice (3 f, 7 m)	n= 25 mice (6 f, 19 m)
Ras84_score	CASP8_log10_TPM_plus_1	label		Time (month)	high casp8	low casp8							mouse ID	C-C8WT/WT	C-C8FL/FL	KC-C8WT/WT	KC-C8FL/FL	KC-C8FL/FL; MLKL-/-	KC-C8wt/wt; MLKL-/-								KCwt control	KCwt TS	KC FL control	KC FL TS	KC FL TS nec1s		mouse ID	Days elapsed	KC-C8wt/wt	KC-C8FL/FL	KC-C8FL/FL; MLKL-/-
0.8689279359430605	0.4930395883176514	healthy pancreas		60		0		mouse ID	GFP- (KRAS WT)	GFP+ (KRASG12D)		Normal	201			12.1212					pMLKL						115	162	184	143	128		2750	355	1
0.8659697508896798	0.40671045860979005	healthy pancreas		15.1803		0		911	5.722	12.595			224			5											53	159	181	91	148		2766	151	1
0.8705382562277579	0.5058280338548362	healthy pancreas		21.377		1		867	3.968	14.755			327			70.9677											160	204	193	113	160		2756	472	1
0.8784074733096086	0.4141373621844766	healthy pancreas		32.7213		0		990	4.773	8.828			515			47.619											141	168	162	102	134		2705	283	1
0.9172953736654804	0.4927603890268375	healthy pancreas		12.4262		0		963	0.613	12.985			32			33.3333											54	214	197	114	181		2721	529	1
0.870164590747331	0.4371160930480786	healthy pancreas		9.67213		0							20			8											124	188	185	77	176		2724	529	1
0.8673798932384342	0.4141373621844766	healthy pancreas		36.1639		0							22			18.75											178	184	175	71	190		2782	266	1
0.8821352313167259	0.12175675848781539	healthy pancreas		19.2131		0							101			5											158	175	157	109	163		CXD41	223	0
0.874470640569395	0.36567514045591765	healthy pancreas		10.2623		1							151			7.14286											115	160	176	70	155		CXD137	444	0
0.8675934163701068	0.57541879121436	healthy pancreas		60		0							160			9.09091											100	118	158	103	170		CXD129	247	1
0.8648532028469751	0.29152424500806573	healthy pancreas		60		0							146			30											135	71	171	118	179		CXD316	410	0
0.8683140569395018	0.2971036501492565	healthy pancreas		15.1475		0							1330			3.9968e-15											148	52	180	88	177		CXD356	397	0
0.8702357651245551	0.5175917307119078	healthy pancreas		45.3443		0							2960			28											73	157	165		177		CXD364	366	1
0.8764813167259786	0.6429588794097907	healthy pancreas		32.0656		0							43				79.1667										212	178	174		148		CXD387	387	0
0.8802313167259787	0.4739246934161574	healthy pancreas		60		0							66				48.6486										149	178	149		120		3380	331	1
0.8645729537366548	0.43232779226160417	healthy pancreas		50.5574		0							225				70.5882										56	43	164		177		3396	391	0
0.8821797153024911	0.5238764756381312	healthy pancreas		0.262295		0							324				28.5714										161	118	172		120		3398	323	1
0.8696841637010676	0.372175286115064	healthy pancreas		19.541		1							499				17.0732										101	130	166		175		3449	275	1
0.8596708185053381	0.23289450915601298	healthy pancreas		12.4918	1								502				35.1852										49	157	157		153		3623	214	1
0.8823843416370107	0.2856473089007294	healthy pancreas		20.5574	1								517				43.5484										141	123	179		124		3663	235	1
0.8899644128113879	0.4906606533561368	healthy pancreas		7.63934	1								2668				61.2903										69		166		139		CXD497	339	1
0.8688879003558718	0.5471591213274175	healthy pancreas		31.7705	0								2373				91.4286										111						2250	494		1
0.8586921708185054	0.5220528008688226	healthy pancreas		19.7705	0								2674				30.303										122						2549	565		1
0.9221040925266903	0.6337713460825555	healthy pancreas		37.0492	1								CLS255					39.3939									83						2554	347		1
0.8653113879003558	0.5594277997594899	healthy pancreas		15.7705	1								114					11.1111									65						2717	280		1
0.8775533807829181	0.3115419584011951	healthy pancreas		12.8852	1								262					48									84						2762	520		1
0.8906539145907473	0.5313511645830596	healthy pancreas		4.68852	1								296					17.9487									160						2790	616		1
0.8761610320284697	0.709948016510761	healthy pancreas		7.47541	0								345					25.7143			MLKL						188						2787	335		1
0.8638656583629893	0.5242662687669788	healthy pancreas		19.4426	1								346					76.1905									125						3439	351		1
0.8885898576512455	0.4082399653118496	healthy pancreas		31.1803	0								357					50									192						3470	353		0
0.869306049822064	0.44994098877333766	healthy pancreas		12.8525	0								399					30									121						3473	353		0
0.8694483985765125	0.5826314394896364	healthy pancreas		23.0164	1								419					25.7143									184						CLS408	326			1
0.929661921708185	0.5920656704322471	healthy pancreas		4.19672	1								420					14.5833									196						CLS445	521			1
0.8778291814946619	0.6672661193822743	healthy pancreas		14.8852	0								CLS312						31.4286								186						CLS483	221			1
0.8707962633451958	0.4765418090274289	healthy pancreas		30.1639	0								313						24.2424								168						CLS495	327			1
0.871961743772242	0.6893088591236203	healthy pancreas		15.9344	1								315						68.5714														CLS522	484			1
0.8733896797153025	0.20430994494053703	healthy pancreas		42.1967	0								352						33.3333														CLS523	211			1
0.8728069395017793	0.4312028845565166	healthy pancreas		21.8361	0								371						28.9474														CLS 531	326			1
0.8725533807829181	0.39216914948973597	healthy pancreas		25.1475	0								384						45.7143														CLS 534	472			1
0.9069083629893239	0.6899301040182181	healthy pancreas		7.54098	1								574						21.9512														CLS547	207			1
0.8826690391459074	0.7678976160180907	healthy pancreas		2.16393	1								BZD90	100																			CLS597	427			1
0.8657962633451957	0.47436197603263075	healthy pancreas		9.60656	1								BZD91	100																			CLS663	411			1
0.8608985765124555	0.588159616383092	healthy pancreas		9.57377	1								BZD101	100																			CLS643	442			1
0.8964635231316727	0.7141620460988533	healthy pancreas		3.11475	1								BZD119	100																			CLS648	290			1
0.8659964412811387	0.42242567637120454	healthy pancreas		15.6066	1								BZD131	100																			CLS706	411			1
0.8739857651245552	0.2239629522191928	healthy pancreas		23.9016	0								BZD139	100																			CLS708	500			1
0.8812677935943061	0.45423489574826553	healthy pancreas		16.9508	0								BZD155	100																			CLS709	356			1
0.8999021352313168	0.5566642621225685	healthy pancreas		41.2131	0								BZD162	100																			CLS710	298			1
0.8689946619217082	0.49623754516673524	healthy pancreas		16.9836	1								BZD175	100																			CLS711	251			1
0.8933140569395017	0.583878598498626	healthy pancreas		4.03279	1								BZD185	100																			CLS712	298			1
0.8927001779359431	0.5626496722119166	healthy pancreas		7.37705	0								BZD194	100							pRIPK3												CLS715	473			1
0.8986432384341637	0.783760695743924	healthy pancreas		5.86885	1								BZD89		100																		CLS737	379			1
0.899644128113879	0.4099331233312946	healthy pancreas		4.7541	1								BZD118		100																		CLS756	241			1
0.891067615658363	0.6883308181122663	healthy pancreas											BZD123		100																		CLS 848	209			1
0.8649644128113878	0.5524248457040855	healthy pancreas											BZD129		100																		CLS 834	332			1
0.8893905693950178	0.5363058723510337	healthy pancreas		8	1								BZD130		100																		CLS 982	258			1
0.8769839857651245	0.42504487455138884	healthy pancreas		0.229508	0								BZD140		100
0.8629715302491103	0.46344503177042773	healthy pancreas		24.1967	1								BZD149		100
0.8714635231316726	0.5554572172046495	healthy pancreas		13.0164	1								BZD152		100
0.8687900355871886	0.5802405082653763	healthy pancreas		19.9016	1							ADM	201			51.5152
0.9052224199288257	0.7752462597402364	healthy pancreas		17.1148	0								224			35
0.8811120996441282	0.4931791206825153	healthy pancreas		7.08197	1								327			16.129
0.8934608540925266	0.7718813201900988	healthy pancreas		10.0984	1								515			9.52381
0.8880604982206406	0.42176840120692405	healthy pancreas		33.4754	0								32			33.3333
0.8867660142348754	0.4758164130313181	healthy pancreas		18.623	1								20			42
0.8689056939501779	0.5559404378185111	healthy pancreas		22	0								22			46.875
0.8954537366548043	0.5265977091034522	healthy pancreas		24.3607	0								101			45
0.8748754448398577	0.46284703583167375	healthy pancreas		21.6393	0								151			35.7143
0.9160142348754449	0.7060346607143505	healthy pancreas		22.4262	1								160			25
0.8865702846975089	0.48798633112939344	healthy pancreas		10.9508	1								146			20
0.8704181494661922	0.5852350633657755	healthy pancreas		22.6557	1								1330			64.1509
0.8663478647686833	0.49052030936334867	healthy pancreas		27.541	0								2960			12					RIPK3
0.868585409252669	0.4471580313422192	healthy pancreas		34	0								43				8.33333
0.8877046263345196	0.38649896555065316	healthy pancreas		8.7541	1								66				35.1351
0.8554715302491103	0.1705843819391936	healthy pancreas		8.19672	1								225				17.6471
0.8739902135231317	0.45117215751253975	healthy pancreas		0.295082	0								324				52.381
0.8677179715302491	0.47231754631684175	healthy pancreas		15.4098	1								499				7.31707
0.8776779359430605	0.5588285248170117	healthy pancreas		7.7377	1								502				11.1111
0.8658096085409253	0.3930484664167782	healthy pancreas		19.7705	1								517				16.129
0.8741459074733096	0.5573868820595071	healthy pancreas		9.11475	1								2668				38.7097
0.8660320284697509	0.3424226808222063	healthy pancreas		7.60656	0								2373				8.57143
0.889817615658363	0.7778616241762419	healthy pancreas		16.3279	0								2674				12.1212
0.8689368327402135	0.3188977146274869	healthy pancreas		15.9016	1								CLS255					18.1818
0.8737144128113878	0.18766170265295942	healthy pancreas		4.72131	1								114					50
0.8673709964412811	0.28237283742438046	healthy pancreas		23.4754	0								262					12
0.8794839857651245	0.7362370989047288	healthy pancreas		6.36066	0								296					43.5897
0.8844039145907474	0.5960470075454392	healthy pancreas		14.0984	1								345					25.7143
0.87432384341637	0.40671045860979005	healthy pancreas		12.9508	0								346					9.52381
0.8858051601423487	0.518118947143153	healthy pancreas		12	1								357					7.14286
0.8917437722419929	0.4034637013453175	healthy pancreas		14.1311	0								399					30
0.8855604982206405	0.6517624473801108	healthy pancreas		13.6393	0								419					20
0.8636476868327402	0.3877456596088637	healthy pancreas		4.03279	1								420					43.75
0.887682384341637	0.6009728956867483	healthy pancreas		60	0								CLS312						40
0.870693950177936	0.6353832040474985	healthy pancreas		10.8197	0								313						33.3333
0.8763434163701067	0.4768316285122607	healthy pancreas		22.1639	0								315						20
0.8762366548042705	0.679337030520794	healthy pancreas		5.2459	1								352						22.2222		CASP8
0.8760453736654804	0.20930049515970509	healthy pancreas		39.8689	0								371						23.6842
0.8562633451957296	0.371990911464915	healthy pancreas		16.7541	1								384						17.1429
0.8969617437722419	0.48187241031066347	healthy pancreas		8.2623	0								574						34.1463
0.8707473309608541	0.47055748521727414	healthy pancreas		43.377	0								BZD90	0
0.8769172597864768	0.4834446480985352	healthy pancreas		60	0								BZD91	0
0.8839590747330961	0.44529276942597185	healthy pancreas		3.60656	1								BZD101	0
0.8712188612099644	0.4641913706409996	healthy pancreas		17.8689	1								BZD119	0
0.8886254448398576	0.5576274884268266	healthy pancreas		16.3279	1								BZD131	0
0.889270462633452	0.5694909543487832	healthy pancreas		13.2459	0								BZD139	0
0.9045596085409253	0.6104472214421213	healthy pancreas		12.3934	1								BZD155	0
0.8681361209964413	0.2801684652107911	healthy pancreas		0.131148	0								BZD162	0
0.8830026690391459	0.1422642911700222	healthy pancreas		9.40984	0								BZD175	0
0.8873354092526691	0.5817221599490987	healthy pancreas		3.93443	1								BZD185	0
0.9143905693950178	0.5605044151950567	healthy pancreas		11.082	0								BZD194	0
0.8744128113879004	0.29996466862415516	healthy pancreas		36.5902	0								BZD89		0
0.8764323843416371	0.5317343092765502	healthy pancreas		5.01639	1								BZD118		0
0.9260676156583629	0.7122286696195353	healthy pancreas		10.459	0								BZD123		0
0.869288256227758	0.7409939315848861	healthy pancreas		12.918	1								BZD129		0
0.868047153024911	0.3671694885346807	healthy pancreas		12.2951	1								BZD130		0
0.8706983985765124	0.5027001753105627	healthy pancreas		15.8361	0								BZD140		0
0.8794306049822064	0.7843319480221483	healthy pancreas		20.1311	1								BZD149		0
0.887161921708185	0.7632782110189786	healthy pancreas		12	1								BZD152		0
0.891788256227758	0.49734438101758005	healthy pancreas		19.4098	1							Low grade	201			30.303
0.9249377224199289	0.6202401898458314	healthy pancreas		31.7705	0								224			50					β-Actin
0.8700088967971531	0.444513206334043	healthy pancreas		9.08197	1								327			9.67742					membrane 1
0.8683496441281139	0.4734869700645684	healthy pancreas		23.6066	0								515			42.8571
0.8748976868327403	0.4900990050633049	healthy pancreas		11.4754	0								32			33.3333
0.8899466192170818	0.47143840738929915	healthy pancreas		22.7869	1								20			40
0.8990080071174377	0.5227049927347499	healthy pancreas		10.2951	0								22			31.25
0.9018905693950179	0.5125509929042107	healthy pancreas		6	1								101			50
0.8986076512455516	0.4079005401426351	healthy pancreas		7.18033	1								151			53.5714
0.8747464412811388	0.27721943489443807	healthy pancreas		21.541	0								160			63.6364
0.8905649466192171	0.4353665066126613	healthy pancreas		43.6721	1								146			46.6667
0.8594928825622776	0.5923988461155638	healthy pancreas		12.7213	0								1330			33.9623
0.9018549822064057	0.4844422076424071	healthy pancreas		11.5738	1								2960			60
0.8774065836298932	0.6273658565927327	healthy pancreas		23.1475	0								43				12.5
0.880729537366548	0.5751878449276611	healthy pancreas		49.2459	1								66				16.2162
0.8880916370106762	0.31344537042641407	healthy pancreas		14.4262	0								225				11.7647
0.8664679715302491	0.381656482585787	healthy pancreas		19.1475	0								324				19.0476
0.8763167259786477	0.3991543339582164	healthy pancreas		1.08197	0								499				75.6098
0.8697153024911033	0.2095686278359406	healthy pancreas		15.5082	1								502				53.7037
0.8881227758007118	0.5445640974960431	healthy pancreas		9.80328	1								517				40.3226
0.8698843416370107	0.45392959205772876	healthy pancreas		20.8197	0								2668				0
0.8637766903914591	0.40019248859257595	healthy pancreas		11.9672	1								2373				0
0.8898665480427046	0.6016254795539447	healthy pancreas		34.7213	1								2674				57.5758				β-Actin
0.8845195729537366	0.3911116137028025	healthy pancreas		15.0164	1								CLS255					42.4242			membrane 2
0.8779537366548043	0.48230176722344276	healthy pancreas		9.47541	0								114					38.8889
0.8982651245551602	0.7246035153967166	healthy pancreas		3.83607	1								262					40
0.8886521352313168	0.7604224834232121	healthy pancreas		1.01639	1								296					38.4615
0.8787811387900356	0.6131015169669126	healthy pancreas		16.9508	1								345					48.5714
0.8886298932384342	0.5258219521566626	healthy pancreas		7.83607	1								346					14.2857
0.8595596085409253	0.2450682757183994	healthy pancreas		24.1639	0								357					42.8571
0.882335409252669	0.5166675590990429	healthy pancreas		10.0984	1								399					40
0.8846975088967972	0.5895027962637638	healthy pancreas		1.34426	1								419					54.2857
0.8747642348754447	0.48742121135947436	healthy pancreas		15.3115	1								420					41.6667
0.9193016014234876	0.4930395883176514	healthy pancreas		20.7869	1								CLS312						28.5714
0.882326512455516	0.5241363765925685	healthy pancreas		8.03279	0								313						42.4242
0.8667437722419928	0.38578495884333575	healthy pancreas		9.37705	0								315						11.4286
0.859479537366548	0.38810120157051664	healthy pancreas		15.082	1								352						44.4444
0.85105871886121	0.37364747220921773	healthy pancreas		15.8689	0								371						47.3684
0.8691592526690392	0.5374412834079476	healthy pancreas		2.62295	0								384						37.1429
0.8779581850533809	0.6837672614253116	healthy pancreas		15.3115	0								574						43.9024
0.9311521352313168	0.6728364541713971	healthy pancreas		16.0984	0								BZD90	0
0.9007250889679714	0.5233562066547928	healthy pancreas		4.95082	1								BZD91	0
0.8877313167259786	0.9155581154115204	healthy pancreas		19.6066	1								BZD101	0
0.875729537366548	0.5564231213712854	healthy pancreas		3.11475	0								BZD119	0
0.9145907473309609	0.7456212213069384	healthy pancreas		13.7705	0								BZD131	0
0.9000934163701068	0.5217916496391234	healthy pancreas		14.3607	0								BZD139	0
0.876779359430605	0.37548071461857246	healthy pancreas		60	0								BZD155	0
0.8679670818505338	0.5449357658815025	healthy pancreas		17.4426	1								BZD162	0
0.8584341637010676	0.32817566143832255	healthy pancreas		21.8361	1								BZD175	0
0.8692749110320285	0.4933186082321015	healthy pancreas		15.2787	1								BZD185	0
0.8855338078291815	0.4122925093230465	healthy pancreas		17.2131	0								BZD194	0
0.858567615658363	0.3424226808222063	healthy pancreas		21.6721	1								BZD89		0
0.868932384341637	0.5048784594102159	healthy pancreas		3.37705	1								BZD118		0
0.8921085409252669	0.5122840632818536	healthy pancreas		12.918	1								BZD123		0
0.8780871886120996	0.5901728315963143	healthy pancreas		0.393443	1								BZD129		0
0.8740702846975089	0.4520932490177314	healthy pancreas		60	0								BZD130		0
0.8561565836298932	0.282508823590371	healthy pancreas		58.8197	0								BZD140		0
0.8959919928825623	0.7363168079041088	healthy pancreas		24	1								BZD149		0
0.9017838078291815	0.6223176608338444	healthy pancreas		29.9344	1								BZD152		0
0.8751245551601423	0.4847268042986618	healthy pancreas		7.34426	1							High grade	201			6.06061
0.8798532028469751	0.2882268617375928	healthy pancreas		15.8033	0								224			10
0.8731361209964412	0.45362407359145085	healthy pancreas		0	0								327			3.22581
0.8471886120996441	0.5263392773898441	healthy pancreas											515			0
0.8847508896797154	0.2325132926860577	healthy pancreas											32			0
0.8871085409252669	0.49554433754644844	healthy pancreas											20			10
0.9041281138790036	0.8927066378056656	healthy pancreas											22			3.125
0.9116592526690391	1.0906107078284066	healthy pancreas											101			0
0.904635231316726	0.5907304057926903	healthy pancreas											151			3.57143
0.8768772241992883	0.30124708863621136	healthy pancreas											160			2.27273
0.8585987544483986	0.4480876666923411	healthy pancreas											146			3.33333
0.8897864768683275	0.408748606184244	healthy pancreas											1330			1.88679
0.8651868327402135	0.6291036501771364	healthy pancreas											2960			0
0.9013656583629893	0.5213996281153757	healthy pancreas											43				0
0.8691725978647686	0.2937601996181239	healthy pancreas											66				0
0.9077313167259786	0.5692568333286101	healthy pancreas											225				0
0.8850711743772242	0.32510498297140744	healthy pancreas											324				0
0.8739813167259787	0.4557582031041367	healthy pancreas											499				0
0.8970596085409253	0.6636067081245204	healthy pancreas											502				0
0.8748220640569395	0.4629966120280561	healthy pancreas											517				0
0.8819350533807829	0.5043349118024641	healthy pancreas											2668				0
0.8699822064056939	0.4356851379416299	healthy pancreas											2373				0
0.8751112099644128	0.43695733066944964	healthy pancreas											2674				0
0.8787855871886121	0.46627432178929207	healthy pancreas											CLS255					0
0.8812010676156583	0.5625307688622613	healthy pancreas											114					0
0.8672108540925267	0.46448954743397136	healthy pancreas											262					0
0.8828603202846975	0.5711262770843116	healthy pancreas											296					0
0.8764768683274021	0.6216954623292789	healthy pancreas											345					0
0.8843861209964413	0.5453071164658241	healthy pancreas											346					0
0.8700845195729537	0.4295908022233016	healthy pancreas											357					0
0.9121485765124555	0.638289535414257	healthy pancreas											399					0
0.8620551601423487	0.5582284218033258	healthy pancreas											419					0
0.8684741992882563	0.27831908917881126	healthy pancreas											420					0
0.8877535587188612	0.5006480633719119	healthy pancreas											CLS312						0
0.8860943060498221	0.4212747912103465	healthy pancreas											313						0
0.8606450177935943	0.5225746326911768	healthy pancreas											315						0
0.8796485765124555	0.5482665451707454	healthy pancreas											352						0
0.886970640569395	0.5453071164658241	healthy pancreas											371						0
0.8654270462633452	0.4569730136358179	healthy pancreas											384						0
0.9042437722419929	0.49401537475714374	healthy pancreas											574						0
0.8856227758007118	0.5054213275832808	healthy pancreas											BZD90	0
0.8815480427046263	0.5243961221038419	healthy pancreas											BZD91	0
0.8981806049822064	0.6370892735303305	healthy pancreas											BZD101	0
0.876405693950178	0.4930395883176514	healthy pancreas											BZD119	0
0.8815435943060499	0.30792370361188165	healthy pancreas											BZD131	0
0.8812588967971531	0.6652056284346006	healthy pancreas											BZD139	0
0.8883274021352313	0.5907304057926903	healthy pancreas											BZD155	0
0.8832161921708186	0.6485551556626707	healthy pancreas											BZD162	0
0.8550400355871886	0.3430144971507677	healthy pancreas											BZD175	0
0.9173576512455516	0.3859635706006973	healthy pancreas											BZD185	0
0.8707517793594306	0.45101845215545733	healthy pancreas											BZD194	0
0.8771663701067616	0.400365273349939	healthy pancreas											BZD89		0
0.8906183274021352	0.5160062303860478	healthy pancreas											BZD118		0
0.8632784697508897	0.4635944021870003	healthy pancreas											BZD123		0
0.8608674377224199	0.35793484700045386	healthy pancreas											BZD129		0
0.8873932384341637	0.4387005329007363	healthy pancreas											BZD130		0
0.865720640569395	0.3639878297484914	healthy pancreas											BZD140		0
0.8850978647686834	0.5300715688373783	healthy pancreas											BZD149		0
0.8678781138790036	0.458788881710845	healthy pancreas											BZD152		0
0.8639056939501779	0.5304558435846762	healthy pancreas
0.8719750889679716	0.6302244107524324	healthy pancreas
0.8648309608540925	0.4892551683692605	healthy pancreas
0.8670507117437722	0.5029730590656314	healthy pancreas
0.9272909252669039	0.49692964807321494	healthy pancreas
0.8895106761565836	0.5241363765925685	healthy pancreas
0.9111298932384342	0.5154764413823758	healthy pancreas
0.8868905693950178	0.46879026209961094	healthy pancreas
0.8717482206405693	0.7384634394619524	healthy pancreas
0.8733496441281139	0.48742121135947436	healthy pancreas
0.9007517793594306	0.5806969397124367	healthy pancreas
0.8932072953736655	0.436162647040756	healthy pancreas
0.8690747330960854	0.6114046377115935	healthy pancreas
0.8600978647686832	0.4978967429132203	healthy pancreas
0.8745195729537367	0.5363058723510337	healthy pancreas
0.9339101423487545	0.5572665288699041	healthy pancreas
0.9036832740213523	0.48572142648158	healthy pancreas
0.8668505338078292	0.5609820555862354	healthy pancreas
0.8913078291814946	0.6100210246641453	healthy pancreas
0.8847375444839858	0.5137501500818236	healthy pancreas
0.8742437722419929	0.6397852129868201	healthy pancreas
0.8833185053380783	0.4625477288026641	healthy pancreas
0.8583362989323844	0.4739246934161574	healthy pancreas
0.8826201067615658	0.4462264017781631	healthy pancreas
0.8884964412811388	0.7021719508577112	healthy pancreas
0.8879670818505339	0.5643109099606027	healthy pancreas
0.9177224199288256	0.7067177823367587	healthy pancreas
0.8588923487544484	0.3893433112520779	healthy pancreas
0.8730471530249111	0.5189085736914142	healthy pancreas
0.8777446619217082	0.5010592622177514	healthy pancreas
0.8707428825622776	0.5448119117577761	healthy pancreas
0.9108185053380783	0.6241789257480224	healthy pancreas
0.8764813167259786	0.4847268042986618	healthy pancreas
0.8678247330960854	0.3517963068970235	healthy pancreas
0.8758540925266904	0.7505083948513462	healthy pancreas
0.9048131672597864	0.6209684356442897	healthy pancreas
0.8753425266903915	0.6387886671573982	healthy pancreas
0.8950133451957295	0.4122925093230465	healthy pancreas
0.8765035587188612	0.4731949092049378	healthy pancreas
0.8570640569395018	0.29292029960000626	healthy pancreas
0.8790169039145908	0.5510838651857803	healthy pancreas
0.8878603202846975	0.5759956202032677	healthy pancreas
0.8773665480427046	0.5802405082653763	healthy pancreas
0.8782250889679715	0.35372393758894904	healthy pancreas
0.851076512455516	0.5193028492354287	healthy pancreas
0.875547153024911	0.4787107555127593	healthy pancreas
0.8786565836298932	0.5525465479556604	healthy pancreas
0.8750266903914591	0.3592661646067485	healthy pancreas
0.857006227758007	0.3904051564800809	healthy pancreas
0.9229893238434164	0.5422027824340282	healthy pancreas
0.8892660142348754	0.3912880485952975	healthy pancreas
0.8921307829181495	0.6746774678731989	healthy pancreas
0.8753781138790035	0.5230958382525678	healthy pancreas
0.8717882562277579	0.4841574243653807	healthy pancreas
0.9370418149466192	0.4024333462193119	healthy pancreas
0.8735987544483986	0.6001012556913907	healthy pancreas
0.8695907473309609	0.38756777941718856	healthy pancreas
0.8751334519572953	0.6115108871266564	healthy pancreas
0.9158896797153024	0.8287243271387914	healthy pancreas
0.9141014234875444	0.5997739391463883	healthy pancreas
0.8546485765124555	0.4380674504534938	healthy pancreas
0.876067615658363	0.46119828862249324	healthy pancreas
0.8558896797153025	0.48756256025637823	healthy pancreas
0.8684208185053381	0.4902394852462873	healthy pancreas
0.8784697508896797	0.45009507587160236	healthy pancreas
0.8671530249110321	0.413132050434872	healthy pancreas
0.8926067615658363	0.4833019523581671	healthy pancreas
0.8701023131672598	0.23514953647324413	healthy pancreas
0.8995418149466192	0.6806074289917878	healthy pancreas
0.8713122775800712	0.5219222448835005	healthy pancreas
0.8758318505338079	0.5801263254115825	healthy pancreas
0.8829314946619218	0.3496659840966297	healthy pancreas
0.871588078291815	0.4931791206825153	healthy pancreas
0.8970418149466193	0.6734816970733472	healthy pancreas
0.8614857651245551	0.43838410703471403	healthy pancreas
0.870520462633452	0.4659773682858229	healthy pancreas
0.8880827402135232	0.4776999283321308	healthy pancreas
0.8869839857651245	0.6531159931655668	healthy pancreas
0.8669884341637011	0.4553017716570764	healthy pancreas
0.8679137010676157	0.449478399187365	healthy pancreas
0.8963033807829182	0.42357351973273555	healthy pancreas
0.868714412811388	0.4106085425683679	healthy pancreas
0.9031717081850534	0.5110808455391185	healthy pancreas
0.8952535587188613	0.42176840120692405	healthy pancreas
0.8931761565836298	0.4976206497812877	healthy pancreas
0.8643638790035588	0.45101845215545733	healthy pancreas
0.8951423487544483	0.566201718854913	healthy pancreas
0.8900578291814947	0.6003193297516611	healthy pancreas
0.8785987544483986	0.46686762035410945	healthy pancreas
0.880738434163701	0.5081255360831992	healthy pancreas
0.8760542704626335	0.4462264017781631	healthy pancreas
0.8765613879003559	0.6656747809938933	healthy pancreas
0.9504483713569827	0.8537955217658048	duct ca.
0.9566299617565608	1.2366128281997688	duct ca.
0.9471927337465382	1.3215342238646484	duct ca.
0.9477861664248978	1.3358148182712088	duct ca.
0.942783199261506	0.9474582299134618	duct ca.
0.9668172227350653	1.0862031716263054	other ca.
0.9446953712251087	1.1025263178518854	duct ca.
0.9580063958855334	1.1039507406565603	duct ca.
0.9592674403270474	1.0450372677346236	duct ca.
0.9687376368192009	1.3348496632875726	duct ca.
0.9389588553343005	1.5332813257947793	duct ca.
0.901127522088883	0.44669246637152715	other ca.
0.9627785836740077	1.221818347938552	other ca.
0.9512973097718581	1.0875968744147135	duct ca.
0.9623582355268363	0.9983073000252749	duct ca.
0.9553689173150468	1.3323354290041207	duct ca.
0.9669985493867862	1.2223522392478032	duct ca.
0.9588223658182777	1.1791149792305227	duct ca.
0.9516846894368983	1.3622995952588894	other ca.
0.968729394698668	1.3726874367560735	duct ca.
0.9452393511802717	1.1311372737786072	duct ca.
0.9312936832388237	1.4524841221252163	duct ca.
0.9461542265594092	1.1783120543126786	duct ca.
0.9498466965580905	1.2396972958474786	duct ca.
0.9567618356850851	1.2336838334489706	other ca.
0.9653006725570354	1.2353693447890453	duct ca.
0.9358763022550441	0.857899122204582	duct ca.
0.9791391929315574	1.200678168235225	duct ca.
0.9602317684293815	1.2528845707746337	duct ca.
0.952772649347224	1.0978505442769206	duct ca.
0.9484702624291178	1.3744843906847763	other ca.
0.9598361466438086	1.331356426837201	duct ca.
0.9486186205987076	1.1397374455405247	duct ca.
0.9575036265330344	1.2354047058528217	other ca.
0.9704767242516155	1.326059217388759	duct ca.
0.9711031254121061	1.194225641306038	duct ca.
0.9255571673480153	0.9478893449575779	duct ca.
0.9655396940524859	1.344633917854956	duct ca.
0.9419713503890281	1.279340644446275	duct ca.
0.9567371093234868	1.2412575188904804	other ca.
0.9530776078069365	0.8685386433627797	duct ca.
0.9562590663325861	1.0333071237164724	duct ca.
0.9544293155743109	1.108639429185835	duct ca.
0.9565557826717658	1.2862206201925765	duct ca.
0.9433106949756034	1.2961340612497616	duct ca.
0.9654078201239615	1.4300040655109765	duct ca.
0.9672787814849004	1.4792628282030535	duct ca.
0.9584844388764341	1.2366707537751007	duct ca.
0.9429315574310959	1.0620703058688594	duct ca.
0.9577921007516814	1.2379029883052985	other ca.
0.9537452195700911	1.2444676241708632	duct ca.
0.9630835421337202	1.3673037279950733	duct ca.
0.9506956349729658	1.1950135628758283	duct ca.
0.9697102070420678	1.4433255839537449	duct ca.
0.9700151655017804	1.435712210827861	duct ca.
0.9548002109982856	0.9849906136123362	duct ca.
0.9604213372016353	1.2755278718141336	duct ca.
0.9612208228933139	1.3095769418014798	duct ca.
0.9714492944744824	1.3313766764983181	duct ca.
0.9604790320453647	1.2395922475957775	duct ca.
0.9663556639852302	1.3087372433101017	duct ca.
0.9633555321113016	1.1992723595473787	other ca.
0.9611301595674535	1.116129358242903	other ca.
0.9654078201239615	1.1640850574588588	duct ca.
0.9538029144138205	1.1710767195559235	duct ca.
0.9710536726889094	1.2396322689735477	duct ca.
0.9733697085586179	1.249711866874659	duct ca.
0.9466116642489779	1.1728538622343807	duct ca.
0.9436074113147831	1.107176039066039	duct ca.
0.9639819332717922	1.083989673758174	duct ca.
0.9582454173809838	1.2355259219322907	duct ca.
0.9617235922458129	1.419613792768025	other ca.
0.9632483845443756	1.510622747322789	duct ca.
0.9330162864301728	1.1368822087401467	other ca.
0.9608334432282738	1.1373920946497889	duct ca.
0.9531682711327971	1.1315577177157228	duct ca.
0.9497148226295662	1.3090741702058217	duct ca.
0.9220707503626533	0.9089940781402512	other ca.
0.9731224449426348	1.2102864081413562	other ca.
0.968300804430964	1.1324037898968757	other ca.
0.9519072266912831	1.3057768555415326	duct ca.
0.9617153501252802	1.2742848849189696	duct ca.
0.9521544903072663	1.1744087320731222	duct ca.
0.9469949228537518	1.2703247360025234	duct ca.
0.9647979032045364	1.2124326585199448	duct ca.
0.9496653699063695	1.2764916752531645	duct ca.
0.964418765660029	0.9639766099966058	duct ca.
0.8564305024396677	0.22193559982800534	neuroendocrine ca.
0.9463273110905974	1.2913533079374087	duct ca.
0.9528591916128182	0.9740831740075852	duct ca.
0.9562508242120533	1.09974622912265	duct ca.
0.9511901622049321	1.1914258615464504	duct ca.
0.9583772913095081	1.462927813375927	duct ca.
0.9410688381906898	1.1872583728674646	duct ca.
0.9501805024396677	1.2129489503007134	duct ca.
0.9577673743900831	1.0684641664541175	duct ca.
0.9568689832520111	1.2018830436853565	duct ca.
0.8897533957536595	0.6852399954579392	neuroendocrine ca.
0.9561684030067256	1.0889259631916144	duct ca.
0.9514209415798497	1.1115750125550483	duct ca.
0.9559623499934062	1.1550109542224964	duct ca.
0.946879533166293	1.0402026686279346	other ca.
0.967905182645391	1.2828508671378238	duct ca.
0.964204470526177	1.277522117495611	duct ca.
0.9567453514440195	1.1920123837403434	duct ca.
0.9561107081629961	0.8782689579328207	other ca.
0.9442997494395358	0.9896989315648912	duct ca.
0.8768627192404062	0.49873774453778874	neuroendocrine ca.
0.9522533957536595	1.0869396893025225	duct ca.
0.9539183041012791	0.9230936997791516	duct ca.
0.9607015692997495	1.1747370464154587	other ca.
0.9649380192535935	1.3551199734665955	duct ca.
0.9382541540287486	0.4381941407933372	duct ca.
0.9673117499670315	1.080940191036751	duct ca.
0.9699574706580509	1.226406556024716	duct ca.
0.967798035078465	1.2084198561795514	duct ca.
0.9510005934326784	0.9196010237841109	duct ca.
0.9606933271792166	1.4838154377486645	duct ca.
0.9567453514440195	1.2314593956048754	duct ca.
0.9142901885797178	0.43264866001310676	duct ca.
0.9565063299485692	1.3132786267390113	duct ca.
0.9530446393248055	1.1744755772369833	duct ca.
0.9715317156798101	1.2902238779661865	other ca.
0.9445964657787156	1.31030662877792	duct ca.
0.9665205063958855	1.2269065093767635	duct ca.
0.9574871422919689	1.1542961311170745	duct ca.
0.9496983383885005	1.1423143654790715	duct ca.
0.9538935777396809	1.218803246351711	duct ca.
0.9622758143215087	1.2738782399525692	duct ca.
0.9385220229460636	1.0978054730215385	duct ca.
0.9691332586047738	1.5040465555115663	duct ca.
0.9445222866939207	1.3136204878953714	duct ca.
0.9496571277858368	1.1033418238012995	other ca.
0.9322992219438218	1.1544117993075318	duct ca.
0.9655149676908875	1.2428419514834785	duct ca.
0.9555337597257022	1.09106168863934	other ca.
0.9620944876697877	0.7685715092542796	duct ca.
0.9465086377423184	1.0825125046089514	duct ca.
0.9651111037847817	1.0845870011224874	duct ca.
0.9593333772913095	1.2750117377780112	duct ca.
0.9408215745747066	1.0401907915710664	duct ca.
0.928013319266781	1.223137558593673	other ca.
0.9535144401951734	1.243479563712577	duct ca.
0.9608499274693393	1.1985361273440511	duct ca.
0.9544375576948437	1.1303369854792535	other ca.
0.9576684689436898	1.2319790268315043	duct ca.
0.9582536595015165	1.4023869227128198	duct ca.
0.9790238032440985	1.3517402777492686	duct ca.
0.9527561651061585	1.1718288005614201	duct ca.
0.8550293419490966	0.5064779727156579	neuroendocrine ca.
0.9666771066860081	1.155991539784289	other ca.
0.8835800474746143	0.5741239073359846	neuroendocrine ca.
0.9538853356191481	1.2744580554950122	duct ca.
0.9441349070288804	1.0700156893020196	duct ca.
0.9553194645918501	1.103208295336138	other ca.
0.9366593037056574	0.8997165656185921	duct ca.
0.9457503626533035	1.2871654928137812	duct ca.
0.9646248186733483	1.3668169124074505	duct ca.
0.9634379533166293	1.2452337414648276	duct ca.
0.9650369246999868	1.231609745022587	duct ca.
0.9521215218251352	0.9428757745535401	duct ca.
0.8671370170117367	0.36206758572739944	neuroendocrine ca.
0.9542397468020573	1.2527559710885732	duct ca.
0.9573882368455757	1.1851226725973245	duct ca.
0.956547540551233	1.3049147055424661	duct ca.
0.9693557958591587	1.3984296167605474	duct ca.
0.9729905710141105	1.3240765797394864	duct ca.
0.9599845048133984	1.1554817901731878	duct ca.
0.9386209283924568	1.3536046729509907	duct ca.
0.9277578135302651	1.0659007424408535	other ca.
0.9700481339839114	1.4090145576419115	duct ca.
0.9670727284715812	1.4567454953479444	duct ca.
0.8801430832124489	0.5536524739734744	neuroendocrine ca.
0.9624406567321641	1.098937769924606	duct ca.
0.9609818013978637	1.2197756994342086	duct ca.
0.952739680865093	1.0831118657228431	duct ca.
0.9661001582487142	0.9908314861947293	duct ca.
0.9542562310431227	1.188931294719277	other ca.
0.8477350652775946	0.21582255515437218	neuroendocrine ca.

## Sheet: Fig S1
Figure S1a: Caspase 8 expression across TCGA cancer types					Figure S1b and c: log2-transformed caspase 8 mRNA expression is plotted in PDAC as compared to adjacent normal pancreas two independent cohorts						Figure S1f: cd45 staining area per animal per scan (µm2)					Figure S1g: Cytokeratine 19 staining positive area (%)					Figure S1k: Percentage of macroscopic liver metastasis quantified at experimental endpoint.					Figure S1m: Pathological quantification of H&E
											n= 7 mice ( 5 f, 2 m)	n= 8 mice (3 f, 5 m)	n= 9 mice ( 5 f, 4 m)	n= 9 mice ( 5 f, 4 m)		n= 8 mice (5 f, 3 m)	n= 7 mice ( 5 f, 2 m)	n= 8 mice ( 3 f, 5 m)	n= 7 mice ( 2 f, 5 m)								n=13 mice (8 f, 5 m)	n=10 mice (6 f, 4 m)	n= 9 mice (3 f, 6 m)	n= 13 mice (8 f, 5 m)	n= 6 mice (3 f, 3 m)
sample_id	tumor_type	CASP8_TPM	x		b: PEI cohort			c: Janky cohort			C-C8wt/wt	C-C8FL/FL	KC-C8wt/wt	KC-C8FL/FL		KC-C8wt/wt	KC-C8FL/FL	KC-C8FL/FL; MLKL-/-	KC-C8wt/wt; MLKL-/-				mets	no mets			KC CASP8wt/wt	KC-C8fl/fl	KC-C8wt/fl	KC-C8wt/wt; Ripk3-/-	KC-C8fl/fl; Ripk3-/-
TCGA-RW-A67V-01A	PCPG	0.0948203803548	0.15		Normal	Tumor		Normal	Tumor		123.904	56.8	15738.8	15117.8		16.3971	7.46898	4.70205	3.8308		n= 13 mice (7 f, 6 m)	KC-C8wt/wt	38.46	61.54		Normal	12.1212	79.1667	0	74.0741	53.8462
TCGA-QR-A70O-01A	PCPG	0.149988456491476	0.153804347826087		7.79636	8.37025		8.22246	8.04042		172.583	108.2	11345.7	10360.8		3.71489	3.82339	14.3876	3.64787		n= 7 mice (3 f, 4 m)	KC-C8fl/fl	28.57	71.43			5	48.6486	24.2424	81.4815	31.5789
TCGA-WB-A81I-01A	PCPG	0.156246190397344	0.157608695652174		6.30925	7.93664		7.85614	8.29496		50.6364	36.7692	8592.98	2202.11		5.71945	2.80424	3.77147	2.33377		n= 22 mice (4 f, 18 m)	KC-C8fl/fl; MLKL-/-	68.18	31.82			70.9677	70.5882	26.3158	44.1176	73.3333
TCGA-QR-A705-01A	PCPG	0.168379612852774	0.161413043478261		8.2588	8.56224		8.4238	8.41344		88.9519	55.9773	6719.35	3571.55		7.29277	2.60016	18.1426	1.67808		n= 7 mice (2 f, 5 m)	KC-C8wt/wt; MLKL-/-	28.57	71.43			47.619	28.5714	28.3333	28.5714	25
TCGA-RW-A680-01A	PCPG	0.172427777151465	0.165217391304348		8.23649	7.47005		7.5914	8.47476		695.949	28.8333	230.767	10018.1		24.18	3.32363	6.40156	2.82586								33.3333	17.0732	62.963	51.4286	63.6364
TCGA-QR-A6H2-01A	PCPG	0.180670552957893	0.169021739130435		7.73809	8.0542		6.66798	8.28195		578.118	174.444	1004.12	5592.73		25.9494	9.19716	4.92136	4.59625								8	35.1852	55.5556	73.3333	77.2727
TCGA-WB-A80Q-01A	PCPG	0.185627135674899	0.172826086956522		6.79831	7.45861		7.50985	8.68874		147.917	68.1111	2093.74	40755.8		3.64355	4.69977	4.50595	5.34469								18.75	43.5484	17.6471	63.1579
TCGA-QR-A70Q-01A	PCPG	0.198217072244135	0.176630434782609		7.3345	8.17941		7.31561	8.29959			137.385	20444	21373.2		25.0275		7.19513									5	61.2903	17.8571	76.9231
TCGA-SR-A6MV-01A	PCPG	0.199755177253475	0.180434782608696		8.33271	7.63735		8.22478	8.89992				25506	32708.9													7.14286	91.4286	60	50
TCGA-WB-A81J-01A	PCPG	0.207849711130527	0.184239130434783		8.02459	8.38629		8.41463	8.9891																		9.09091	30.303		71.4286
TCGA-SR-A6MS-01A	PCPG	0.211627723168616	0.18804347826087		7.50462	8.28123		7.40484	8.18504																		30			48.8372
TCGA-RW-A684-01A	PCPG	0.21595464386913	0.191847826086957		7.87652	8.16541		7.14231	8.45373																		3.9968e-15			100
TCGA-RW-A67Y-01A	PCPG	0.219348717313579	0.195652173913043		6.94603	8.54998		7.08776	9.3204																		28			75
TCGA-SR-A6MT-01A	PCPG	0.220291185665155	0.19945652173913		8.64926	8.52591		7.57241	9.18515																	ADM	51.5152	8.33333	2	11.1111	7.69231
TCGA-SR-A6MX-05A	PCPG	0.231469590430681	0.203260869565217		6.8716	8.74517			8.65757																		35	35.1351	18.1818	3.7037	5.26316
TCGA-RW-A67W-01A	PCPG	0.231495076448229	0.207065217391304		6.47411	8.8805			8.41532																		16.129	17.6471	40	17.6471	6.66667
TCGA-QR-A70T-01A	PCPG	0.238121407781512	0.210869565217391			7.76155			8.77995																		9.52381	52.381	36.6667	26.1905	8.33333
TCGA-SP-A6QC-01A	PCPG	0.239449641457174	0.214673913043478			8.61618			8.79036																		33.3333	7.31707	22.2222	8.57143	4.54545
TCGA-QR-A70M-01A	PCPG	0.248953615495708	0.218478260869565			7.72315			8.46984																		42	11.1111	29.6296	13.3333	0
TCGA-RW-A681-01A	PCPG	0.253870852339683	0.222282608695652			8.22689			8.58304																		46.875	16.129	54.902	15.7895
TCGA-QR-A6GX-01A	PCPG	0.254282150450832	0.226086956521739			8.51924			8.41658																		45	38.7097	30.3571	3.84615
TCGA-QR-A6H3-01A	PCPG	0.257246464907371	0.229891304347826			8.68825			9.0228																		35.7143	8.57143	16	20.5882
TCGA-QR-A702-01A	PCPG	0.260619875172372	0.233695652173913			8.16189			8.74118																		25	12.1212		14.2857
TCGA-SP-A6QD-01A	PCPG	0.266161112219401	0.2375			8.37374			8.64379																		20			25.5814
TCGA-QR-A70H-01A	PCPG	0.267781659715359	0.241304347826087			8.39275			8.96154																		64.1509			0
TCGA-QR-A70U-01A	PCPG	0.270282783965213	0.245108695652174			8.3966			9.23343																		12			8.33333
TCGA-WB-A81A-01A	PCPG	0.270445908017963	0.248913043478261			8.1634			8.78183																	Low grade	30.303	12.5	0	14.8148	38.4615
TCGA-QR-A70A-01A	PCPG	0.274688842237558	0.252717391304348			7.93428			8.7938																		50	16.2162	57.5758	14.8148	63.1579
TCGA-XG-A823-01A	PCPG	0.275955981753744	0.256521739130435			7.4446			8.83154																		9.67742	11.7647	33.6842	38.2353	20
TCGA-QR-A70W-01A	PCPG	0.283369081915453	0.260326086956522			8.16892			9.22319																		42.8571	19.0476	28.3333	45.2381	66.6667
TCGA-TT-A6YJ-01A	PCPG	0.283956699434819	0.264130434782609			8.04712			8.81084																		33.3333	75.6098	14.8148	40	31.8182
TCGA-WB-A80M-01A	PCPG	0.287533011050722	0.267934782608696			7.99039			8.57523																		40	53.7037	14.8148	13.3333	22.7273
TCGA-RW-A688-01A	PCPG	0.288897276322566	0.271739130434783			8.40982			8.51263																		31.25	40.3226	27.451	21.0526
TCGA-QT-A5XN-01A	PCPG	0.289120518067948	0.27554347826087			8.66			9.14324																		50	0	51.7857	19.2308
TCGA-S7-A7WT-01A	PCPG	0.28941056088599	0.279347826086956			8.40301			8.38109																		53.5714	0	24	29.4118
TCGA-PR-A5PF-01A	PCPG	0.291635207087901	0.283152173913043			8.55075			8.25054																		63.6364	57.5758		14.2857
TCGA-QR-A70E-01A	PCPG	0.29269900304393	0.28695652173913			8.15127			8.53109																		46.6667			25.5814
TCGA-RW-A8AZ-01A	PCPG	0.301398989173564	0.290760869565217						8.83215																		33.9623			0
TCGA-SR-A6MU-01A	PCPG	0.303994770066043	0.294565217391304						9.01256																		60			16.6667
TCGA-QR-A70P-01A	PCPG	0.304059466217599	0.298369565217391						9.08185																	High grade	6.06061	0	98	0	0
TCGA-SP-A6QG-01A	PCPG	0.304404349683731	0.302173913043478						8.70601																		10	0	0	0	0
TCGA-WB-A81V-01A	PCPG	0.307774068517087	0.305978260869565						8.1833																		3.22581	0	0	0	0
TCGA-QR-A6GY-01A	PCPG	0.308372299806312	0.309782608695652						9.00929																		0	0	6.66667	0	0
TCGA-QR-A6GO-01A	PCPG	0.308521728959317	0.313586956521739						8.75083																		0	0	0	0	0
TCGA-W2-A7UY-01A	PCPG	0.308884414422016	0.317391304347826						7.92074																		10	0	0	0	0
TCGA-QR-A70K-01A	PCPG	0.314309722244847	0.321195652173913						8.80205																		3.125	0	0	0
TCGA-RT-A6YA-01A	PCPG	0.320125505973635	0.325						8.64665																		0	0	0	0
TCGA-RW-A68F-01A	PCPG	0.322818621007395	0.328804347826087						9.19857																		3.57143	0	0	0
TCGA-S7-A7WL-01A	PCPG	0.324447085505086	0.332608695652174						8.9189																		2.27273	0		0
TCGA-QR-A6GZ-05A	PCPG	0.328134861543332	0.336413043478261						8.41293																		3.33333			0
TCGA-QR-A707-01A	PCPG	0.329804522164069	0.340217391304348						8.73074																		1.88679			0
TCGA-QR-A7IP-01A	PCPG	0.341948646412505	0.344021739130435						8.16652																		0			0
TCGA-WB-A821-01A	PCPG	0.345667735635353	0.347826086956522						8.05132
TCGA-SR-A6MR-01A	PCPG	0.348402227577635	0.351630434782609						8.24594
TCGA-QR-A70X-01A	PCPG	0.351138958581849	0.355434782608696						8.58666
TCGA-RW-A68G-01A	PCPG	0.351776987317763	0.359239130434783						8.60449
TCGA-QR-A6GR-01A	PCPG	0.353800865138863	0.36304347826087						8.47543
TCGA-TT-A6YN-01A	PCPG	0.353916230920363	0.366847826086956						9.08021
TCGA-SP-A6QF-01A	PCPG	0.354473400585812	0.370652173913043						9.04447
TCGA-QR-A703-01A	PCPG	0.356484780605221	0.37445652173913						9.08417
TCGA-RW-A686-01A	PCPG	0.35791579857913	0.378260869565217						9.0448
TCGA-RM-A68W-01A	PCPG	0.358049119986747	0.382065217391304						8.12426
TCGA-WB-A81M-01A	PCPG	0.358905210313047	0.385869565217391						8.78617
TCGA-WB-A81N-01A	PCPG	0.360801612967852	0.389673913043478						8.85872
TCGA-WB-A80V-01A	PCPG	0.361085360488826	0.393478260869565						7.88058
TCGA-W2-A7H7-01A	PCPG	0.374069803726075	0.397282608695652						8.33305
TCGA-WB-A80L-01A	PCPG	0.394399142025591	0.401086956521739						8.69875
TCGA-W2-A7HH-01A	PCPG	0.397105361749087	0.404891304347826						8.88272
TCGA-S7-A7WP-01A	PCPG	0.39720978037878	0.408695652173913						8.55133
TCGA-QT-A69Q-01A	PCPG	0.397696735639363	0.4125						9.04311
TCGA-QR-A70C-01A	PCPG	0.398304662903492	0.416304347826087						8.84673
TCGA-RW-A686-06A	PCPG	0.398460849608223	0.420108695652174						8.70383
TCGA-SR-A6MY-01A	PCPG	0.398512899363422	0.423913043478261						8.52776
TCGA-RW-A689-01A	PCPG	0.401727861654499	0.427717391304348						8.90042
TCGA-QR-A708-01A	PCPG	0.402536491803909	0.431521739130435						8.10855
TCGA-P7-A5NX-01A	PCPG	0.403120521175818	0.435326086956522						8.55804
TCGA-P7-A5NY-01A	PCPG	0.403635189790548	0.439130434782609						9.1718
TCGA-WB-A81S-01A	PCPG	0.403892295559421	0.442934782608696						9.08286
TCGA-QR-A70D-01A	PCPG	0.4060459958453	0.446739130434782						8.95257
TCGA-QR-A6H4-01A	PCPG	0.406625327867206	0.45054347826087						8.98557
TCGA-QR-A6GU-01A	PCPG	0.408104227076051	0.454347826086956						8.92516
TCGA-QR-A7IN-01A	PCPG	0.410000712543462	0.458152173913043						8.65373
TCGA-QR-A70I-01A	PCPG	0.414338145582368	0.46195652173913						8.40437
TCGA-W2-A7HF-01A	PCPG	0.416707060779819	0.465760869565217						8.49267
TCGA-QR-A6GW-01A	PCPG	0.41720588676433	0.469565217391304						8.68751
TCGA-W2-A7HA-01B	PCPG	0.417239121467381	0.473369565217391						8.76412
TCGA-SP-A6QK-01A	PCPG	0.419674935053872	0.477173913043478						8.93324
TCGA-S7-A7WU-01A	PCPG	0.423966368680286	0.480978260869565						8.64641
TCGA-SP-A6QI-01A	PCPG	0.424342515757471	0.484782608695652						8.19293
TCGA-S7-A7WR-01A	PCPG	0.425371166438941	0.488586956521739						8.84353
TCGA-QR-A70R-01A	PCPG	0.426250931980546	0.492391304347826						8.73703
TCGA-S7-A7WN-01A	PCPG	0.427891650708878	0.496195652173913						8.57366
TCGA-S7-A7WM-01A	PCPG	0.428150998744445	0.5						8.67162
TCGA-S7-A7WW-01A	PCPG	0.435653285326419	0.503804347826087						7.83777
TCGA-QT-A7U0-01A	PCPG	0.436877927710657	0.507608695652174						8.34086
TCGA-WB-A80N-01A	PCPG	0.4379882502195	0.511413043478261						8.63822
TCGA-WB-A817-01A	PCPG	0.439616866317564	0.515217391304348						8.61368
TCGA-RW-A7CZ-01A	PCPG	0.440247695801567	0.519021739130435						8.95415
TCGA-QT-A5XO-01A	PCPG	0.440436766105774	0.522826086956522						8.87996
TCGA-WB-A81E-01A	PCPG	0.446661410954309	0.526630434782609						9.07486
TCGA-RW-A7D0-01A	PCPG	0.453379503976708	0.530434782608696						8.78231
TCGA-WB-A80Y-01A	PCPG	0.463026521086427	0.534239130434782						8.84298
TCGA-RW-A67X-01A	PCPG	0.465576158703925	0.538043478260869						8.25706
TCGA-SP-A6QJ-01A	PCPG	0.469969209499959	0.541847826086956						8.51301
TCGA-S7-A7X1-01A	PCPG	0.470116353151004	0.545652173913043						8.77082
TCGA-WB-A81P-01A	PCPG	0.472844176715128	0.54945652173913						8.59136
TCGA-WB-A80K-01A	PCPG	0.473311757118982	0.553260869565217						8.62612
TCGA-WB-A80P-01A	PCPG	0.47418711581745	0.557065217391304						8.96698
TCGA-TT-A6YO-01A	PCPG	0.474332837552167	0.560869565217391						8.88306
TCGA-QR-A6H6-01A	PCPG	0.474973432948358	0.564673913043478						8.56934
TCGA-SQ-A6I4-01A	PCPG	0.482887869376486	0.568478260869565						8.6641
TCGA-WB-A81D-01A	PCPG	0.485508484833821	0.572282608695652						8.95838
TCGA-SR-A6MX-01A	PCPG	0.488240395314034	0.576086956521739						9.55884
TCGA-QR-A700-01A	PCPG	0.48955069775057	0.579891304347826						9.52619
TCGA-SR-A6MQ-01A	PCPG	0.49280228036477	0.583695652173913						8.59442
TCGA-WB-A822-01A	PCPG	0.493667131228017	0.5875						9.04655
TCGA-PR-A5PG-01A	PCPG	0.494738828059336	0.591304347826087						8.52948
TCGA-W2-A7HB-01A	PCPG	0.495891079666188	0.595108695652174						8.18249
TCGA-SA-A6C2-01A	PCPG	0.503218507930033	0.598913043478261						8.82609
TCGA-S7-A7X2-01A	PCPG	0.507248513918787	0.602717391304348
TCGA-QR-A6ZZ-01A	PCPG	0.507302535684805	0.606521739130435
TCGA-RT-A6YC-01A	PCPG	0.509202522331103	0.610326086956522
TCGA-WB-A814-01A	PCPG	0.509887709665294	0.614130434782609
TCGA-TT-A6YK-01A	PCPG	0.509941404158226	0.617934782608696
TCGA-QR-A6H1-01A	PCPG	0.510826406187515	0.621739130434783
TCGA-S7-A7X0-01A	PCPG	0.515317378574382	0.62554347826087
TCGA-WB-A81K-01A	PCPG	0.518421807033958	0.629347826086956
TCGA-QT-A5XP-01A	PCPG	0.521242720370463	0.633152173913043
TCGA-P8-A6RY-01A	PCPG	0.527977712627404	0.63695652173913
TCGA-SR-A6MX-06A	PCPG	0.529340508745123	0.640760869565217
TCGA-QR-A6GS-01A	PCPG	0.530097197734845	0.644565217391304
TCGA-WB-A815-01A	PCPG	0.534926776975699	0.648369565217391
TCGA-WB-A818-01A	PCPG	0.542651176455405	0.652173913043478
TCGA-PR-A5PH-01A	PCPG	0.544700412838674	0.655978260869565
TCGA-SQ-A6I6-01A	PCPG	0.545566873074014	0.659782608695652
TCGA-QR-A6GZ-01A	PCPG	0.554755590914879	0.663586956521739
TCGA-WB-A81G-01A	PCPG	0.556700421689793	0.667391304347826
TCGA-QR-A70V-01A	PCPG	0.557567349330711	0.671195652173913
TCGA-QT-A5XK-01A	PCPG	0.560396873673903	0.675
TCGA-RW-A68D-01A	PCPG	0.563243701140398	0.678804347826087
TCGA-QR-A6H0-01A	PCPG	0.569069445598222	0.682608695652174
TCGA-SR-A6MP-01A	PCPG	0.574806514853996	0.686413043478261
TCGA-QT-A5XM-01A	PCPG	0.575488051158994	0.690217391304348
TCGA-WB-A81F-01A	PCPG	0.582358855465685	0.694021739130435
TCGA-RX-A8JQ-01A	PCPG	0.583538819254352	0.697826086956522
TCGA-QR-A706-01A	PCPG	0.585110896987175	0.701630434782609
TCGA-RM-A68T-01A	PCPG	0.587070834950251	0.705434782608696
TCGA-RW-A68B-01A	PCPG	0.59535290304669	0.709239130434783
TCGA-QR-A70N-01A	PCPG	0.596531121833604	0.71304347826087
TCGA-P8-A6RX-01A	PCPG	0.602146841539611	0.716847826086956
TCGA-WB-A81R-01A	PCPG	0.603263489432861	0.720652173913043
TCGA-QR-A6GT-01A	PCPG	0.603566548522873	0.72445652173913
TCGA-RW-A685-01A	PCPG	0.612677918316502	0.728260869565217
TCGA-QR-A70G-01B	PCPG	0.615002614524588	0.732065217391304
TCGA-QT-A5XL-01A	PCPG	0.617136692377613	0.735869565217391
TCGA-P8-A5KC-01A	PCPG	0.626319832871532	0.739673913043478
TCGA-S7-A7WQ-01A	PCPG	0.642484305417037	0.743478260869565
TCGA-SP-A6QH-01A	PCPG	0.653945370217834	0.747282608695652
TCGA-S7-A7WX-01A	PCPG	0.656126962284483	0.751086956521739
TCGA-RW-A68C-01A	PCPG	0.656845350779752	0.754891304347826
TCGA-WB-A81W-01A	PCPG	0.665946657439112	0.758695652173913
TCGA-W2-A7HE-01A	PCPG	0.678062904974345	0.7625
TCGA-SR-A6N0-01A	PCPG	0.679918245254395	0.766304347826087
TCGA-QR-A70J-01A	PCPG	0.683704289557453	0.770108695652174
TCGA-P7-A5NY-05A	PCPG	0.685768601347666	0.773913043478261
TCGA-SR-A6MZ-01A	PCPG	0.699230502883409	0.777717391304348
TCGA-WB-A816-01A	PCPG	0.699482169706489	0.781521739130435
TCGA-WB-A820-01A	PCPG	0.703746933315467	0.785326086956522
TCGA-WB-A81T-01A	PCPG	0.70616282789306	0.789130434782609
TCGA-WB-A819-01A	PCPG	0.70703336304981	0.792934782608696
TCGA-WB-A81H-01A	PCPG	0.721299379742206	0.796739130434783
TCGA-W2-A7H5-01B	PCPG	0.72479998429032	0.80054347826087
TCGA-S7-A7WV-01A	PCPG	0.728629694588849	0.804347826086956
TCGA-W2-A7HC-01A	PCPG	0.731677387670855	0.808152173913043
TCGA-W2-A7HD-01A	PCPG	0.732643005489648	0.81195652173913
TCGA-WB-A80O-01A	PCPG	0.739754251213335	0.815760869565217
TCGA-TT-A6YP-01A	PCPG	0.750824551038603	0.819565217391304
TCGA-P8-A5KD-01A	PCPG	0.766293846020573	0.823369565217391
TCGA-QR-A6H5-01A	PCPG	0.793769437506466	0.827173913043478
TCGA-QT-A5XJ-01A	PCPG	0.795428116053472	0.830978260869565
TCGA-RT-A6Y9-01A	PCPG	0.8311848528889	0.834782608695652
TCGA-S7-A7WO-01A	PCPG	0.839741937780893	0.838586956521739
TCGA-WB-A81Q-01A	PCPG	0.860577551244415	0.842391304347826
TCGA-RW-A68A-01A	PCPG	0.882313885356997	0.846195652173913
TCGA-DU-7304-02A	LGG	0.091279964228838	1.15
TCGA-FG-A6IZ-01A	LGG	0.195096710611856	1.15131086142322
TCGA-QH-A65R-01A	LGG	0.195954973023525	1.15262172284644
TCGA-CS-6669-01A	LGG	0.205285583500525	1.15393258426966
TCGA-S9-A6WI-01A	LGG	0.208656300507248	1.15524344569288
TCGA-S9-A7QW-01A	LGG	0.212347437988012	1.1565543071161
TCGA-DB-A4XG-01A	LGG	0.218482987593645	1.15786516853933
TCGA-FG-A4MX-01A	LGG	0.223677616130032	1.15917602996255
TCGA-S9-A7R1-01A	LGG	0.224869594573257	1.16048689138577
TCGA-DU-A6S3-01A	LGG	0.226367875856486	1.16179775280899
TCGA-F6-A8O3-01A	LGG	0.228759555435636	1.16310861423221
TCGA-F6-A8O4-01A	LGG	0.233554492714523	1.16441947565543
TCGA-HT-8019-01A	LGG	0.234618505860634	1.16573033707865
TCGA-DU-6395-01A	LGG	0.23663801418185	1.16704119850187
TCGA-P5-A5F6-01A	LGG	0.23887373701787	1.16835205992509
TCGA-DB-5274-01A	LGG	0.241347217238199	1.16966292134831
TCGA-S9-A6TY-01A	LGG	0.241421951711995	1.17097378277154
TCGA-DB-A64W-01A	LGG	0.243806689744405	1.17228464419476
TCGA-DB-A4XH-01A	LGG	0.244178125022544	1.17359550561798
TCGA-HW-A5KJ-01A	LGG	0.251759854528801	1.1749063670412
TCGA-RY-A83Y-01A	LGG	0.254403046390677	1.17621722846442
TCGA-P5-A72W-01A	LGG	0.254982878895904	1.17752808988764
TCGA-WY-A859-01A	LGG	0.256886044558126	1.17883895131086
TCGA-DU-6401-01A	LGG	0.25806231201092	1.18014981273408
TCGA-DU-A7TC-01A	LGG	0.259808822954629	1.1814606741573
TCGA-RY-A840-01A	LGG	0.2609057676498	1.18277153558052
TCGA-HT-7603-01A	LGG	0.261334253799131	1.18408239700375
TCGA-CS-6668-01A	LGG	0.263636068588108	1.18539325842697
TCGA-HT-A616-01A	LGG	0.272584149110042	1.18670411985019
TCGA-P5-A733-01A	LGG	0.27703588817211	1.18801498127341
TCGA-HT-A74K-01A	LGG	0.277288244921026	1.18932584269663
TCGA-FG-A6J1-01A	LGG	0.277655047714709	1.19063670411985
TCGA-DU-A6S6-01A	LGG	0.287689783936075	1.19194756554307
TCGA-HT-7684-01A	LGG	0.288629234664989	1.19325842696629
TCGA-VM-A8CB-01A	LGG	0.290702243287854	1.19456928838951
TCGA-DU-6410-01A	LGG	0.292632592082427	1.19588014981273
TCGA-FG-A713-01A	LGG	0.292787535198329	1.19719101123596
TCGA-QH-A6CY-01A	LGG	0.293141483450931	1.19850187265918
TCGA-DU-7009-01A	LGG	0.293671865542379	1.1998127340824
TCGA-HT-7856-01A	LGG	0.294135419126248	1.20112359550562
TCGA-DU-6400-01A	LGG	0.296160413537258	1.20243445692884
TCGA-FG-5962-01B	LGG	0.298001111407518	1.20374531835206
TCGA-P5-A5F4-01A	LGG	0.299354734958506	1.20505617977528
TCGA-TQ-A7RQ-01A	LGG	0.300204051252466	1.2063670411985
TCGA-CS-5394-01A	LGG	0.304727429383633	1.20767790262172
TCGA-TM-A7C4-01A	LGG	0.305910002904615	1.20898876404494
TCGA-DU-A5TS-01A	LGG	0.305952944960507	1.21029962546816
TCGA-HT-7610-01A	LGG	0.306575128096449	1.21161048689139
TCGA-HW-7495-01A	LGG	0.306918020377299	1.21292134831461
TCGA-DH-5141-01A	LGG	0.30693944215854	1.21423220973783
TCGA-S9-A7QY-01A	LGG	0.307003701163156	1.21554307116105
TCGA-S9-A6TX-01A	LGG	0.307324853645367	1.21685393258427
TCGA-S9-A6WH-01A	LGG	0.308543071784685	1.21816479400749
TCGA-S9-A7J2-01A	LGG	0.310884402343125	1.21947565543071
TCGA-DU-5874-01A	LGG	0.311499565460373	1.22078651685393
TCGA-S9-A6WE-01A	LGG	0.31877265982548	1.22209737827715
TCGA-CS-4944-01A	LGG	0.32060319775962	1.22340823970037
TCGA-HT-7694-01A	LGG	0.321411997974006	1.2247191011236
TCGA-HT-8113-01A	LGG	0.32424128799287	1.22602996254682
TCGA-QH-A6X8-01A	LGG	0.324508805747058	1.22734082397004
TCGA-P5-A730-01A	LGG	0.325659309801641	1.22865168539326
TCGA-HT-A5R9-01A	LGG	0.326827236974273	1.22996254681648
TCGA-DU-A6S2-01A	LGG	0.32735893438633	1.2312734082397
TCGA-E1-5311-01A	LGG	0.327889981648543	1.23258426966292
TCGA-TM-A7CF-02A	LGG	0.328032845033525	1.23389513108614
TCGA-S9-A7QZ-01A	LGG	0.329723224057897	1.23520599250936
TCGA-DU-6393-01A	LGG	0.329946757240238	1.23651685393258
TCGA-TM-A7C5-01A	LGG	0.330251389917909	1.23782771535581
TCGA-CS-5390-01A	LGG	0.330515232170328	1.23913857677903
TCGA-DU-7008-01A	LGG	0.331832044436249	1.24044943820225
TCGA-VM-A8CA-01A	LGG	0.333185208052762	1.24176029962547
TCGA-DB-5279-01A	LGG	0.333830010445646	1.24307116104869
TCGA-S9-A7IS-01A	LGG	0.334051440346892	1.24438202247191
TCGA-QH-A65X-01A	LGG	0.334252642334231	1.24569288389513
TCGA-HT-8558-01A	LGG	0.335878952134842	1.24700374531835
TCGA-HW-7489-01A	LGG	0.338675577753202	1.24831460674157
TCGA-P5-A77W-01A	LGG	0.338715399363528	1.24962546816479
TCGA-TM-A7CA-01A	LGG	0.339033840865832	1.25093632958802
TCGA-DB-A64X-01A	LGG	0.340761291762672	1.25224719101124
TCGA-DH-A7UR-01A	LGG	0.341553222109577	1.25355805243446
TCGA-DU-A7T6-01A	LGG	0.342106715379456	1.25486891385768
TCGA-TM-A84M-01A	LGG	0.342994782927477	1.2561797752809
TCGA-TQ-A7RO-01A	LGG	0.343802333161655	1.25749063670412
TCGA-HT-7475-01A	LGG	0.346978533769316	1.25880149812734
TCGA-R8-A73M-01A	LGG	0.349588320562463	1.26011235955056
TCGA-S9-A6WD-01A	LGG	0.351757666879034	1.26142322097378
TCGA-S9-A6UB-01A	LGG	0.352761191723831	1.262734082397
TCGA-HW-7491-01A	LGG	0.35281901669987	1.26404494382022
TCGA-P5-A737-01A	LGG	0.353454583806043	1.26535580524345
TCGA-E1-A7YU-01A	LGG	0.353666232982902	1.26666666666667
TCGA-QH-A6X5-01A	LGG	0.35531739878456	1.26797752808989
TCGA-FG-7638-01B	LGG	0.355815355115771	1.26928838951311
TCGA-QH-A6X4-01A	LGG	0.35665675193585	1.27059925093633
TCGA-HT-7874-01A	LGG	0.358543955770572	1.27191011235955
TCGA-E1-5318-01A	LGG	0.36087729710204	1.27322097378277
TCGA-FG-8181-01A	LGG	0.360896216074921	1.27453183520599
TCGA-WH-A86K-01A	LGG	0.363442741279142	1.27584269662921
TCGA-FG-A4MT-02A	LGG	0.364963519827019	1.27715355805243
TCGA-P5-A5F2-01A	LGG	0.365188368127099	1.27846441947566
TCGA-S9-A6TW-01A	LGG	0.366665720686156	1.27977528089888
TCGA-RY-A845-01A	LGG	0.36852860897939	1.2810861423221
TCGA-P5-A735-01A	LGG	0.37032800777951	1.28239700374532
TCGA-S9-A6U6-01A	LGG	0.370587100246676	1.28370786516854
TCGA-P5-A5ET-01A	LGG	0.372506963362899	1.28501872659176
TCGA-RY-A83Z-01A	LGG	0.372599050995377	1.28632958801498
TCGA-RY-A843-01A	LGG	0.373537231192785	1.2876404494382
TCGA-P5-A731-01A	LGG	0.374473389063975	1.28895131086142
TCGA-HT-7608-01A	LGG	0.374693368545393	1.29026217228464
TCGA-TM-A84G-01A	LGG	0.377269815439006	1.29157303370787
TCGA-HT-A74L-01A	LGG	0.379015286693483	1.29288389513109
TCGA-FG-7637-01A	LGG	0.379269249473647	1.29419475655431
TCGA-QH-A65Z-01A	LGG	0.379613675878266	1.29550561797753
TCGA-DB-5277-01A	LGG	0.383707676312093	1.29681647940075
TCGA-HW-A5KL-01A	LGG	0.384478862850835	1.29812734082397
TCGA-DB-A64P-01A	LGG	0.385963570600697	1.29943820224719
TCGA-TQ-A7RU-01A	LGG	0.386017139806847	1.30074906367041
TCGA-KT-A74X-01A	LGG	0.386302730697515	1.30205992509363
TCGA-DH-5144-01A	LGG	0.386605965382485	1.30337078651685
TCGA-HT-7467-01A	LGG	0.387567779417189	1.30468164794008
TCGA-E1-A7YO-01A	LGG	0.388012343364191	1.3059925093633
TCGA-DH-A669-02A	LGG	0.389059713506695	1.30730337078652
TCGA-DU-7306-01A	LGG	0.390086875423766	1.30861423220974
TCGA-QH-A6CZ-01A	LGG	0.390210679109047	1.30992509363296
TCGA-CS-6667-01A	LGG	0.390369803435012	1.31123595505618
TCGA-WY-A85C-01A	LGG	0.391217483239402	1.3125468164794
TCGA-R8-A6ML-01A	LGG	0.391605450886183	1.31385767790262
TCGA-CS-4938-01B	LGG	0.391869775709361	1.31516853932584
TCGA-HT-A5RB-01A	LGG	0.392644201738427	1.31647940074906
TCGA-HW-7486-01A	LGG	0.393645386605536	1.31779026217228
TCGA-W9-A837-01A	LGG	0.397853141088609	1.31910112359551
TCGA-DU-A7TG-01A	LGG	0.398721036025533	1.32041198501873
TCGA-HT-7692-01A	LGG	0.399483351504452	1.32172284644195
TCGA-DU-6407-01A	LGG	0.40224418233262	1.32303370786517
TCGA-DB-5270-01A	LGG	0.402312978734	1.32434456928839
TCGA-HT-7605-01A	LGG	0.402605241919915	1.32565543071161
TCGA-TQ-A7RV-01A	LGG	0.403069020752977	1.32696629213483
TCGA-HT-7884-01B	LGG	0.403755191424458	1.32827715355805
TCGA-DH-A66F-01A	LGG	0.404354702725426	1.32958801498127
TCGA-TQ-A7RS-01A	LGG	0.404714012668899	1.33089887640449
TCGA-IK-7675-01A	LGG	0.406403909807828	1.33220973782772
TCGA-FG-7636-01A	LGG	0.407169876483705	1.33352059925094
TCGA-DB-A64R-01A	LGG	0.408782494404144	1.33483146067416
TCGA-QH-A6CU-01A	LGG	0.408850262912029	1.33614232209738
TCGA-DB-A4XD-01A	LGG	0.409865523598587	1.3374531835206
TCGA-QH-A6XA-01A	LGG	0.410085184269148	1.33876404494382
TCGA-P5-A72X-01A	LGG	0.410422906967378	1.34007490636704
TCGA-QH-A65V-01A	LGG	0.410439786210347	1.34138576779026
TCGA-DU-7301-01A	LGG	0.411080711811635	1.34269662921348
TCGA-DU-5849-01A	LGG	0.41161970596323	1.3440074906367
TCGA-DB-A75L-01A	LGG	0.413852760042867	1.34531835205993
TCGA-EZ-7264-01A	LGG	0.414304688128332	1.34662921348315
TCGA-S9-A6WL-01A	LGG	0.414739434113486	1.34794007490637
TCGA-DU-7014-01A	LGG	0.417538119401328	1.34925093632959
TCGA-FG-8191-01A	LGG	0.418035992299948	1.35056179775281
TCGA-P5-A781-01A	LGG	0.418665813053475	1.35187265917603
TCGA-S9-A7J0-01A	LGG	0.41894727953146	1.35318352059925
TCGA-E1-A7YS-01A	LGG	0.420137354593825	1.35449438202247
TCGA-DU-A6S8-01A	LGG	0.42059928229144	1.35580524344569
TCGA-DU-8168-01A	LGG	0.420681717703851	1.35711610486891
TCGA-FG-5964-01A	LGG	0.420912453648964	1.35842696629213
TCGA-E1-5319-01A	LGG	0.423213095757849	1.35973782771536
TCGA-S9-A6TU-01A	LGG	0.424031808970005	1.36104868913858
TCGA-S9-A7QX-01A	LGG	0.424179013578782	1.3623595505618
TCGA-E1-A7Z3-01A	LGG	0.424832653288131	1.36367041198502
TCGA-DB-A75M-01A	LGG	0.424897963184401	1.36498127340824
TCGA-FG-7641-01B	LGG	0.425338548279633	1.36629213483146
TCGA-R8-A6MO-01A	LGG	0.426316028957645	1.36760299625468
TCGA-FG-6690-01A	LGG	0.427729479503893	1.3689138576779
TCGA-TQ-A7RN-01A	LGG	0.42845877351558	1.37022471910112
TCGA-DB-A64L-01A	LGG	0.428766330328082	1.37153558052434
TCGA-TQ-A7RF-01A	LGG	0.429945974117818	1.37284644194757
TCGA-QH-A6X3-01A	LGG	0.430010519630593	1.37415730337079
TCGA-HT-7476-01A	LGG	0.430816530184321	1.37546816479401
TCGA-DU-7018-01A	LGG	0.431058041942025	1.37677902621723
TCGA-HT-A74J-01A	LGG	0.431444181617212	1.37808988764045
TCGA-HT-7474-01A	LGG	0.431910309457633	1.37940074906367
TCGA-FG-A4MY-01A	LGG	0.432825036279618	1.38071161048689
TCGA-TM-A7CF-01A	LGG	0.433129517580486	1.38202247191011
TCGA-HT-8012-01A	LGG	0.433337723963053	1.38333333333333
TCGA-FG-A4MT-01A	LGG	0.434233473644771	1.38464419475655
TCGA-HT-7881-01A	LGG	0.434265430560304	1.38595505617978
TCGA-FG-A70Y-01A	LGG	0.438352451764326	1.387265917603
TCGA-RY-A847-01A	LGG	0.439048335278244	1.38857677902622
TCGA-HW-8322-01A	LGG	0.439332693830263	1.38988764044944
TCGA-QH-A870-01A	LGG	0.440090074313282	1.39119850187266
TCGA-E1-5305-01A	LGG	0.440515521112228	1.39250936329588
TCGA-QH-A6CW-01A	LGG	0.441710842209566	1.3938202247191
TCGA-P5-A5F0-01A	LGG	0.442040549006305	1.39513108614232
TCGA-CS-6670-01A	LGG	0.443247336925102	1.39644194756554
TCGA-DU-A76R-01A	LGG	0.445432942295167	1.39775280898876
TCGA-DU-6397-02A	LGG	0.445962076324096	1.39906367041199
TCGA-HT-7481-01A	LGG	0.446070935701005	1.40037453183521
TCGA-P5-A5EW-01A	LGG	0.447870929699049	1.40168539325843
TCGA-FG-6689-01A	LGG	0.448999871745928	1.40299625468165
TCGA-QH-A86X-01A	LGG	0.449385822113386	1.40430711610487
TCGA-HT-A619-01A	LGG	0.45166364941041	1.40561797752809
TCGA-DB-A4XF-01A	LGG	0.452093249017731	1.40692883895131
TCGA-R8-A6MK-01A	LGG	0.452568381988099	1.40823970037453
TCGA-WY-A85A-01A	LGG	0.45322657799819	1.40955056179775
TCGA-P5-A77X-01A	LGG	0.453944862340668	1.41086142322097
TCGA-DB-5281-01A	LGG	0.454600977097761	1.41217228464419
TCGA-VM-A8CE-01A	LGG	0.454951515731092	1.41348314606742
TCGA-HT-7604-01A	LGG	0.455590900599803	1.41479400749064
TCGA-DB-A75O-01A	LGG	0.459392487759231	1.41610486891386
TCGA-TQ-A7RM-01A	LGG	0.461378456425079	1.41741573033708
TCGA-DU-A76O-01A	LGG	0.462383021968959	1.4187265917603
TCGA-DU-5870-02A	LGG	0.463295609962003	1.42003745318352
TCGA-DU-7300-01A	LGG	0.463624270106403	1.42134831460674
TCGA-DB-A4XE-01A	LGG	0.463639203295845	1.42265917602996
TCGA-FG-8187-01A	LGG	0.464534256300943	1.42397003745318
TCGA-VV-A829-01A	LGG	0.464817305625984	1.4252808988764
TCGA-HT-7855-01A	LGG	0.465724798065326	1.42659176029963
TCGA-HT-7620-01A	LGG	0.466660058040165	1.42790262172285
TCGA-DU-7294-01A	LGG	0.466808326957621	1.42921348314607
TCGA-RY-A83X-01A	LGG	0.467252830236066	1.43052434456929
TCGA-DB-A4X9-01A	LGG	0.467933519535777	1.43183520599251
TCGA-P5-A780-01A	LGG	0.468554088084191	1.43314606741573
TCGA-FG-7643-01A	LGG	0.468568852723465	1.43445692883895
TCGA-DU-6397-01A	LGG	0.469424344100161	1.43576779026217
TCGA-DU-A6S7-01A	LGG	0.469748400505166	1.43707865168539
TCGA-FG-A711-01A	LGG	0.469954492392521	1.43838951310861
TCGA-HT-7875-01A	LGG	0.470145775899696	1.43970037453184
TCGA-WY-A85E-01A	LGG	0.470292859750427	1.44101123595506
TCGA-HT-7676-01A	LGG	0.470513392168665	1.44232209737828
TCGA-HT-7688-01A	LGG	0.470542788031808	1.4436329588015
TCGA-TM-A84R-01A	LGG	0.471335725161157	1.44494382022472
TCGA-VM-A8C9-01A	LGG	0.471335725161157	1.44625468164794
TCGA-HT-7880-01A	LGG	0.472756449317212	1.44756554307116
TCGA-TM-A84T-01A	LGG	0.473384771103771	1.44887640449438
TCGA-FG-8188-01A	LGG	0.474201690191393	1.4501872659176
TCGA-TQ-A7RV-02A	LGG	0.476715723926063	1.45149812734082
TCGA-E1-A7YV-01A	LGG	0.477063344928003	1.45280898876405
TCGA-HT-7483-01A	LGG	0.478248954996697	1.45411985018727
TCGA-HT-8109-01A	LGG	0.478854967528663	1.45543071161049
TCGA-HT-A5R5-01A	LGG	0.47894147175799	1.45674157303371
TCGA-VW-A7QS-01A	LGG	0.479330527707677	1.45805243445693
TCGA-DU-A7TB-01A	LGG	0.481141527972904	1.45936329588015
TCGA-E1-A7Z6-01A	LGG	0.481614592266937	1.46067415730337
TCGA-DU-8162-01A	LGG	0.482930723860386	1.46198501872659
TCGA-HT-7695-01A	LGG	0.483316224042232	1.46329588014981
TCGA-DH-A7UT-01A	LGG	0.483672863806311	1.46460674157303
TCGA-DH-A7US-01A	LGG	0.484484909031941	1.46591760299625
TCGA-HT-A4DV-01A	LGG	0.485025430204567	1.46722846441948
TCGA-HT-7602-01A	LGG	0.487633217456876	1.4685393258427
TCGA-S9-A7IQ-01A	LGG	0.488409688903198	1.46985018726592
TCGA-HT-7480-01A	LGG	0.488691698316941	1.47116104868914
TCGA-R8-A6YH-01A	LGG	0.488931262422253	1.47247191011236
TCGA-FG-A6J3-01A	LGG	0.488945350313971	1.47378277153558
TCGA-FG-A60J-01A	LGG	0.489494421942152	1.4750936329588
TCGA-VM-A8CH-01A	LGG	0.489522560757887	1.47640449438202
TCGA-DB-5280-01A	LGG	0.490169250834894	1.47771535580524
TCGA-VM-A8CF-01A	LGG	0.492467036465145	1.47902621722846
TCGA-HT-7477-01B	LGG	0.492522928422612	1.48033707865169
TCGA-DU-8164-01A	LGG	0.493778599541865	1.48164794007491
TCGA-CS-4943-01A	LGG	0.494377252050443	1.48295880149813
TCGA-S9-A6TS-01A	LGG	0.494738828059336	1.48426966292135
TCGA-FG-8185-01A	LGG	0.494877815637539	1.48558052434457
TCGA-S9-A7J3-01A	LGG	0.496832820038692	1.48689138576779
TCGA-DU-8167-01A	LGG	0.498062314581983	1.48820224719101
TCGA-E1-A7YW-01A	LGG	0.498641318833695	1.48951310861423
TCGA-S9-A6U1-01A	LGG	0.499068184510794	1.49082397003745
TCGA-DB-5275-01A	LGG	0.499260825118054	1.49213483146067
TCGA-DU-7011-01A	LGG	0.499810756473821	1.4934456928839
TCGA-HT-7687-01A	LGG	0.499810756473821	1.49475655430712
TCGA-P5-A5F1-01A	LGG	0.499879448956432	1.49606741573034
TCGA-TQ-A7RJ-01A	LGG	0.500387435921183	1.49737827715356
TCGA-DU-5851-01A	LGG	0.500689200780834	1.49868913857678
TCGA-TM-A84I-01A	LGG	0.50096335063806	1.5
TCGA-QH-A6XC-01A	LGG	0.503899583379192	1.50131086142322
TCGA-TQ-A7RP-01A	LGG	0.504294118294733	1.50262172284644
TCGA-E1-A7Z4-01A	LGG	0.504294118294733	1.50393258426966
TCGA-HT-7468-01A	LGG	0.505027815816963	1.50524344569288
TCGA-TQ-A7RK-01A	LGG	0.505299241394939	1.5065543071161
TCGA-WY-A85D-01A	LGG	0.505949971503616	1.50786516853933
TCGA-HT-8105-01A	LGG	0.506937758291367	1.50917602996255
TCGA-DH-5143-01A	LGG	0.507018846416433	1.51048689138577
TCGA-DU-7010-01A	LGG	0.507828896045529	1.51179775280899
TCGA-DU-A76K-01A	LGG	0.508543185258071	1.51310861423221
TCGA-IK-8125-01A	LGG	0.510182947257836	1.51441947565543
TCGA-HT-7606-01A	LGG	0.510182947257836	1.51573033707865
TCGA-HW-7490-01A	LGG	0.510424356092236	1.51704119850187
TCGA-HT-7485-01A	LGG	0.510491390293969	1.51835205992509
TCGA-HT-8107-01A	LGG	0.511348515490213	1.51966292134831
TCGA-DB-A4XA-01A	LGG	0.511388651757688	1.52097378277154
TCGA-HW-8321-01A	LGG	0.511495663673566	1.52228464419476
TCGA-S9-A6U9-01A	LGG	0.511709608433287	1.52359550561798
TCGA-DU-6392-01A	LGG	0.511856634342237	1.5249063670412
TCGA-DH-A7UV-01A	LGG	0.513444013621447	1.52621722846442
TCGA-HT-7607-01A	LGG	0.514441490246763	1.52752808988764
TCGA-DU-6394-01A	LGG	0.514494624703537	1.52883895131086
TCGA-FG-5965-02B	LGG	0.514919466490317	1.53014981273408
TCGA-FG-5965-01B	LGG	0.515078675075923	1.5314606741573
TCGA-DU-5872-01A	LGG	0.515410172292157	1.53277153558052
TCGA-S9-A7R8-01A	LGG	0.515781149022158	1.53408239700375
TCGA-DU-8166-01A	LGG	0.517195897949974	1.53539325842697
TCGA-DH-A7UU-01A	LGG	0.517684039800974	1.53670411985019
TCGA-HT-7479-01A	LGG	0.517736779044113	1.53801498127341
TCGA-HT-7902-01A	LGG	0.518487618202562	1.53932584269663
TCGA-P5-A5EZ-01A	LGG	0.518527100117337	1.54063670411985
TCGA-S9-A7R3-01A	LGG	0.518948017357206	1.54194756554307
TCGA-DU-6408-01A	LGG	0.519972297270452	1.54325842696629
TCGA-FG-A60L-01A	LGG	0.520050988062822	1.54456928838951
TCGA-DB-A75K-01A	LGG	0.520771656710284	1.54588014981273
TCGA-E1-A7YH-01A	LGG	0.521778587954529	1.54719101123596
TCGA-CS-5393-01A	LGG	0.521856952170169	1.54850187265918
TCGA-DB-A64U-01A	LGG	0.52390247273382	1.5498127340824
TCGA-E1-A7YY-01A	LGG	0.52401944041029	1.55112359550562
TCGA-CS-6666-01A	LGG	0.52663646060016	1.55243445692884
TCGA-DU-7304-01A	LGG	0.52723021763753	1.55374531835206
TCGA-HW-7487-01A	LGG	0.528428165537636	1.55505617977528
TCGA-DU-A7TA-01A	LGG	0.529045170765769	1.5563670411985
TCGA-TQ-A7RI-01A	LGG	0.530532657749055	1.55767790262172
TCGA-DU-7019-01A	LGG	0.530711837981657	1.55898876404494
TCGA-S9-A6WP-01A	LGG	0.530788606885354	1.56029962546816
TCGA-DB-A75P-01A	LGG	0.532078850732069	1.56161048689139
TCGA-DU-A5TW-01A	LGG	0.533009022495485	1.56292134831461
TCGA-QH-A6X9-01A	LGG	0.536394288637445	1.56423220973783
TCGA-FG-A4MW-01A	LGG	0.536873948928961	1.56554307116105
TCGA-HT-7879-01A	LGG	0.536974862573588	1.56685393258427
TCGA-S9-A7J1-01A	LGG	0.537567257152675	1.56816479400749
TCGA-HT-7482-01A	LGG	0.53952773097134	1.56947565543071
TCGA-WY-A85B-01A	LGG	0.540504659129165	1.57078651685393
TCGA-HT-7681-01A	LGG	0.54079230865038	1.57209737827715
TCGA-TQ-A7RG-01A	LGG	0.541441945254525	1.57340823970037
TCGA-S9-A7IY-01A	LGG	0.544030817513511	1.5747191011236
TCGA-TM-A84J-01A	LGG	0.545245246748232	1.57602996254682
TCGA-DU-7302-01A	LGG	0.547171441563497	1.57734082397004
TCGA-WY-A858-01A	LGG	0.547417772917427	1.57865168539326
TCGA-HT-7609-01A	LGG	0.548032990724728	1.57996254681648
TCGA-P5-A5EV-01A	LGG	0.548155929773814	1.5812734082397
TCGA-HT-7677-01A	LGG	0.549236295402541	1.58258426966292
TCGA-QH-A65S-01A	LGG	0.549775472052697	1.58389513108614
TCGA-HT-A5R7-01A	LGG	0.550216119235408	1.58520599250936
TCGA-TM-A84S-01A	LGG	0.551413398581146	1.58651685393258
TCGA-S9-A7IZ-01A	LGG	0.552558716305275	1.58782771535581
TCGA-FG-8189-01B	LGG	0.553130244496774	1.58913857677903
TCGA-DU-A7TI-01A	LGG	0.553251749262669	1.59044943820225
TCGA-VV-A86M-01A	LGG	0.554489160003819	1.59176029962547
TCGA-S9-A6WO-01A	LGG	0.555529734581364	1.59307116104869
TCGA-VM-A8C8-01A	LGG	0.555723055075054	1.59438202247191
TCGA-DU-7309-01A	LGG	0.556808882330999	1.59569288389513
TCGA-DH-A669-01A	LGG	0.557302638328947	1.59700374531835
TCGA-E1-5307-01A	LGG	0.557807855764604	1.59831460674157
TCGA-TM-A84O-01A	LGG	0.558648580964467	1.59962546816479
TCGA-DU-6399-01A	LGG	0.559499657214675	1.60093632958801
TCGA-HT-A74O-01A	LGG	0.561232606660339	1.60224719101124
TCGA-HW-8320-01A	LGG	0.561566450067123	1.60355805243446
TCGA-DU-5871-01A	LGG	0.563457352807072	1.60486891385768
TCGA-CS-4942-01A	LGG	0.567096977407391	1.6061797752809
TCGA-E1-A7YM-01A	LGG	0.569947127643642	1.60749063670412
TCGA-E1-A7Z2-01A	LGG	0.570297704415911	1.60880149812734
TCGA-HT-A61A-01A	LGG	0.571371045253321	1.61011235955056
TCGA-FG-A87N-01A	LGG	0.575614999044009	1.61142322097378
TCGA-S9-A7R4-01A	LGG	0.577755972731497	1.612734082397
TCGA-S9-A6WQ-01A	LGG	0.579452034821206	1.61404494382022
TCGA-DU-A7T8-01A	LGG	0.580114905474904	1.61535580524345
TCGA-HT-7877-01A	LGG	0.582188403529786	1.61666666666667
TCGA-HT-7689-01A	LGG	0.582779017765722	1.61797752808989
TCGA-CS-5396-01A	LGG	0.585043154905942	1.61928838951311
TCGA-DU-5870-01A	LGG	0.586137025230793	1.62059925093633
TCGA-DU-6407-02A	LGG	0.587407863123228	1.62191011235955
TCGA-HT-7472-01A	LGG	0.587598729721245	1.62322097378277
TCGA-HT-7611-01A	LGG	0.587609954556332	1.62453183520599
TCGA-HT-8015-01B	LGG	0.589145020952084	1.62584269662921
TCGA-HT-7470-01A	LGG	0.591932328557726	1.62715355805243
TCGA-HT-A614-01A	LGG	0.595551331841752	1.62846441947566
TCGA-S9-A6U2-01A	LGG	0.596432142349082	1.62977528089888
TCGA-DU-A5TU-01A	LGG	0.597322146658843	1.6310861423221
TCGA-E1-5304-01A	LGG	0.597497734464096	1.63239700374532
TCGA-DB-A64Q-01A	LGG	0.599348058502405	1.63370786516854
TCGA-TM-A84Q-01A	LGG	0.599380833383138	1.63501872659176
TCGA-P5-A72Z-01A	LGG	0.602884367933568	1.63632958801498
TCGA-FG-8186-01A	LGG	0.603490803574361	1.6376404494382
TCGA-DB-5278-01A	LGG	0.60508946188158	1.63895131086142
TCGA-DU-7298-01A	LGG	0.606886315027087	1.64026217228464
TCGA-FG-A710-01A	LGG	0.608526033577194	1.64157303370787
TCGA-P5-A5EY-01A	LGG	0.609220776636167	1.64288389513109
TCGA-S9-A6U8-01A	LGG	0.610745310523131	1.64419475655431
TCGA-DH-A66G-01A	LGG	0.612243300485089	1.64550561797753
TCGA-HW-7493-01A	LGG	0.612306930268642	1.64681647940075
TCGA-HT-7858-01A	LGG	0.613461251252706	1.64812734082397
TCGA-TQ-A7RK-02B	LGG	0.616380977594348	1.64943820224719
TCGA-S9-A6TZ-01A	LGG	0.623290649807665	1.65074906367041
TCGA-DB-A64V-01A	LGG	0.625549087265309	1.65205992509363
TCGA-DB-5273-01A	LGG	0.627130208402095	1.65337078651685
TCGA-TQ-A7RH-01A	LGG	0.628470671906736	1.65468164794007
TCGA-DB-A64S-01A	LGG	0.629103650177136	1.6559925093633
TCGA-HT-A61C-01A	LGG	0.629113851947891	1.65730337078652
TCGA-E1-5302-01A	LGG	0.629644014068779	1.65861423220974
TCGA-S9-A6WG-01A	LGG	0.63004121137135	1.65992509363296
TCGA-TQ-A7RK-02A	LGG	0.630417704074968	1.66123595505618
TCGA-DU-5855-01A	LGG	0.632841811660724	1.6625468164794
TCGA-S9-A6U5-01A	LGG	0.633074381849491	1.66385767790262
TCGA-VW-A8FI-01A	LGG	0.634154704380865	1.66516853932584
TCGA-TM-A84L-01A	LGG	0.634799596537456	1.66647940074906
TCGA-HT-7690-01A	LGG	0.635483746814912	1.66779026217228
TCGA-DH-5140-01A	LGG	0.636678422572521	1.66910112359551
TCGA-HT-7471-01A	LGG	0.637979785399654	1.67041198501873
TCGA-FG-A60K-01A	LGG	0.638529190243425	1.67172284644195
TCGA-DU-5853-01A	LGG	0.640123518325821	1.67303370786517
TCGA-FG-8182-01A	LGG	0.641781379153336	1.67434456928839
TCGA-DU-A5TR-01A	LGG	0.643561236537222	1.67565543071161
TCGA-E1-5303-01A	LGG	0.64481265033351	1.67696629213483
TCGA-E1-A7YK-01A	LGG	0.645844567647279	1.67827715355805
TCGA-HT-8111-01A	LGG	0.65105499305966	1.67958801498127
TCGA-TQ-A7RR-01A	LGG	0.65152029823422	1.68089887640449
TCGA-DU-7299-01A	LGG	0.653135299003711	1.68220973782772
TCGA-HT-7691-01A	LGG	0.653974273405593	1.68352059925094
TCGA-HT-8013-01A	LGG	0.656816638044169	1.68483146067416
TCGA-HT-8011-01A	LGG	0.657275814173011	1.68614232209738
TCGA-P5-A736-01A	LGG	0.662616190820862	1.6874531835206
TCGA-FG-A70Z-01A	LGG	0.663936379167117	1.68876404494382
TCGA-DH-A66D-01A	LGG	0.666602210540106	1.69007490636704
TCGA-DU-8163-01A	LGG	0.667051161436834	1.69138576779026
TCGA-HT-8010-01A	LGG	0.667256775596693	1.69269662921348
TCGA-HT-8108-01A	LGG	0.667424932987244	1.6940074906367
TCGA-HW-8319-01A	LGG	0.668507054906802	1.69531835205993
TCGA-HT-8018-01A	LGG	0.675274120888022	1.69662921348315
TCGA-E1-5322-01A	LGG	0.67833624673218	1.69794007490637
TCGA-HT-A74H-01A	LGG	0.682081868835265	1.69925093632959
TCGA-DB-A4XB-01A	LGG	0.68342530433439	1.70056179775281
TCGA-DU-7015-01A	LGG	0.686797089290757	1.70187265917603
TCGA-QH-A6CX-01A	LGG	0.690771803180663	1.70318352059925
TCGA-DU-7292-01A	LGG	0.691010725545999	1.70449438202247
TCGA-HT-7693-01A	LGG	0.694929701828003	1.70580524344569
TCGA-TQ-A8XE-01A	LGG	0.698483321923233	1.70711610486891
TCGA-HT-7873-01B	LGG	0.707706403979199	1.70842696629213
TCGA-DU-7013-01A	LGG	0.709286925272698	1.70973782771536
TCGA-HT-A615-01A	LGG	0.71006656746489	1.71104868913858
TCGA-FG-6691-01A	LGG	0.71201800045125	1.7123595505618
TCGA-DB-A4XC-01A	LGG	0.712506596537048	1.71367041198502
TCGA-S9-A6TV-01A	LGG	0.715225929262292	1.71498127340824
TCGA-CS-5395-01A	LGG	0.719016226350365	1.71629213483146
TCGA-TM-A84H-01A	LGG	0.719505301432014	1.71760299625468
TCGA-DU-6403-01A	LGG	0.71980344979416	1.7189138576779
TCGA-CS-6186-01A	LGG	0.728548562028337	1.72022471910112
TCGA-FN-7833-01A	LGG	0.730515805125193	1.72153558052434
TCGA-FG-6692-01A	LGG	0.735981931751734	1.72284644194757
TCGA-DB-5276-01A	LGG	0.73755837778608	1.72415730337079
TCGA-DU-6407-02B	LGG	0.743548959212631	1.72546816479401
TCGA-TM-A84B-01A	LGG	0.743705701786526	1.72677902621723
TCGA-DH-A66B-01A	LGG	0.745746023055533	1.72808988764045
TCGA-P5-A72U-01A	LGG	0.749543081091167	1.72940074906367
TCGA-HT-7601-01A	LGG	0.75077829865311	1.73071161048689
TCGA-HT-8114-01A	LGG	0.75248636475631	1.73202247191011
TCGA-TM-A84F-01A	LGG	0.75850313037134	1.73333333333333
TCGA-HT-7616-01A	LGG	0.762250809349725	1.73464419475655
TCGA-HT-7473-01A	LGG	0.763457943873759	1.73595505617978
TCGA-S9-A89Z-01A	LGG	0.764475027434409	1.737265917603
TCGA-CS-6290-01A	LGG	0.765958980524417	1.73857677902622
TCGA-TQ-A8XE-02A	LGG	0.766301284544187	1.73988764044944
TCGA-E1-A7YD-01A	LGG	0.76706677089633	1.74119850187266
TCGA-E1-A7YI-01A	LGG	0.768475302789407	1.74250936329588
TCGA-FG-7634-01A	LGG	0.772064868851765	1.7438202247191
TCGA-P5-A5EU-01A	LGG	0.772417064973913	1.74513108614232
TCGA-HT-7854-01A	LGG	0.77552307067083	1.74644194756554
TCGA-TM-A84C-01A	LGG	0.779473832639225	1.74775280898876
TCGA-DH-5142-01A	LGG	0.779733539318756	1.74906367041198
TCGA-QH-A6CS-01A	LGG	0.784060696878202	1.75037453183521
TCGA-E1-A7YE-01A	LGG	0.786098069954851	1.75168539325843
TCGA-DU-A5TP-01A	LGG	0.794062606186472	1.75299625468165
TCGA-TQ-A7RW-01A	LGG	0.796664512796975	1.75430711610487
TCGA-DU-A5TT-01A	LGG	0.80223308554755	1.75561797752809
TCGA-HT-7478-01A	LGG	0.803846167521772	1.75692883895131
TCGA-DU-5852-01A	LGG	0.804064429951898	1.75823970037453
TCGA-P5-A5EX-01A	LGG	0.804786641769704	1.75955056179775
TCGA-CS-6665-01A	LGG	0.808170445887295	1.76086142322097
TCGA-DU-6542-01A	LGG	0.808777954703796	1.76217228464419
TCGA-FG-5963-01A	LGG	0.823350313668658	1.76348314606742
TCGA-HT-A4DS-01A	LGG	0.828614789424772	1.76479400749064
TCGA-FG-5965-02A	LGG	0.829509611797804	1.76610486891386
TCGA-DU-A76L-01A	LGG	0.833478605236265	1.76741573033708
TCGA-FG-6688-01A	LGG	0.844533089890587	1.7687265917603
TCGA-FG-5963-02A	LGG	0.845302730596735	1.77003745318352
TCGA-HT-7686-01A	LGG	0.847010921039175	1.77134831460674
TCGA-HW-A5KK-01A	LGG	0.848447768581409	1.77265917602996
TCGA-HT-A61B-01A	LGG	0.848878512538014	1.77397003745318
TCGA-DU-6396-01A	LGG	0.851441814672055	1.7752808988764
TCGA-DU-6405-01A	LGG	0.851472384797144	1.77659176029963
TCGA-S9-A7IX-01A	LGG	0.852888477460235	1.77790262172285
TCGA-HT-7680-01A	LGG	0.855955048459732	1.77921348314607
TCGA-FG-A87Q-01A	LGG	0.85823031606026	1.78052434456929
TCGA-HT-8104-01A	LGG	0.858254393036713	1.78183520599251
TCGA-CS-6188-01A	LGG	0.866500002672172	1.78314606741573
TCGA-DU-6404-01A	LGG	0.866753881110858	1.78445692883895
TCGA-S9-A89V-01A	LGG	0.873425238481826	1.78576779026217
TCGA-CS-5397-01A	LGG	0.877475011224193	1.78707865168539
TCGA-DU-5854-01A	LGG	0.878567750157818	1.78838951310861
TCGA-DU-6404-02B	LGG	0.881966369995312	1.78970037453184
TCGA-HT-A617-01A	LGG	0.889206427460377	1.79101123595506
TCGA-S9-A7R2-01A	LGG	0.890353941114179	1.79232209737828
TCGA-QH-A6CV-01A	LGG	0.890655709150805	1.7936329588015
TCGA-HT-8564-01A	LGG	0.892828941394521	1.79494382022472
TCGA-FG-A4MU-01B	LGG	0.895610368172214	1.79625468164794
TCGA-DU-A7TJ-01A	LGG	0.896316735626767	1.79756554307116
TCGA-HT-A5RC-01A	LGG	0.903301653962238	1.79887640449438
TCGA-E1-A7YJ-01A	LGG	0.903702995112496	1.8001872659176
TCGA-DU-6406-01A	LGG	0.91144526685177	1.80149812734082
TCGA-TM-A7C3-01A	LGG	0.917678772663206	1.80280898876404
TCGA-DB-A64O-01A	LGG	0.923994833445149	1.80411985018727
TCGA-S9-A6UA-01A	LGG	0.924863122931677	1.80543071161049
TCGA-S9-A6WN-01A	LGG	0.924925077232033	1.80674157303371
TCGA-HW-A5KM-01A	LGG	0.932286003349288	1.80805243445693
TCGA-S9-A7R7-01A	LGG	0.933431605499517	1.80936329588015
TCGA-DU-6404-02A	LGG	0.938164338930553	1.81067415730337
TCGA-DU-5872-02A	LGG	0.94464056870959	1.81198501872659
TCGA-DU-7007-01A	LGG	0.944887167215995	1.81329588014981
TCGA-CS-4941-01A	LGG	0.946928548601453	1.81460674157303
TCGA-S9-A6U0-01A	LGG	0.953290845149299	1.81591760299625
TCGA-E1-A7YL-01A	LGG	0.965281682893381	1.81722846441948
TCGA-HT-7469-01A	LGG	0.972466668518412	1.8185393258427
TCGA-HT-A618-01A	LGG	0.981243091503113	1.81985018726592
TCGA-DU-A7TD-01A	LGG	0.988550039035888	1.82116104868914
TCGA-DU-A5TY-01A	LGG	0.997298992409514	1.82247191011236
TCGA-HT-7882-01A	LGG	1.00275336645124	1.82378277153558
TCGA-VM-A8CD-01A	LGG	1.01468851187234	1.8250936329588
TCGA-HT-8110-01A	LGG	1.01499069985756	1.82640449438202
TCGA-S9-A6WM-01A	LGG	1.01950261987446	1.82771535580524
TCGA-KT-A7W1-01A	LGG	1.0195109242606	1.82902621722846
TCGA-E1-A7YQ-01A	LGG	1.01954414021732	1.83033707865169
TCGA-HT-A5RA-01A	LGG	1.03944188140633	1.83164794007491
TCGA-DU-8161-01A	LGG	1.04604229433538	1.83295880149813
TCGA-DU-5847-01A	LGG	1.05309381646733	1.83426966292135
TCGA-HT-7857-01A	LGG	1.05401903611228	1.83558052434457
TCGA-DU-6402-01A	LGG	1.05754819710968	1.83689138576779
TCGA-HT-8563-01A	LGG	1.07638554395453	1.83820224719101
TCGA-DU-8158-01A	LGG	1.14219542956654	1.83951310861423
TCGA-HT-7860-01A	LGG	1.15690334754322	1.84082397003745
TCGA-HT-8106-01A	LGG	1.17060197503968	1.84213483146067
TCGA-E1-A7YN-01A	LGG	1.20454592517241	1.8434456928839
TCGA-DU-8165-01A	LGG	1.20793312813398	1.84475655430712
TCGA-DU-7006-01A	LGG	1.24225810036712	1.84606741573034
TCGA-DU-7012-01A	LGG	1.24625231229932	1.84737827715356
TCGA-DU-7290-01A	LGG	1.3016874539051	1.84868913857678
TCGA-V4-A9EY-01A	UVM	0.094680713371154	2.15
TCGA-V4-A9EA-01A	UVM	0.163221026715578	2.15875
TCGA-WC-A882-01A	UVM	0.163638359628923	2.1675
TCGA-V4-A9EZ-01A	UVM	0.185003556491805	2.17625
TCGA-VD-AA8Q-01A	UVM	0.191925851711436	2.185
TCGA-V4-A9E5-01A	UVM	0.239749810446364	2.19375
TCGA-VD-A8KE-01A	UVM	0.303455260341882	2.2025
TCGA-V4-A9E9-01A	UVM	0.308692442201257	2.21125
TCGA-WC-A885-01A	UVM	0.325515663363148	2.22
TCGA-VD-AA8M-01A	UVM	0.336119369808687	2.22875
TCGA-YZ-A985-01A	UVM	0.350092885458106	2.2375
TCGA-VD-AA8S-01B	UVM	0.359512960594626	2.24625
TCGA-V4-A9ET-01A	UVM	0.362915798999595	2.255
TCGA-V3-A9ZY-01A	UVM	0.378815640272476	2.26375
TCGA-V4-A9EC-01A	UVM	0.402381764239098	2.2725
TCGA-V4-A9F8-01A	UVM	0.410743500456932	2.28125
TCGA-V4-A9EQ-01A	UVM	0.424407899397461	2.29
TCGA-VD-A8KK-01A	UVM	0.44723557700476	2.29875
TCGA-YZ-A984-01A	UVM	0.447963830226745	2.3075
TCGA-WC-A883-01A	UVM	0.459678907011743	2.31625
TCGA-VD-AA8N-01A	UVM	0.459919955746916	2.325
TCGA-V4-A9EM-01A	UVM	0.493695000988786	2.33375
TCGA-V4-A9F2-01A	UVM	0.505163549810412	2.3425
TCGA-VD-A8KI-01A	UVM	0.508395033133053	2.35125
TCGA-VD-A8KG-01A	UVM	0.511375273414001	2.36
TCGA-VD-A8KL-01A	UVM	0.515728171743949	2.36875
TCGA-V4-A9EF-01A	UVM	0.519985413392704	2.3775
TCGA-V4-A9E8-01A	UVM	0.525783127911045	2.38625
TCGA-YZ-A983-01A	UVM	0.528993787130841	2.395
TCGA-V4-A9F5-01A	UVM	0.538812429633057	2.40375
TCGA-WC-A87T-01A	UVM	0.544774748631958	2.4125
TCGA-VD-A8KB-01A	UVM	0.548573662418466	2.42125
TCGA-VD-AA8R-01A	UVM	0.556133575620084	2.43
TCGA-VD-A8K7-01B	UVM	0.559308010907013	2.43875
TCGA-V4-A9ED-01A	UVM	0.560970120976474	2.4475
TCGA-V4-A9EJ-01A	UVM	0.561661786781147	2.45625
TCGA-VD-AA8O-01A	UVM	0.575857251102085	2.465
TCGA-V4-A9EH-01A	UVM	0.576133945233178	2.47375
TCGA-VD-A8KA-01B	UVM	0.587924132208408	2.4825
TCGA-V4-A9E7-01A	UVM	0.588551806485643	2.49125
TCGA-WC-A87U-01A	UVM	0.59100892467731	2.5
TCGA-YZ-A980-01A	UVM	0.6028193424327	2.50875
TCGA-WC-A88A-01A	UVM	0.603415045412929	2.5175
TCGA-WC-A880-01A	UVM	0.608793373986931	2.52625
TCGA-VD-AA8P-01A	UVM	0.616958378274168	2.535
TCGA-WC-A884-01A	UVM	0.619364679890118	2.54375
TCGA-V4-A9F0-01A	UVM	0.626432760627577	2.5525
TCGA-WC-A881-01A	UVM	0.627601376989997	2.56125
TCGA-V4-A9F7-01A	UVM	0.659060072240938	2.57
TCGA-WC-AA9E-01A	UVM	0.665168074326583	2.57875
TCGA-V4-A9ES-01A	UVM	0.688072603632738	2.5875
TCGA-V4-A9EO-01A	UVM	0.693119919234289	2.59625
TCGA-VD-A8KO-01A	UVM	0.698387659472013	2.605
TCGA-VD-AA8T-01A	UVM	0.734607833793543	2.61375
TCGA-V4-A9F4-01A	UVM	0.743337266963034	2.6225
TCGA-VD-A8KH-01A	UVM	0.755996745788897	2.63125
TCGA-V4-A9EW-01A	UVM	0.756438310906267	2.64
TCGA-VD-A8KN-01A	UVM	0.762543528907909	2.64875
TCGA-YZ-A982-01A	UVM	0.767586235335229	2.6575
TCGA-WC-AA9A-01A	UVM	0.787849960444071	2.66625
TCGA-RZ-AB0B-01A	UVM	0.793643733178801	2.675
TCGA-V4-A9F1-01A	UVM	0.799932991615846	2.68375
TCGA-WC-A888-01A	UVM	0.817941991375582	2.6925
TCGA-V4-A9EK-01A	UVM	0.829683212573097	2.70125
TCGA-WC-A87W-01A	UVM	0.835265579231837	2.71
TCGA-VD-A8KJ-01A	UVM	0.848650886818957	2.71875
TCGA-VD-A8K9-01A	UVM	0.860499713717206	2.7275
TCGA-WC-A87Y-01A	UVM	0.877163940897159	2.73625
TCGA-V4-A9EI-01A	UVM	0.881538715526698	2.745
TCGA-VD-A8KF-01A	UVM	0.909090464270483	2.75375
TCGA-VD-A8K8-01A	UVM	0.923554858067549	2.7625
TCGA-V4-A9EX-01A	UVM	0.927051969075703	2.77125
TCGA-VD-A8KD-01A	UVM	0.927200924341351	2.78
TCGA-VD-A8KM-01A	UVM	0.969620895700815	2.78875
TCGA-V3-A9ZX-01A	UVM	1.0303770535558	2.7975
TCGA-V4-A9EE-01A	UVM	1.05227059665675	2.80625
TCGA-V4-A9EU-01A	UVM	1.07186728520975	2.815
TCGA-V4-A9EV-01A	UVM	1.12175675848782	2.82375
TCGA-V4-A9F3-01A	UVM	1.17865758030952	2.8325
TCGA-V4-A9EL-01A	UVM	1.18703539358448	2.84125
TCGA-KL-8324-01A	KICH	0.281987311893601	3.15
TCGA-KN-8431-01A	KICH	0.339670024244455	3.16060606060606
TCGA-KL-8327-01A	KICH	0.355623901012025	3.17121212121212
TCGA-KO-8409-01A	KICH	0.381223415092461	3.18181818181818
TCGA-KO-8416-01A	KICH	0.443826031377537	3.19242424242424
TCGA-KM-8438-01A	KICH	0.454692449239477	3.2030303030303
TCGA-KN-8433-01A	KICH	0.470866011274125	3.21363636363636
TCGA-KM-8476-01A	KICH	0.499357113387459	3.22424242424242
TCGA-KN-8421-01A	KICH	0.523954462257065	3.23484848484848
TCGA-KO-8408-01A	KICH	0.560002326773367	3.24545454545455
TCGA-KL-8346-01A	KICH	0.562839849885065	3.25606060606061
TCGA-KL-8326-01A	KICH	0.563231828520982	3.26666666666667
TCGA-KO-8414-01A	KICH	0.566637798944483	3.27727272727273
TCGA-KL-8335-01A	KICH	0.574343847239563	3.28787878787879
TCGA-KL-8338-01A	KICH	0.576916955965207	3.29848484848485
TCGA-KO-8415-01A	KICH	0.583595467592253	3.30909090909091
TCGA-KL-8332-01A	KICH	0.60609102176696	3.31969696969697
TCGA-KL-8328-01A	KICH	0.617398786072972	3.33030303030303
TCGA-KN-8418-01A	KICH	0.638409379359801	3.34090909090909
TCGA-KL-8331-01A	KICH	0.641295596636311	3.35151515151515
TCGA-KN-8426-01A	KICH	0.647803367088609	3.36212121212121
TCGA-KN-8422-01A	KICH	0.649597692862551	3.37272727272727
TCGA-KL-8337-01A	KICH	0.667565014426353	3.38333333333333
TCGA-KM-8477-01A	KICH	0.671654096505517	3.39393939393939
TCGA-KM-8443-01A	KICH	0.675521720607797	3.40454545454545
TCGA-KN-8436-01A	KICH	0.675943232322868	3.41515151515151
TCGA-KL-8340-01A	KICH	0.696260256579463	3.42575757575758
TCGA-KL-8342-01A	KICH	0.708395402645626	3.43636363636364
TCGA-KL-8330-01A	KICH	0.716962742102452	3.4469696969697
TCGA-KN-8428-01A	KICH	0.72297924672686	3.45757575757576
TCGA-KL-8329-01A	KICH	0.723447462232032	3.46818181818182
TCGA-KN-8434-01A	KICH	0.74167936751999	3.47878787878788
TCGA-KO-8407-01A	KICH	0.749558543013765	3.48939393939394
TCGA-KM-8439-01A	KICH	0.755691956330178	3.5
TCGA-KL-8341-01A	KICH	0.758336487330979	3.51060606060606
TCGA-KL-8345-01A	KICH	0.76609295770849	3.52121212121212
TCGA-KN-8425-01A	KICH	0.77212358804358	3.53181818181818
TCGA-KN-8424-01A	KICH	0.779322265325044	3.54242424242424
TCGA-KO-8405-01A	KICH	0.791697665029389	3.5530303030303
TCGA-KL-8336-01A	KICH	0.793441132977664	3.56363636363636
TCGA-KN-8435-01A	KICH	0.805480468267464	3.57424242424242
TCGA-KM-8440-01A	KICH	0.80903420349331	3.58484848484848
TCGA-KO-8413-01A	KICH	0.811648722442681	3.59545454545455
TCGA-KO-8403-01A	KICH	0.813954414628949	3.60606060606061
TCGA-KN-8430-01A	KICH	0.821303863573278	3.61666666666667
TCGA-KL-8343-01A	KICH	0.827427433598773	3.62727272727273
TCGA-KN-8419-01A	KICH	0.830922119858525	3.63787878787879
TCGA-KM-8441-01A	KICH	0.834719456547741	3.64848484848485
TCGA-KN-8429-01A	KICH	0.846473194491259	3.65909090909091
TCGA-KN-8437-01A	KICH	0.86732603921534	3.66969696969697
TCGA-KL-8334-01A	KICH	0.892083466791765	3.68030303030303
TCGA-KN-8432-01A	KICH	0.894841993795346	3.69090909090909
TCGA-KL-8323-01A	KICH	0.89552199140455	3.70151515151515
TCGA-KL-8339-01A	KICH	0.900312496983727	3.71212121212121
TCGA-KO-8406-01A	KICH	0.9142320566234	3.72272727272727
TCGA-KL-8344-01A	KICH	0.917747008853616	3.73333333333333
TCGA-KO-8417-01A	KICH	0.931773052052442	3.74393939393939
TCGA-KO-8411-01A	KICH	0.951823035315912	3.75454545454545
TCGA-KN-8423-01A	KICH	0.954285936716187	3.76515151515152
TCGA-KM-8442-01A	KICH	0.966686020283003	3.77575757575758
TCGA-KL-8325-01A	KICH	0.971725685825842	3.78636363636364
TCGA-KL-8333-01A	KICH	1.04121893261264	3.7969696969697
TCGA-KO-8410-01A	KICH	1.09821440997862	3.80757575757576
TCGA-KM-8639-01A	KICH	1.10164398549031	3.81818181818182
TCGA-KO-8404-01A	KICH	1.16505429927538	3.82878787878788
TCGA-KN-8427-01A	KICH	1.16924227534586	3.83939393939394
TCGA-OR-A5L9-01A	ACC	0.194208979646681	4.15
TCGA-OR-A5K8-01A	ACC	0.313740708405768	4.15886075949367
TCGA-OR-A5K3-01A	ACC	0.410372265301954	4.16772151898734
TCGA-OR-A5J5-01A	ACC	0.436989087788538	4.17658227848101
TCGA-OR-A5L3-01A	ACC	0.476193770155935	4.18544303797468
TCGA-OR-A5LK-01A	ACC	0.482401889455293	4.19430379746836
TCGA-OR-A5LN-01A	ACC	0.486387968341791	4.20316455696203
TCGA-PA-A5YG-01A	ACC	0.512777754160414	4.2120253164557
TCGA-OR-A5JX-01A	ACC	0.552911450216509	4.22088607594937
TCGA-OR-A5LA-01A	ACC	0.564571384835559	4.22974683544304
TCGA-P6-A5OF-01A	ACC	0.567191107883382	4.23860759493671
TCGA-OR-A5JD-01A	ACC	0.584082338518372	4.24746835443038
TCGA-OR-A5LD-01A	ACC	0.586969675475768	4.25632911392405
TCGA-PK-A5HA-01A	ACC	0.602407288013326	4.26518987341772
TCGA-OR-A5JJ-01A	ACC	0.61397916824007	4.27405063291139
TCGA-OR-A5LG-01A	ACC	0.628756647306122	4.28291139240506
TCGA-OR-A5LJ-01A	ACC	0.669595781024313	4.29177215189873
TCGA-OR-A5JK-01A	ACC	0.680108786976679	4.30063291139241
TCGA-OR-A5JI-01A	ACC	0.689823667987483	4.30949367088608
TCGA-OR-A5L4-01A	ACC	0.708378403487886	4.31835443037975
TCGA-OR-A5JG-01A	ACC	0.712304485510429	4.32721518987342
TCGA-OR-A5JA-01A	ACC	0.71474876072506	4.33607594936709
TCGA-OR-A5LT-01A	ACC	0.729610199204651	4.34493670886076
TCGA-OR-A5LP-01A	ACC	0.735383295619002	4.35379746835443
TCGA-OR-A5JC-01A	ACC	0.748544622463244	4.3626582278481
TCGA-OR-A5J1-01A	ACC	0.748746046975488	4.37151898734177
TCGA-OR-A5JW-01A	ACC	0.766331037364648	4.38037974683544
TCGA-OR-A5JQ-01A	ACC	0.784182067017202	4.38924050632911
TCGA-OR-A5KW-01A	ACC	0.788281527598792	4.39810126582279
TCGA-OR-A5LO-01A	ACC	0.795595026676784	4.40696202531646
TCGA-PK-A5H8-01A	ACC	0.801712340480589	4.41582278481013
TCGA-OR-A5J3-01A	ACC	0.806295318137175	4.4246835443038
TCGA-OR-A5KY-01A	ACC	0.80885889170951	4.43354430379747
TCGA-OR-A5KO-01A	ACC	0.82674840878525	4.44240506329114
TCGA-OR-A5LS-01A	ACC	0.830550177069665	4.45126582278481
TCGA-OR-A5L5-01A	ACC	0.836197480778925	4.46012658227848
TCGA-OU-A5PI-01A	ACC	0.838320062328791	4.46898734177215
TCGA-OR-A5J9-01A	ACC	0.838389376538596	4.47784810126582
TCGA-OR-A5LC-01A	ACC	0.854433578095548	4.48670886075949
TCGA-OR-A5JF-01A	ACC	0.873477547362576	4.49556962025317
TCGA-OR-A5JP-01A	ACC	0.874476019336568	4.50443037974684
TCGA-OR-A5JT-01A	ACC	0.888336777794805	4.51329113924051
TCGA-OR-A5LB-01A	ACC	0.894327141483993	4.52215189873418
TCGA-OR-A5LH-01A	ACC	0.89981503268885	4.53101265822785
TCGA-OR-A5K2-01A	ACC	0.902351058105044	4.53987341772152
TCGA-OR-A5LE-01A	ACC	0.916496059912501	4.54873417721519
TCGA-OR-A5K1-01A	ACC	0.919109486023202	4.55759493670886
TCGA-OR-A5JV-01A	ACC	0.92053550159987	4.56645569620253
TCGA-OR-A5JR-01A	ACC	0.938309531827917	4.5753164556962
TCGA-OR-A5KU-01A	ACC	0.939364476433419	4.58417721518987
TCGA-OR-A5JL-01A	ACC	0.942841098959134	4.59303797468354
TCGA-OR-A5LM-01A	ACC	0.94774732022681	4.60189873417722
TCGA-OR-A5J2-01A	ACC	0.966043124960213	4.61075949367089
TCGA-OR-A5L6-01A	ACC	0.974309005391918	4.61962025316456
TCGA-OR-A5JO-01A	ACC	1.00324074417655	4.62848101265823
TCGA-OR-A5L8-01A	ACC	1.0203032623338	4.6373417721519
TCGA-OR-A5J8-01A	ACC	1.0206554092498	4.64620253164557
TCGA-OR-A5J6-01A	ACC	1.04489629990076	4.65506329113924
TCGA-OR-A5LR-01A	ACC	1.05313993215433	4.66392405063291
TCGA-OR-A5KV-01A	ACC	1.05981324520985	4.67278481012658
TCGA-OR-A5KT-01A	ACC	1.08288226819198	4.68164556962025
TCGA-OR-A5K6-01A	ACC	1.08349186983381	4.69050632911392
TCGA-OR-A5KZ-01A	ACC	1.0927346765893	4.6993670886076
TCGA-OR-A5LL-01A	ACC	1.09307481156355	4.70822784810127
TCGA-OR-A5JZ-01A	ACC	1.09755923205812	4.71708860759494
TCGA-PK-A5HB-01A	ACC	1.10623510666755	4.72594936708861
TCGA-OR-A5JY-01A	ACC	1.12531532375028	4.73481012658228
TCGA-OR-A5K5-01A	ACC	1.13560010146778	4.74367088607595
TCGA-OR-A5K4-01A	ACC	1.13919563657277	4.75253164556962
TCGA-OR-A5K0-01A	ACC	1.14910513389985	4.76139240506329
TCGA-OR-A5JE-01A	ACC	1.15141275654533	4.77025316455696
TCGA-P6-A5OG-01A	ACC	1.16674676395127	4.77911392405063
TCGA-OR-A5JS-01A	ACC	1.17678268424094	4.7879746835443
TCGA-OR-A5K9-01A	ACC	1.18799142136947	4.79683544303798
TCGA-PK-A5H9-01A	ACC	1.24850047907203	4.80569620253165
TCGA-OR-A5KX-01A	ACC	1.29736651375977	4.81455696202532
TCGA-OR-A5JB-01A	ACC	1.30588638296389	4.82341772151899
TCGA-OR-A5J7-01A	ACC	1.31277589768854	4.83227848101266
TCGA-OR-A5JM-01A	ACC	1.32179306343736	4.84113924050633
TCGA-12-1597-01B	GBM	0.443294286834003	5.15
TCGA-19-1390-01A	GBM	0.477265995424853	5.15411764705882
TCGA-41-5651-01A	GBM	0.486614643007202	5.15823529411765
TCGA-41-2571-01A	GBM	0.48750602621804	5.16235294117647
TCGA-12-0618-01A	GBM	0.495211204457828	5.16647058823529
TCGA-19-5960-01A	GBM	0.505163549810412	5.17058823529412
TCGA-12-3650-01A	GBM	0.518645524330312	5.17470588235294
TCGA-06-0221-02A	GBM	0.522522477715504	5.17882352941177
TCGA-06-0174-01A	GBM	0.529186444422615	5.18294117647059
TCGA-26-1442-01A	GBM	0.540642254409653	5.18705882352941
TCGA-06-0686-01A	GBM	0.551645142654614	5.19117647058824
TCGA-19-0957-02A	GBM	0.557795833605628	5.19529411764706
TCGA-26-5135-01A	GBM	0.569373909615046	5.19941176470588
TCGA-28-2510-01A	GBM	0.577077988960845	5.20352941176471
TCGA-02-2483-01A	GBM	0.578215021456321	5.20764705882353
TCGA-12-0616-01A	GBM	0.582733614406448	5.21176470588235
TCGA-19-2624-01A	GBM	0.587306782130824	5.21588235294118
TCGA-06-5417-01A	GBM	0.599500986788775	5.22
TCGA-27-2523-01A	GBM	0.61345067508453	5.22411764705882
TCGA-06-5416-01A	GBM	0.642721657237074	5.22823529411765
TCGA-26-5134-01A	GBM	0.643393450473153	5.23235294117647
TCGA-06-0178-01A	GBM	0.644448437303621	5.2364705882353
TCGA-06-0238-01A	GBM	0.658202253387015	5.24058823529412
TCGA-14-1825-01A	GBM	0.661329867831165	5.24470588235294
TCGA-06-0745-01A	GBM	0.661500335378259	5.24882352941177
TCGA-06-5411-01A	GBM	0.66687350719772	5.25294117647059
TCGA-15-0742-01A	GBM	0.680498683189892	5.25705882352941
TCGA-06-0132-01A	GBM	0.696435026489427	5.26117647058824
TCGA-12-3652-01A	GBM	0.696784355456684	5.26529411764706
TCGA-12-5295-01A	GBM	0.697560605754006	5.26941176470588
TCGA-06-0749-01A	GBM	0.709329333115979	5.27352941176471
TCGA-06-2558-01A	GBM	0.712270791192907	5.27764705882353
TCGA-06-0744-01A	GBM	0.713658516208356	5.28176470588235
TCGA-06-0747-01A	GBM	0.71412010756549	5.28588235294118
TCGA-19-2620-01A	GBM	0.728110184100341	5.29
TCGA-19-2625-01A	GBM	0.730758057826746	5.29411764705882
TCGA-02-2485-01A	GBM	0.731346975545955	5.29823529411765
TCGA-28-5216-01A	GBM	0.733646579567771	5.30235294117647
TCGA-15-1444-01A	GBM	0.735031711319773	5.30647058823529
TCGA-02-0047-01A	GBM	0.747605992768667	5.31058823529412
TCGA-27-1837-01A	GBM	0.749597195412077	5.31470588235294
TCGA-06-0138-01A	GBM	0.758881626919589	5.31882352941177
TCGA-28-2514-01A	GBM	0.760821910929019	5.32294117647059
TCGA-06-0157-01A	GBM	0.764116328688514	5.32705882352941
TCGA-14-2554-01A	GBM	0.770999205163941	5.33117647058824
TCGA-28-2509-01A	GBM	0.773581678778409	5.33529411764706
TCGA-16-0846-01A	GBM	0.784453242390177	5.33941176470588
TCGA-06-2570-01A	GBM	0.787382535399673	5.34352941176471
TCGA-14-1829-01A	GBM	0.787616310807244	5.34764705882353
TCGA-14-0871-01A	GBM	0.793364259894552	5.35176470588235
TCGA-06-0211-02A	GBM	0.798312191982628	5.35588235294118
TCGA-06-2569-01A	GBM	0.801046796998895	5.36
TCGA-27-1835-01A	GBM	0.804888744622391	5.36411764705882
TCGA-28-1753-01A	GBM	0.806952872870882	5.36823529411765
TCGA-27-2528-01A	GBM	0.81003078640584	5.37235294117647
TCGA-76-4927-01A	GBM	0.812458779980206	5.3764705882353
TCGA-06-0219-01A	GBM	0.822782459070745	5.38058823529412
TCGA-32-4213-01A	GBM	0.82516637225655	5.38470588235294
TCGA-06-5859-01A	GBM	0.82529626443096	5.38882352941177
TCGA-32-1980-01A	GBM	0.831043893951635	5.39294117647059
TCGA-06-0645-01A	GBM	0.831882566271251	5.39705882352941
TCGA-27-2524-01A	GBM	0.832183069638379	5.40117647058824
TCGA-06-0158-01A	GBM	0.833841682463776	5.40529411764706
TCGA-06-5418-01A	GBM	0.833969006078902	5.40941176470588
TCGA-06-0743-01A	GBM	0.834382550221013	5.41352941176471
TCGA-28-5215-01A	GBM	0.83584270641291	5.41764705882353
TCGA-06-0168-01A	GBM	0.839327180831955	5.42176470588235
TCGA-06-1804-01A	GBM	0.839452906589688	5.42588235294118
TCGA-14-0781-01B	GBM	0.843214084963352	5.43
TCGA-14-1402-02A	GBM	0.843693620902782	5.43411764705882
TCGA-06-0125-02A	GBM	0.847387551027395	5.43823529411765
TCGA-26-5132-01A	GBM	0.852425093392566	5.44235294117647
TCGA-06-5415-01A	GBM	0.856257494592199	5.4464705882353
TCGA-26-5133-01A	GBM	0.857248042070903	5.45058823529412
TCGA-32-2634-01A	GBM	0.860421862236868	5.45470588235294
TCGA-06-0750-01A	GBM	0.861050264165525	5.45882352941177
TCGA-06-2559-01A	GBM	0.862083652022269	5.46294117647059
TCGA-08-0386-01A	GBM	0.863013389432066	5.46705882352941
TCGA-27-2521-01A	GBM	0.865607298567823	5.47117647058824
TCGA-27-2526-01A	GBM	0.866995813110648	5.47529411764706
TCGA-06-0187-01A	GBM	0.867703133270098	5.47941176470588
TCGA-76-4925-01A	GBM	0.869952988319275	5.48352941176471
TCGA-06-2557-01A	GBM	0.870906973980722	5.48764705882353
TCGA-12-5299-01A	GBM	0.872826143322288	5.49176470588235
TCGA-06-0211-01B	GBM	0.872849424584307	5.49588235294118
TCGA-06-0156-01A	GBM	0.874499212323685	5.5
TCGA-19-1389-02A	GBM	0.879904050749033	5.50411764705882
TCGA-41-3915-01A	GBM	0.880350478958987	5.50823529411765
TCGA-32-2616-01A	GBM	0.882644052100084	5.51235294117647
TCGA-06-0211-01A	GBM	0.882757844526329	5.51647058823529
TCGA-32-5222-01A	GBM	0.883684142768164	5.52058823529412
TCGA-06-0210-01A	GBM	0.884115362011669	5.52470588235294
TCGA-19-1787-01B	GBM	0.887538535126931	5.52882352941177
TCGA-02-0055-01A	GBM	0.897929343006221	5.53294117647059
TCGA-76-4931-01A	GBM	0.901643551806295	5.53705882352941
TCGA-06-0882-01A	GBM	0.902302114017725	5.54117647058824
TCGA-27-2519-01A	GBM	0.903274522935642	5.54529411764706
TCGA-19-2619-01A	GBM	0.904526210029936	5.54941176470588
TCGA-19-4065-02A	GBM	0.90626498865841	5.55352941176471
TCGA-28-2513-01A	GBM	0.908206123012877	5.55764705882353
TCGA-14-0736-02A	GBM	0.913739698214929	5.56176470588235
TCGA-27-1830-01A	GBM	0.914512398480403	5.56588235294118
TCGA-06-0156-01A	GBM	0.920723198654888	5.57
TCGA-06-0129-01A	GBM	0.920942076074323	5.57411764705882
TCGA-14-0790-01B	GBM	0.92178008576159	5.57823529411765
TCGA-14-0817-01A	GBM	0.922907024656001	5.58235294117647
TCGA-27-1831-01A	GBM	0.922969258612984	5.58647058823529
TCGA-06-0210-02A	GBM	0.92369466326362	5.59058823529412
TCGA-32-2638-01A	GBM	0.931610406362962	5.59470588235294
TCGA-26-5136-01B	GBM	0.935003151453655	5.59882352941177
TCGA-76-4926-01B	GBM	0.937447677072029	5.60294117647059
TCGA-06-0184-01A	GBM	0.938939806926385	5.60705882352941
TCGA-28-5207-01A	GBM	0.939139703128894	5.61117647058824
TCGA-28-1747-01C	GBM	0.945665499432134	5.61529411764706
TCGA-26-5139-01A	GBM	0.955009086080526	5.61941176470588
TCGA-32-1970-01A	GBM	0.957698254325777	5.62352941176471
TCGA-28-5220-01A	GBM	0.958998437995437	5.62764705882353
TCGA-14-1823-01A	GBM	0.962908908425293	5.63176470588235
TCGA-28-2499-01A	GBM	0.96443406742766	5.63588235294118
TCGA-06-5413-01A	GBM	0.966334188184576	5.64
TCGA-28-5209-01A	GBM	0.966338881154562	5.64411764705882
TCGA-02-2486-01A	GBM	0.968520305612313	5.64823529411765
TCGA-28-5213-01A	GBM	0.968711710117881	5.65235294117647
TCGA-14-0787-01A	GBM	0.970179449942991	5.6564705882353
TCGA-41-2572-01A	GBM	0.971201604019247	5.66058823529412
TCGA-32-2615-01A	GBM	0.973672689878904	5.66470588235294
TCGA-19-2629-01A	GBM	0.975721241696852	5.66882352941177
TCGA-06-0125-01A	GBM	0.97627200995418	5.67294117647059
TCGA-32-2632-01A	GBM	0.978974399094574	5.67705882352941
TCGA-76-4928-01B	GBM	0.979575687963555	5.68117647058824
TCGA-14-0789-01A	GBM	0.979812330951418	5.68529411764706
TCGA-06-0649-01B	GBM	0.980176145487682	5.68941176470588
TCGA-32-1982-01A	GBM	0.980194328216673	5.69352941176471
TCGA-06-5414-01A	GBM	0.981043522229268	5.69764705882353
TCGA-12-0821-01A	GBM	0.981945389971711	5.70176470588235
TCGA-06-5856-01A	GBM	0.987809219003241	5.70588235294118
TCGA-12-0619-01A	GBM	0.990503127353854	5.71
TCGA-06-5410-01A	GBM	0.991664580298446	5.71411764705882
TCGA-06-2563-01A	GBM	0.993096598491083	5.71823529411765
TCGA-06-5412-01A	GBM	0.999830592115372	5.72235294117647
TCGA-06-2567-01A	GBM	1.00214445452837	5.72647058823529
TCGA-06-5408-01A	GBM	1.00478981510012	5.73058823529412
TCGA-06-5858-01A	GBM	1.00670986330557	5.73470588235294
TCGA-06-0190-02A	GBM	1.01928249576173	5.73882352941177
TCGA-19-4065-01A	GBM	1.02296832576699	5.74294117647059
TCGA-06-2565-01A	GBM	1.02336770733131	5.74705882352941
TCGA-06-2562-01A	GBM	1.02418590929067	5.75117647058824
TCGA-06-0152-02A	GBM	1.02656186246574	5.75529411764706
TCGA-06-0190-01A	GBM	1.02765941631278	5.75941176470588
TCGA-06-0141-01A	GBM	1.02971241829052	5.76352941176471
TCGA-12-3653-01A	GBM	1.03091126606747	5.76764705882353
TCGA-06-0646-01A	GBM	1.03197772376716	5.77176470588235
TCGA-76-4932-01A	GBM	1.03379757036583	5.77588235294118
TCGA-14-1034-02B	GBM	1.03728702319012	5.78
TCGA-28-5208-01A	GBM	1.05284778340086	5.78411764705882
TCGA-14-1034-01A	GBM	1.06045607875421	5.78823529411765
TCGA-27-1832-01A	GBM	1.06368605650367	5.79235294117647
TCGA-28-5204-01A	GBM	1.06376481151013	5.79647058823529
TCGA-06-0878-01A	GBM	1.06670972423676	5.80058823529412
TCGA-41-4097-01A	GBM	1.07045532783052	5.80470588235294
TCGA-76-4929-01A	GBM	1.07565278496896	5.80882352941177
TCGA-16-1045-01B	GBM	1.08408988179729	5.81294117647059
TCGA-28-5218-01A	GBM	1.08973912980146	5.81705882352941
TCGA-06-0139-01A	GBM	1.09615194220156	5.82117647058824
TCGA-27-1834-01A	GBM	1.09876482691424	5.82529411764706
TCGA-06-0171-02A	GBM	1.12049496139349	5.82941176470588
TCGA-06-2561-01A	GBM	1.14896647076291	5.83352941176471
TCGA-06-2564-01A	GBM	1.15290570457135	5.83764705882353
TCGA-06-0644-01A	GBM	1.17195450803872	5.84176470588235
TCGA-06-0130-01A	GBM	1.22895955053649	5.84588235294118
TCGA-DD-A73G-01A	LIHC	0.343132763701284	6.15
TCGA-ES-A2HS-01A	LIHC	0.367486376167787	6.15187165775401
TCGA-DD-AAE2-01A	LIHC	0.375041441672926	6.15374331550802
TCGA-FV-A4ZP-01A	LIHC	0.392485908719073	6.15561497326203
TCGA-DD-AAEB-01A	LIHC	0.413869506509096	6.15748663101604
TCGA-ES-A2HT-01A	LIHC	0.422934381307001	6.15935828877005
TCGA-DD-AADO-01A	LIHC	0.430026654510014	6.16122994652407
TCGA-DD-AADS-01A	LIHC	0.430574884046865	6.16310160427808
TCGA-G3-AAV0-01A	LIHC	0.467075083515206	6.16497326203209
TCGA-DD-A3A6-01A	LIHC	0.471203669470252	6.1668449197861
TCGA-CC-A123-01A	LIHC	0.487180812603931	6.16871657754011
TCGA-2Y-A9H3-01A	LIHC	0.490309708301158	6.17058823529412
TCGA-2Y-A9H1-01A	LIHC	0.495058433016687	6.17245989304813
TCGA-DD-A3A2-01A	LIHC	0.529443187938651	6.17433155080214
TCGA-BW-A5NP-01A	LIHC	0.529956220078762	6.17620320855615
TCGA-CC-5259-01A	LIHC	0.534660575828444	6.17807486631016
TCGA-G3-A3CJ-01A	LIHC	0.536356398147368	6.17994652406417
TCGA-DD-AACD-01A	LIHC	0.54084231521158	6.18181818181818
TCGA-ED-A7XO-01A	LIHC	0.546690693184241	6.18368983957219
TCGA-DD-A39V-01A	LIHC	0.55060743063513	6.1855614973262
TCGA-G3-AAUZ-01A	LIHC	0.55197425060091	6.18743315508021
TCGA-BC-A10S-01A	LIHC	0.553178850482488	6.18930481283423
TCGA-DD-AACO-01A	LIHC	0.553992193099424	6.19117647058824
TCGA-DD-AAE4-01A	LIHC	0.558996405172159	6.19304812834225
TCGA-WX-AA47-01A	LIHC	0.570064018014672	6.19491978609626
TCGA-K7-A6G5-01A	LIHC	0.577537754493837	6.19679144385027
TCGA-WQ-AB4B-01A	LIHC	0.580571468876729	6.19866310160428
TCGA-BC-A110-01A	LIHC	0.584478226263529	6.20053475935829
TCGA-DD-A39Z-01A	LIHC	0.592354437456401	6.2024064171123
TCGA-DD-AAC9-01A	LIHC	0.596750995512816	6.20427807486631
TCGA-ED-A7PZ-01A	LIHC	0.598867075866121	6.20614973262032
TCGA-DD-A3A3-01A	LIHC	0.604550032571261	6.20802139037433
TCGA-WQ-A9G7-01A	LIHC	0.606875577522435	6.20989304812834
TCGA-MR-A520-01A	LIHC	0.617283484333299	6.21176470588235
TCGA-FV-A495-01A	LIHC	0.617807336661968	6.21363636363636
TCGA-DD-AADF-01A	LIHC	0.618874040077115	6.21550802139037
TCGA-NI-A4U2-01A	LIHC	0.619448137873926	6.21737967914439
TCGA-ZS-A9CG-01A	LIHC	0.619573294786003	6.2192513368984
TCGA-G3-A3CI-01A	LIHC	0.621840721731609	6.22112299465241
TCGA-DD-AACE-01A	LIHC	0.630397361460232	6.22299465240642
TCGA-DD-AAE3-01A	LIHC	0.630407532886708	6.22486631016043
TCGA-CC-A7IH-01A	LIHC	0.632487661366367	6.22673796791444
TCGA-G3-AAV2-01A	LIHC	0.63811969986024	6.22860962566845
TCGA-DD-A3A8-01A	LIHC	0.640749682509767	6.23048128342246
TCGA-DD-AADI-01A	LIHC	0.645009395141579	6.23235294117647
TCGA-KR-A7K2-01A	LIHC	0.645913275033844	6.23422459893048
TCGA-BC-A10X-01A	LIHC	0.651733396610382	6.23609625668449
TCGA-DD-AADU-01A	LIHC	0.651936711201844	6.2379679144385
TCGA-DD-AACF-01A	LIHC	0.653434429803495	6.23983957219251
TCGA-DD-AADM-01A	LIHC	0.659183839480927	6.24171122994652
TCGA-EP-A3JL-01A	LIHC	0.662871111119308	6.24358288770054
TCGA-DD-AADN-01A	LIHC	0.671182102626639	6.24545454545455
TCGA-G3-A7M8-01A	LIHC	0.671246916479872	6.24732620320856
TCGA-2Y-A9GW-01A	LIHC	0.672467313068082	6.24919786096257
TCGA-G3-A7M5-01A	LIHC	0.673849977342949	6.25106951871658
TCGA-DD-AAW2-01A	LIHC	0.680761438947663	6.25294117647059
TCGA-DD-A116-01A	LIHC	0.681494501961706	6.2548128342246
TCGA-ED-A8O5-01A	LIHC	0.682226329694177	6.25668449197861
TCGA-DD-AADJ-01A	LIHC	0.682307567815463	6.25855614973262
TCGA-DD-AAE7-01A	LIHC	0.685840227213275	6.26042780748663
TCGA-DD-AACJ-01A	LIHC	0.691788524402698	6.26229946524064
TCGA-BC-A69I-01A	LIHC	0.693102311511525	6.26417112299465
TCGA-DD-A4NK-01A	LIHC	0.693234352034844	6.26604278074866
TCGA-G3-A5SL-01A	LIHC	0.693797274319623	6.26791443850267
TCGA-DD-A4NP-01A	LIHC	0.696417552663002	6.26978609625669
TCGA-WX-AA46-01A	LIHC	0.698196271331384	6.2716577540107
TCGA-ED-A7PY-01A	LIHC	0.699933069478628	6.27352941176471
TCGA-G3-A5SI-01A	LIHC	0.701239765826043	6.27540106951872
TCGA-G3-A5SK-01A	LIHC	0.702602841340427	6.27727272727273
TCGA-DD-AACY-01A	LIHC	0.703205370695486	6.27914438502674
TCGA-DD-AAVP-01A	LIHC	0.709727764559769	6.28101604278075
TCGA-2Y-A9H4-01A	LIHC	0.717121047606534	6.28288770053476
TCGA-DD-AAE9-01A	LIHC	0.717811916876585	6.28475935828877
TCGA-CC-A7IG-01A	LIHC	0.718169405391307	6.28663101604278
TCGA-CC-A7IE-01A	LIHC	0.719397586423883	6.28850267379679
TCGA-RC-A6M5-01A	LIHC	0.726368543943614	6.2903743315508
TCGA-KR-A7K7-01A	LIHC	0.729099964783044	6.29224598930481
TCGA-DD-AAVY-01A	LIHC	0.733317662782867	6.29411764705882
TCGA-ZS-A9CD-01A	LIHC	0.733678655677088	6.29598930481283
TCGA-CC-A9FW-01A	LIHC	0.733935179300555	6.29786096256685
TCGA-BD-A2L6-01A	LIHC	0.734735840420924	6.29973262032086
TCGA-DD-A1ED-01A	LIHC	0.738225448142505	6.30160427807487
TCGA-MR-A8JO-01A	LIHC	0.739422016155787	6.30347593582888
TCGA-DD-AACT-01A	LIHC	0.739706804620217	6.30534759358289
TCGA-DD-A119-01A	LIHC	0.741931210004275	6.3072192513369
TCGA-CC-A7II-01A	LIHC	0.742237945708764	6.30909090909091
TCGA-RC-A6M3-01A	LIHC	0.744902914435021	6.31096256684492
TCGA-DD-A4NI-01A	LIHC	0.746579714133383	6.31283422459893
TCGA-DD-A4NG-01A	LIHC	0.749535349923432	6.31470588235294
TCGA-UB-A7ME-01A	LIHC	0.756894630451509	6.31657754010695
TCGA-CC-A9FS-01A	LIHC	0.757540263495862	6.31844919786096
TCGA-WJ-A86L-01A	LIHC	0.759584754318977	6.32032085561497
TCGA-2Y-A9H8-01A	LIHC	0.762445977642028	6.32219251336898
TCGA-5C-A9VG-01A	LIHC	0.76419108202913	6.324064171123
TCGA-DD-A4NB-01A	LIHC	0.765966424785714	6.32593582887701
TCGA-DD-A73B-01A	LIHC	0.767341422368662	6.32780748663102
TCGA-DD-AACI-01A	LIHC	0.768578908868907	6.32967914438503
TCGA-MI-A75E-01A	LIHC	0.76880823441082	6.33155080213904
TCGA-DD-A73C-01A	LIHC	0.770439604180736	6.33342245989305
TCGA-G3-A25X-01A	LIHC	0.777093179301814	6.33529411764706
TCGA-DD-AAVU-01A	LIHC	0.777637030940181	6.33716577540107
TCGA-EP-A26S-01A	LIHC	0.780626897669567	6.33903743315508
TCGA-DD-A4NN-01A	LIHC	0.78353913333115	6.34090909090909
TCGA-DD-A4NL-01A	LIHC	0.784731378003441	6.3427807486631
TCGA-2Y-A9GU-01A	LIHC	0.786850759194807	6.34465240641711
TCGA-K7-A5RF-01A	LIHC	0.788182517310837	6.34652406417112
TCGA-5R-AA1D-01A	LIHC	0.78836637559787	6.34839572192513
TCGA-RC-A7SB-01A	LIHC	0.790679158535811	6.35026737967915
TCGA-DD-AAEI-01A	LIHC	0.793531965445472	6.35213903743315
TCGA-DD-A39X-01A	LIHC	0.794947890377321	6.35401069518717
TCGA-LG-A9QD-01A	LIHC	0.795900862978915	6.35588235294118
TCGA-BC-A10R-01A	LIHC	0.79648413489455	6.35775401069519
TCGA-G3-A7M7-01A	LIHC	0.800160109689289	6.3596256684492
TCGA-5C-AAPD-01A	LIHC	0.80452787372529	6.36149732620321
TCGA-HP-A5MZ-01A	LIHC	0.806193545474393	6.36336898395722
TCGA-G3-AAV6-01A	LIHC	0.808224481096162	6.36524064171123
TCGA-O8-A75V-01A	LIHC	0.80962704189405	6.36711229946524
TCGA-5R-AAAM-01A	LIHC	0.816062240931099	6.36898395721925
TCGA-DD-AACP-01A	LIHC	0.817128872716335	6.37085561497326
TCGA-DD-A3A7-01A	LIHC	0.817776846577486	6.37272727272727
TCGA-DD-AACG-01A	LIHC	0.81798822066788	6.37459893048128
TCGA-CC-A8HU-01A	LIHC	0.821074426705328	6.3764705882353
TCGA-EP-A2KB-01A	LIHC	0.826418213273364	6.37834224598931
TCGA-BD-A3EP-01A	LIHC	0.826683684350801	6.38021390374332
TCGA-FV-A2QR-01A	LIHC	0.826761352514687	6.38208556149733
TCGA-CC-A7IF-01A	LIHC	0.82964464061956	6.38395721925134
TCGA-BC-A3KF-01A	LIHC	0.83027422061246	6.38582887700535
TCGA-MI-A75H-01A	LIHC	0.830441098962372	6.38770053475936
TCGA-2Y-A9H9-01A	LIHC	0.833918081112113	6.38957219251337
TCGA-G3-AAV3-01A	LIHC	0.835449582156175	6.39144385026738
TCGA-BC-A10T-01A	LIHC	0.83675439847018	6.39331550802139
TCGA-DD-AAEH-01A	LIHC	0.836982022756155	6.3951871657754
TCGA-DD-A73A-01A	LIHC	0.837657869302957	6.39705882352941
TCGA-FV-A3R3-01A	LIHC	0.837828243968399	6.39893048128342
TCGA-CC-A9FU-01A	LIHC	0.838061611859841	6.40080213903743
TCGA-DD-AACN-01A	LIHC	0.838288552212334	6.40267379679144
TCGA-G3-A25V-01A	LIHC	0.841071514116307	6.40454545454546
TCGA-CC-A9FV-01A	LIHC	0.843886531428869	6.40641711229947
TCGA-DD-A4NF-01A	LIHC	0.8444274682394	6.40828877005348
TCGA-ZP-A9D4-01A	LIHC	0.845048403522757	6.41016042780749
TCGA-BD-A3ER-01A	LIHC	0.846120529546089	6.4120320855615
TCGA-DD-AAW3-01A	LIHC	0.851612979663479	6.41390374331551
TCGA-BC-A5W4-01A	LIHC	0.851784077221597	6.41577540106952
TCGA-DD-AAVV-01A	LIHC	0.85196732126388	6.41764705882353
TCGA-KR-A7K0-01A	LIHC	0.852254248236826	6.41951871657754
TCGA-DD-AADQ-01A	LIHC	0.854111628734478	6.42139037433155
TCGA-UB-AA0V-01A	LIHC	0.854227071988716	6.42326203208556
TCGA-DD-AACB-01A	LIHC	0.856638277074788	6.42513368983957
TCGA-NI-A8LF-01A	LIHC	0.857296303716392	6.42700534759358
TCGA-DD-AAC8-01A	LIHC	0.858398826871145	6.42887700534759
TCGA-RC-A6M4-01A	LIHC	0.858976082342254	6.4307486631016
TCGA-UB-A7MC-01A	LIHC	0.859438535455056	6.43262032085562
TCGA-XR-A8TC-01A	LIHC	0.859570574518577	6.43449197860963
TCGA-DD-A3A5-01A	LIHC	0.860338006570994	6.43636363636364
TCGA-BC-A69H-01A	LIHC	0.861283439206324	6.43823529411765
TCGA-DD-A3A1-01A	LIHC	0.86765012419927	6.44010695187166
TCGA-DD-AACA-02B	LIHC	0.868450461144952	6.44197860962567
TCGA-DD-AAW1-01A	LIHC	0.869964706372319	6.44385026737968
TCGA-RG-A7D4-01A	LIHC	0.87069060886593	6.44572192513369
TCGA-KR-A7K8-01A	LIHC	0.871105700985585	6.4475935828877
TCGA-G3-A25Y-01A	LIHC	0.871187503328807	6.44946524064171
TCGA-RC-A7SF-01A	LIHC	0.874875924871058	6.45133689839572
TCGA-DD-AADP-01A	LIHC	0.876489189855017	6.45320855614973
TCGA-3K-AAZ8-01A	LIHC	0.877158178233775	6.45508021390374
TCGA-DD-AADG-01A	LIHC	0.879921229553079	6.45695187165775
TCGA-DD-A73D-01A	LIHC	0.88024749778772	6.45882352941177
TCGA-G3-A25Z-01A	LIHC	0.881818164130435	6.46069518716578
TCGA-DD-AACC-01A	LIHC	0.883008082962907	6.46256684491979
TCGA-XR-A8TD-01A	LIHC	0.883979233764215	6.4644385026738
TCGA-WX-AA44-01A	LIHC	0.884234439236352	6.46631016042781
TCGA-DD-A3A9-01A	LIHC	0.886975510673071	6.46818181818182
TCGA-DD-A1EB-01A	LIHC	0.887898488096872	6.47005347593583
TCGA-PD-A5DF-01A	LIHC	0.89223377733737	6.47192513368984
TCGA-DD-AAEA-01A	LIHC	0.893439943234841	6.47379679144385
TCGA-DD-A1EK-01A	LIHC	0.894343759153432	6.47566844919786
TCGA-EP-A2KC-01A	LIHC	0.895947139711137	6.47754010695187
TCGA-DD-AACQ-01A	LIHC	0.899929882727864	6.47941176470588
TCGA-DD-A1EH-01A	LIHC	0.90097853433306	6.48128342245989
TCGA-DD-AAD2-01A	LIHC	0.904033551734992	6.4831550802139
TCGA-HP-A5N0-01A	LIHC	0.904677684831772	6.48502673796792
TCGA-ED-A66Y-01A	LIHC	0.905110179092208	6.48689839572193
TCGA-G3-A3CG-01A	LIHC	0.906006232954824	6.48877005347594
TCGA-DD-A73F-01A	LIHC	0.906033193868269	6.49064171122995
TCGA-G3-A6UC-01A	LIHC	0.908720867878593	6.49251336898396
TCGA-2Y-A9GZ-01A	LIHC	0.911684836484951	6.49438502673797
TCGA-CC-A5UC-01A	LIHC	0.912280525537662	6.49625668449198
TCGA-DD-AAE1-01A	LIHC	0.913167225788562	6.49812834224599
TCGA-DD-A11B-01A	LIHC	0.913453556328484	6.5
TCGA-EP-A2KA-01A	LIHC	0.913453556328484	6.50187165775401
TCGA-EP-A12J-01A	LIHC	0.913676127419709	6.50374331550802
TCGA-G3-A5SM-01A	LIHC	0.915077820800978	6.50561497326203
TCGA-G3-A3CH-01A	LIHC	0.917274384493223	6.50748663101604
TCGA-DD-A39Y-01A	LIHC	0.924496379034112	6.50935828877005
TCGA-G3-A25U-01A	LIHC	0.924542884841503	6.51122994652406
TCGA-2Y-A9GT-01A	LIHC	0.925662686584452	6.51310160427808
TCGA-DD-AAVR-01A	LIHC	0.925776053836746	6.51497326203209
TCGA-BW-A5NO-01A	LIHC	0.926651077088889	6.5168449197861
TCGA-G3-A25T-01A	LIHC	0.927257411252672	6.51871657754011
TCGA-DD-AADA-01A	LIHC	0.92804233200489	6.52058823529412
TCGA-RC-A7S9-01A	LIHC	0.931234054745475	6.52245989304813
TCGA-XR-A8TF-01A	LIHC	0.932565078682726	6.52433155080214
TCGA-2Y-A9H6-01A	LIHC	0.932717226039356	6.52620320855615
TCGA-ED-A627-01A	LIHC	0.932762859854373	6.52807486631016
TCGA-ED-A66X-01A	LIHC	0.932788209902064	6.52994652406417
TCGA-CC-A7IL-01A	LIHC	0.934710496774337	6.53181818181818
TCGA-LG-A9QC-01A	LIHC	0.935028371074573	6.53368983957219
TCGA-DD-A115-01A	LIHC	0.94215692846749	6.5355614973262
TCGA-MI-A75I-01A	LIHC	0.945084345254798	6.53743315508021
TCGA-MI-A75G-01A	LIHC	0.947899138054787	6.53930481283423
TCGA-DD-AAE0-01A	LIHC	0.948090059325459	6.54117647058824
TCGA-2Y-A9H7-01A	LIHC	0.950744452665493	6.54304812834225
TCGA-DD-A118-01A	LIHC	0.951429808711276	6.54491978609626
TCGA-DD-A4NV-01A	LIHC	0.951667729076037	6.54679144385027
TCGA-DD-A4NO-01A	LIHC	0.953836978645726	6.54866310160428
TCGA-G3-A25S-01A	LIHC	0.956105972131849	6.55053475935829
TCGA-DD-AADK-01A	LIHC	0.95654299202169	6.5524064171123
TCGA-2Y-A9GV-01A	LIHC	0.959022302034187	6.55427807486631
TCGA-DD-AAVQ-01A	LIHC	0.960256669434477	6.55614973262032
TCGA-ZP-A9CY-01A	LIHC	0.961971326341505	6.55802139037433
TCGA-GJ-A9DB-01A	LIHC	0.962445105632599	6.55989304812834
TCGA-DD-AAD3-01A	LIHC	0.962790638439349	6.56176470588235
TCGA-FV-A23B-01A	LIHC	0.96308388891747	6.56363636363636
TCGA-CC-5262-01A	LIHC	0.963187897959811	6.56550802139038
TCGA-DD-AADL-01A	LIHC	0.966962594701601	6.56737967914439
TCGA-2Y-A9H0-01A	LIHC	0.968590341436908	6.5692513368984
TCGA-CC-5264-01A	LIHC	0.968627689259125	6.57112299465241
TCGA-G3-A5SJ-01A	LIHC	0.96954170905825	6.57299465240642
TCGA-DD-AACA-01A	LIHC	0.970481700481964	6.57486631016043
TCGA-DD-AAVX-01A	LIHC	0.970727995329862	6.57673796791444
TCGA-RC-A7SH-01A	LIHC	0.971220166388916	6.57860962566845
TCGA-DD-AACW-01A	LIHC	0.974050902792877	6.58048128342246
TCGA-DD-A3A4-01A	LIHC	0.975404233381033	6.58235294117647
TCGA-ED-A8O6-01A	LIHC	0.975767165739055	6.58422459893048
TCGA-FV-A2QQ-01A	LIHC	0.981234022161721	6.58609625668449
TCGA-DD-AAEG-01A	LIHC	0.982130969465178	6.5879679144385
TCGA-XR-A8TG-01A	LIHC	0.982732425961215	6.58983957219251
TCGA-CC-A7IK-01A	LIHC	0.982904117792628	6.59171122994652
TCGA-BC-A10U-01A	LIHC	0.983157013679761	6.59358288770054
TCGA-DD-A11D-01A	LIHC	0.983563145226812	6.59545454545455
TCGA-CC-A3MB-01A	LIHC	0.985852924162806	6.59732620320856
TCGA-G3-AAV5-01A	LIHC	0.987040286979267	6.59919786096257
TCGA-DD-A11C-01A	LIHC	0.987183447220178	6.60106951871658
TCGA-DD-AACV-01A	LIHC	0.988005704058146	6.60294117647059
TCGA-UB-A7MD-01A	LIHC	0.988050347357689	6.6048128342246
TCGA-DD-A1EG-01A	LIHC	0.990285563851661	6.60668449197861
TCGA-DD-A4NS-01A	LIHC	0.990480931989131	6.60855614973262
TCGA-2Y-A9HB-01A	LIHC	0.991576029190083	6.61042780748663
TCGA-G3-A3CK-01A	LIHC	0.991691142110562	6.61229946524064
TCGA-ZP-A9D0-01A	LIHC	0.994669021825529	6.61417112299465
TCGA-DD-A4ND-01A	LIHC	0.99811542183075	6.61604278074866
TCGA-DD-A1EF-01A	LIHC	1.00162123154556	6.61791443850267
TCGA-FV-A496-01A	LIHC	1.00471678869363	6.61978609625669
TCGA-DD-AAD6-01A	LIHC	1.0075130761207	6.6216577540107
TCGA-DD-A4NJ-01A	LIHC	1.00801219903863	6.62352941176471
TCGA-ED-A4XI-01A	LIHC	1.0088002417557	6.62540106951872
TCGA-BC-A10Q-01A	LIHC	1.00889811477094	6.62727272727273
TCGA-DD-AAD5-01A	LIHC	1.01020239907108	6.62914438502674
TCGA-DD-A4NE-01A	LIHC	1.01351975320751	6.63101604278075
TCGA-ZS-A9CF-01A	LIHC	1.01536813939165	6.63288770053476
TCGA-2Y-A9HA-01A	LIHC	1.01593368435272	6.63475935828877
TCGA-UB-A7MF-01A	LIHC	1.01602159186038	6.63663101604278
TCGA-FV-A3I0-01A	LIHC	1.01674092728626	6.63850267379679
TCGA-T1-A6J8-01A	LIHC	1.0168704483241	6.6403743315508
TCGA-DD-AADW-01A	LIHC	1.01961886683275	6.64224598930481
TCGA-ZS-A9CF-02A	LIHC	1.01987616013499	6.64411764705882
TCGA-DD-AAD0-01A	LIHC	1.01992179302977	6.64598930481284
TCGA-DD-AADR-01A	LIHC	1.02129269021003	6.64786096256685
TCGA-DD-AADD-01A	LIHC	1.02131750042152	6.64973262032086
TCGA-DD-A1EJ-01A	LIHC	1.02280352532411	6.65160427807487
TCGA-DD-A113-01A	LIHC	1.02378316830128	6.65347593582888
TCGA-MI-A75C-01A	LIHC	1.02761866465593	6.65534759358289
TCGA-DD-AACL-01A	LIHC	1.02998812221398	6.6572192513369
TCGA-DD-A39W-01A	LIHC	1.03056734092792	6.65909090909091
TCGA-BC-A10Y-01A	LIHC	1.03458835371362	6.66096256684492
TCGA-XR-A8TE-01A	LIHC	1.03542573545198	6.66283422459893
TCGA-ZS-A9CE-01A	LIHC	1.03786057541994	6.66470588235294
TCGA-ZP-A9CV-01A	LIHC	1.03937445576847	6.66657754010695
TCGA-DD-AADY-01A	LIHC	1.03983829104885	6.66844919786096
TCGA-ZP-A9CZ-01A	LIHC	1.0442339219566	6.67032085561497
TCGA-DD-A73E-01A	LIHC	1.04759024928206	6.67219251336899
TCGA-DD-AAVZ-01A	LIHC	1.05032561109876	6.674064171123
TCGA-G3-AAV1-01A	LIHC	1.05032947883426	6.67593582887701
TCGA-DD-AACX-01A	LIHC	1.05371980311289	6.67780748663102
TCGA-BC-A217-01A	LIHC	1.05580629809835	6.67967914438503
TCGA-ED-A459-01A	LIHC	1.06041451242235	6.68155080213904
TCGA-UB-A7MB-01A	LIHC	1.06198747769247	6.68342245989305
TCGA-BC-A10Z-01A	LIHC	1.06502295320308	6.68529411764706
TCGA-DD-AAE6-01A	LIHC	1.06508651241439	6.68716577540107
TCGA-5C-A9VH-01A	LIHC	1.0651276340067	6.68903743315508
TCGA-GJ-A3OU-01A	LIHC	1.06822297934645	6.69090909090909
TCGA-BC-A216-01A	LIHC	1.06941647356586	6.6927807486631
TCGA-DD-AACS-01A	LIHC	1.07010808727225	6.69465240641711
TCGA-K7-A5RG-01A	LIHC	1.07621066907061	6.69652406417112
TCGA-2Y-A9H5-01A	LIHC	1.08285355996415	6.69839572192513
TCGA-DD-A4NH-01A	LIHC	1.08421510933998	6.70026737967915
TCGA-CC-A3MC-01A	LIHC	1.0870783137777	6.70213903743316
TCGA-GJ-A6C0-01A	LIHC	1.09209225238253	6.70401069518717
TCGA-UB-AA0U-01A	LIHC	1.09497047228351	6.70588235294118
TCGA-DD-AAD1-01A	LIHC	1.10058419301706	6.70775401069519
TCGA-ZP-A9D1-01A	LIHC	1.10247486908423	6.7096256684492
TCGA-DD-AACU-01A	LIHC	1.10461342074022	6.71149732620321
TCGA-2Y-A9GX-01A	LIHC	1.1070402902232	6.71336898395722
TCGA-DD-AADV-01A	LIHC	1.10734227359317	6.71524064171123
TCGA-G3-AAV7-01A	LIHC	1.11145071197032	6.71711229946524
TCGA-G3-AAV4-01A	LIHC	1.11162539455075	6.71898395721925
TCGA-DD-A1EC-01A	LIHC	1.11229659659135	6.72085561497326
TCGA-2V-A95S-01A	LIHC	1.11278591988	6.72272727272727
TCGA-FV-A4ZQ-01A	LIHC	1.11285290755318	6.72459893048128
TCGA-G3-A7M9-01A	LIHC	1.11577687615896	6.72647058823529
TCGA-DD-A1EE-01A	LIHC	1.11741382694177	6.72834224598931
TCGA-EP-A3RK-01A	LIHC	1.1181787186663	6.73021390374332
TCGA-DD-A1EA-01A	LIHC	1.12015917940098	6.73208556149733
TCGA-ED-A7XP-01A	LIHC	1.12072196091196	6.73395721925134
TCGA-UB-A7MA-01A	LIHC	1.1212380253644	6.73582887700535
TCGA-DD-A11A-01A	LIHC	1.12821180951648	6.73770053475936
TCGA-DD-AAW0-01A	LIHC	1.1297704289602	6.73957219251337
TCGA-DD-AAVW-01A	LIHC	1.13213476386024	6.74144385026738
TCGA-CC-A8HV-01A	LIHC	1.13237817554829	6.74331550802139
TCGA-DD-AAEE-01A	LIHC	1.13252223661195	6.7451871657754
TCGA-ED-A7PX-01A	LIHC	1.13526307921649	6.74705882352941
TCGA-DD-AAED-01A	LIHC	1.13529806538826	6.74893048128342
TCGA-DD-AACA-02A	LIHC	1.13759461605215	6.75080213903743
TCGA-CC-A8HT-01A	LIHC	1.13882984849595	6.75267379679144
TCGA-DD-A1EI-01A	LIHC	1.14123963065218	6.75454545454546
TCGA-DD-AAEK-01A	LIHC	1.15168848157643	6.75641711229947
TCGA-2Y-A9GS-01A	LIHC	1.15179566072024	6.75828877005348
TCGA-YA-A8S7-01A	LIHC	1.15530262891226	6.76016042780749
TCGA-DD-A1EL-01A	LIHC	1.16300325823328	6.7620320855615
TCGA-QA-A7B7-01A	LIHC	1.17481836028688	6.76390374331551
TCGA-CC-5263-01A	LIHC	1.19028406325999	6.76577540106952
TCGA-RC-A6M6-01A	LIHC	1.19334169132669	6.76764705882353
TCGA-CC-A5UD-01A	LIHC	1.19686950729437	6.76951871657754
TCGA-2Y-A9GY-01A	LIHC	1.20182847310805	6.77139037433155
TCGA-CC-A8HS-01A	LIHC	1.20206035072048	6.77326203208556
TCGA-CC-A3MA-01A	LIHC	1.20233844053345	6.77513368983957
TCGA-DD-A114-01A	LIHC	1.20435335322722	6.77700534759358
TCGA-CC-A3M9-01A	LIHC	1.21653535741836	6.77887700534759
TCGA-DD-A4NR-01A	LIHC	1.21767078224991	6.78074866310161
TCGA-DD-AAD8-01A	LIHC	1.22007669212343	6.78262032085562
TCGA-K7-AAU7-01A	LIHC	1.22094447632341	6.78449197860963
TCGA-CC-A7IJ-01A	LIHC	1.22753450062992	6.78636363636364
TCGA-FV-A3R2-01A	LIHC	1.23125799874191	6.78823529411765
TCGA-CC-A5UE-01A	LIHC	1.2352708237841	6.79010695187166
TCGA-BC-4073-01B	LIHC	1.24434145595964	6.79197860962567
TCGA-BC-A3KG-01A	LIHC	1.24786283847244	6.79385026737968
TCGA-G3-A7M6-01A	LIHC	1.24948208530927	6.79572192513369
TCGA-CC-5258-01A	LIHC	1.24968498382272	6.7975935828877
TCGA-DD-AAVS-01A	LIHC	1.25374738691167	6.79946524064171
TCGA-DD-AADC-01A	LIHC	1.25554988242509	6.80133689839572
TCGA-4R-AA8I-01A	LIHC	1.26160540986471	6.80320855614973
TCGA-5R-AA1C-01A	LIHC	1.26631638291441	6.80508021390374
TCGA-CC-5261-01A	LIHC	1.27638826660681	6.80695187165776
TCGA-LG-A6GG-01A	LIHC	1.27847464861227	6.80882352941177
TCGA-BW-A5NQ-01A	LIHC	1.28090374169809	6.81069518716578
TCGA-DD-AACH-01A	LIHC	1.28138566225047	6.81256684491979
TCGA-DD-A4NQ-01A	LIHC	1.28652607703786	6.8144385026738
TCGA-DD-AADB-01A	LIHC	1.28813963177809	6.81631016042781
TCGA-BC-A112-01A	LIHC	1.29299772676216	6.81818181818182
TCGA-2Y-A9H2-01A	LIHC	1.29545053947371	6.82005347593583
TCGA-DD-AACK-01A	LIHC	1.30670374442964	6.82192513368984
TCGA-ED-A97K-01A	LIHC	1.31155891441892	6.82379679144385
TCGA-FV-A3I1-01A	LIHC	1.31889771462749	6.82566844919786
TCGA-RC-A7SK-01A	LIHC	1.32117780824373	6.82754010695187
TCGA-DD-A4NA-01A	LIHC	1.32669011709091	6.82941176470588
TCGA-BC-4072-01B	LIHC	1.3337293231566	6.83128342245989
TCGA-BC-A10W-01A	LIHC	1.3587873602785	6.8331550802139
TCGA-DD-AACZ-01A	LIHC	1.36049117004866	6.83502673796792
TCGA-BC-A8YO-01A	LIHC	1.37805432718629	6.83689839572193
TCGA-CC-A1HT-01A	LIHC	1.41837919212141	6.83877005347594
TCGA-ED-A82E-01A	LIHC	1.43644413134342	6.84064171122995
TCGA-ED-A5KG-01A	LIHC	1.44685236661207	6.84251336898396
TCGA-ZP-A9D2-01A	LIHC	1.45520586007739	6.84438502673797
TCGA-DD-AA3A-01A	LIHC	1.48970963752222	6.84625668449198
TCGA-CC-5260-01A	LIHC	1.51180183959464	6.84812834224599
TCGA-N7-A4Y5-01A	UCS	0.271539585593803	7.15
TCGA-NA-A4R1-01A	UCS	0.275656809537014	7.16228070175439
TCGA-N7-A4Y8-01A	UCS	0.2938705919529	7.17456140350877
TCGA-N5-A4RA-01A	UCS	0.423114746374851	7.18684210526316
TCGA-NA-A4QW-01A	UCS	0.490983272529727	7.19912280701754
TCGA-ND-A4WF-01A	UCS	0.499384620400921	7.21140350877193
TCGA-N8-A4PL-01A	UCS	0.536937022704673	7.22368421052632
TCGA-N9-A4Q4-01A	UCS	0.564938152655192	7.2359649122807
TCGA-N5-A4RO-01A	UCS	0.581244025002381	7.24824561403509
TCGA-NG-A4VU-01A	UCS	0.61364100671677	7.26052631578947
TCGA-N9-A4Q1-01A	UCS	0.639197527562518	7.27280701754386
TCGA-N5-A4R8-01A	UCS	0.675595056386746	7.28508771929825
TCGA-ND-A4WA-01A	UCS	0.700790221374347	7.29736842105263
TCGA-N5-A59E-01A	UCS	0.706410510570698	7.30964912280702
TCGA-N9-A4Q3-01A	UCS	0.71068420225361	7.3219298245614
TCGA-N5-A4RV-01A	UCS	0.742442315887365	7.33421052631579
TCGA-ND-A4W6-01A	UCS	0.751810096957221	7.34649122807018
TCGA-NF-A4WX-01A	UCS	0.757949932359394	7.35877192982456
TCGA-N5-A4RM-01A	UCS	0.777745719590045	7.37105263157895
TCGA-N6-A4VG-01A	UCS	0.800765177855612	7.38333333333333
TCGA-NA-A4QY-01A	UCS	0.814300880129497	7.39561403508772
TCGA-N8-A4PQ-01A	UCS	0.837424284301426	7.40789473684211
TCGA-QM-A5NM-01A	UCS	0.869624754401409	7.42017543859649
TCGA-N8-A4PO-01A	UCS	0.869923691803326	7.43245614035088
TCGA-N8-A4PN-01A	UCS	0.876448786878341	7.44473684210526
TCGA-NA-A4QX-01A	UCS	0.880138768941943	7.45701754385965
TCGA-N7-A4Y0-01A	UCS	0.913729103728573	7.46929824561404
TCGA-NA-A5I1-01A	UCS	0.927473020995276	7.48157894736842
TCGA-N8-A56S-01A	UCS	0.931579903513834	7.49385964912281
TCGA-N5-A4RJ-01A	UCS	0.935426646837679	7.50614035087719
TCGA-N7-A59B-01A	UCS	0.947997056883206	7.51842105263158
TCGA-N6-A4VE-01A	UCS	0.956403769682481	7.53070175438597
TCGA-N9-A4Q7-01A	UCS	1.00659866366216	7.54298245614035
TCGA-N5-A4RN-01A	UCS	1.03657700045786	7.55526315789474
TCGA-N8-A4PM-01A	UCS	1.03662490366659	7.56754385964912
TCGA-NA-A4QV-01A	UCS	1.04016307717515	7.57982456140351
TCGA-N5-A4RD-01A	UCS	1.04246525143192	7.5921052631579
TCGA-NF-A4X2-01A	UCS	1.05300925832097	7.60438596491228
TCGA-N6-A4V9-01A	UCS	1.06020662106735	7.61666666666667
TCGA-N5-A4RF-01A	UCS	1.07036669705696	7.62894736842105
TCGA-N8-A4PP-01A	UCS	1.07782558123561	7.64122807017544
TCGA-N9-A4Q8-01A	UCS	1.07846769340499	7.65350877192983
TCGA-N6-A4VC-01A	UCS	1.11617921468511	7.66578947368421
TCGA-N9-A4PZ-01A	UCS	1.11702921677119	7.6780701754386
TCGA-N6-A4VF-01A	UCS	1.12798545784143	7.69035087719298
TCGA-QN-A5NN-01A	UCS	1.1347347635964	7.70263157894737
TCGA-N5-A59F-01A	UCS	1.1357017926606	7.71491228070176
TCGA-N5-A4RS-01A	UCS	1.15764410599659	7.72719298245614
TCGA-N6-A4VD-01A	UCS	1.1900850609608	7.73947368421053
TCGA-NF-A4WU-01A	UCS	1.20682317854222	7.75175438596491
TCGA-N8-A4PI-01A	UCS	1.20688251944413	7.7640350877193
TCGA-N5-A4RU-01A	UCS	1.25318044805912	7.77631578947369
TCGA-N5-A4RT-01A	UCS	1.30586276173847	7.78859649122807
TCGA-NG-A4VW-01A	UCS	1.30924679725367	7.80087719298246
TCGA-ND-A4WC-01A	UCS	1.31822825203131	7.81315789473684
TCGA-NF-A5CP-01A	UCS	1.40619771920753	7.82543859649123
TCGA-NA-A4R0-01A	UCS	1.43794072314536	7.83771929824562
TCGA-ET-A4KN-01A	THCA	0.251540888649978	8.15
TCGA-EM-A2CO-01A	THCA	0.292477593667784	8.15136452241715
TCGA-EM-A3O9-01A	THCA	0.367132192430754	8.15272904483431
TCGA-DJ-A13W-01A	THCA	0.376120525609452	8.15409356725146
TCGA-EM-A1YC-01A	THCA	0.399483351504452	8.15545808966862
TCGA-EM-A2OY-01A	THCA	0.409966919252241	8.15682261208577
TCGA-KS-A41F-01A	THCA	0.443419461782817	8.15818713450292
TCGA-KS-A41I-01A	THCA	0.473983023210336	8.15955165692008
TCGA-EM-A22Q-01A	THCA	0.488437898086535	8.16091617933723
TCGA-ET-A2N0-01A	THCA	0.502795704130007	8.16228070175439
TCGA-BJ-A190-01A	THCA	0.504334911802464	8.16364522417154
TCGA-EM-A2CR-01A	THCA	0.508327674547125	8.16500974658869
TCGA-DE-A4MA-01A	THCA	0.521478060734299	8.16637426900585
TCGA-DJ-A13R-01A	THCA	0.522809252603671	8.167738791423
TCGA-EM-A1YB-01A	THCA	0.531874711014733	8.16910331384016
TCGA-EL-A3ZQ-01A	THCA	0.534394211412905	8.17046783625731
TCGA-DJ-A2Q0-01A	THCA	0.558576582542236	8.17183235867446
TCGA-EL-A3ZM-01A	THCA	0.559954478540861	8.17319688109162
TCGA-DJ-A2QA-01A	THCA	0.560396873673903	8.17456140350877
TCGA-EM-A3SY-01A	THCA	0.561780928250649	8.17592592592593
TCGA-EM-A22N-01A	THCA	0.570028954206655	8.17729044834308
TCGA-DJ-A2QB-01A	THCA	0.584297293785702	8.17865497076024
TCGA-BJ-A0ZE-01A	THCA	0.593042261900327	8.18001949317739
TCGA-EL-A4K6-01A	THCA	0.603360924348381	8.18138401559454
TCGA-FY-A3I5-01B	THCA	0.611308991008313	8.1827485380117
TCGA-BJ-A291-01A	THCA	0.616433500298332	8.18411306042885
TCGA-EM-A2OW-01A	THCA	0.621186671470898	8.18547758284601
TCGA-EM-A3FL-01A	THCA	0.625456505805714	8.18684210526316
TCGA-EM-A3FM-01A	THCA	0.632558514532672	8.18820662768031
TCGA-EM-A2OV-01A	THCA	0.632831697087636	8.18957115009747
TCGA-BJ-A3PU-01A	THCA	0.641672373224687	8.19093567251462
TCGA-KS-A41L-01A	THCA	0.643186095799396	8.19230019493178
TCGA-ET-A2MX-01A	THCA	0.650113164443571	8.19366471734893
TCGA-EL-A3H5-01A	THCA	0.652323713973758	8.19502923976608
TCGA-BJ-A45F-01A	THCA	0.661254082993908	8.19639376218324
TCGA-EM-A1YA-01A	THCA	0.663107015090335	8.19775828460039
TCGA-BJ-A2N9-01A	THCA	0.669326180134252	8.19912280701754
TCGA-FY-A3R9-01A	THCA	0.676638747909498	8.2004873294347
TCGA-EL-A4K1-01A	THCA	0.692979037459632	8.20185185185185
TCGA-EL-A3D1-01A	THCA	0.702723414104734	8.20321637426901
TCGA-DJ-A2QC-01A	THCA	0.702749246771131	8.20458089668616
TCGA-EM-A3O3-01A	THCA	0.7034461485706	8.20594541910331
TCGA-DJ-A2Q1-01A	THCA	0.703789885564209	8.20730994152047
TCGA-E8-A433-01A	THCA	0.708174361678332	8.20867446393762
TCGA-BJ-A192-01A	THCA	0.710058100612717	8.21003898635478
TCGA-IM-A3U2-01A	THCA	0.71284323937072	8.21140350877193
TCGA-EM-A3FN-01A	THCA	0.715418322595056	8.21276803118908
TCGA-EM-A4FN-01A	THCA	0.719364437968965	8.21413255360624
TCGA-DJ-A3UT-01A	THCA	0.721472607550043	8.21549707602339
TCGA-EM-A22I-01A	THCA	0.724202115218879	8.21686159844055
TCGA-E8-A3X7-01A	THCA	0.72600958240979	8.2182261208577
TCGA-ET-A3DV-01A	THCA	0.726238046802637	8.21959064327485
TCGA-BJ-A2P4-01A	THCA	0.729407796963068	8.22095516569201
TCGA-EL-A4K4-01A	THCA	0.731209901638737	8.22231968810916
TCGA-FE-A23A-01A	THCA	0.737041488287037	8.22368421052632
TCGA-DE-A4MB-01A	THCA	0.738883572329282	8.22504873294347
TCGA-EL-A3MZ-01A	THCA	0.740220533491551	8.22641325536062
TCGA-BJ-A0ZF-01A	THCA	0.743807554132044	8.22777777777778
TCGA-EL-A3D6-01A	THCA	0.744785686458521	8.22914230019493
TCGA-BJ-A45D-01A	THCA	0.744848211983765	8.23050682261209
TCGA-ET-A25I-01A	THCA	0.74499667403856	8.23187134502924
TCGA-L6-A4EU-01A	THCA	0.746875406653806	8.23323586744639
TCGA-FY-A3BL-01A	THCA	0.752432609261474	8.23460038986355
TCGA-IM-A41Y-01A	THCA	0.756978237051421	8.2359649122807
TCGA-EL-A4KI-01A	THCA	0.75748712996776	8.23732943469786
TCGA-EM-A3FP-01A	THCA	0.760754109505824	8.23869395711501
TCGA-DJ-A1QG-01A	THCA	0.76178505378931	8.24005847953216
TCGA-EM-A3O6-01A	THCA	0.762190739918013	8.24142300194932
TCGA-DJ-A4V4-01A	THCA	0.76360766445369	8.24278752436647
TCGA-FY-A3NP-01A	THCA	0.765407750790011	8.24415204678363
TCGA-KS-A4I9-01A	THCA	0.767103896111722	8.24551656920078
TCGA-EM-A22O-01A	THCA	0.767601068050335	8.24688109161794
TCGA-EL-A3T3-01A	THCA	0.768623303909263	8.24824561403509
TCGA-BJ-A2N7-01A	THCA	0.77187397662984	8.24961013645224
TCGA-ET-A25G-01A	THCA	0.77423220878466	8.2509746588694
TCGA-ET-A2N3-01B	THCA	0.776105254453047	8.25233918128655
TCGA-EM-A4FU-01A	THCA	0.783203000377639	8.25370370370371
TCGA-EM-A3FQ-06A	THCA	0.791234365124367	8.25506822612086
TCGA-FK-A3SD-01A	THCA	0.792244564836703	8.25643274853801
TCGA-EM-A4FR-01A	THCA	0.792951708250132	8.25779727095517
TCGA-E8-A417-01A	THCA	0.794669255342643	8.25916179337232
TCGA-ET-A25J-01A	THCA	0.79701811353455	8.26052631578947
TCGA-EM-A2CM-01A	THCA	0.797606809070327	8.26189083820663
TCGA-BJ-A45E-01A	THCA	0.79976774020177	8.26325536062378
TCGA-BJ-A2N8-01A	THCA	0.801341957596666	8.26461988304094
TCGA-MK-A84Z-01A	THCA	0.803081384034987	8.26598440545809
TCGA-DJ-A3V8-01A	THCA	0.803416142538152	8.26734892787524
TCGA-BJ-A3PT-01A	THCA	0.803900743413759	8.2687134502924
TCGA-EL-A4JX-01A	THCA	0.804493813817195	8.27007797270955
TCGA-BJ-A45C-01A	THCA	0.805820174866168	8.27144249512671
TCGA-E8-A437-01A	THCA	0.809007237055431	8.27280701754386
TCGA-EM-A2CQ-01A	THCA	0.810870717201633	8.27417153996101
TCGA-DJ-A13O-01A	THCA	0.811930070679321	8.27553606237817
TCGA-EL-A4K7-01A	THCA	0.812692812686147	8.27690058479532
TCGA-ET-A2MY-01A	THCA	0.814527265912848	8.27826510721248
TCGA-FE-A3PB-01A	THCA	0.815591029298012	8.27962962962963
TCGA-E8-A44K-01A	THCA	0.815989269772705	8.28099415204678
TCGA-EL-A3CN-01A	THCA	0.816254560689541	8.28235867446394
TCGA-DO-A1K0-01A	THCA	0.816897218982488	8.28372319688109
TCGA-EM-A4G1-01A	THCA	0.819596574107099	8.28508771929825
TCGA-FE-A235-01A	THCA	0.821716544731034	8.2864522417154
TCGA-DJ-A4UR-01A	THCA	0.823572032229357	8.28781676413255
TCGA-KS-A41J-01A	THCA	0.824594384709675	8.28918128654971
TCGA-DJ-A3VM-01A	THCA	0.825393658073357	8.29054580896686
TCGA-FY-A3W9-01A	THCA	0.825640290926809	8.29191033138402
TCGA-FE-A232-01A	THCA	0.826431166847556	8.29327485380117
TCGA-EL-A3ZR-01A	THCA	0.829516042693771	8.29463937621832
TCGA-DJ-A3VL-01A	THCA	0.829516042693771	8.29600389863548
TCGA-ET-A2N5-01A	THCA	0.829753918924975	8.29736842105263
TCGA-EM-A4FH-01A	THCA	0.830171494362252	8.29873294346979
TCGA-EL-A3ZO-01A	THCA	0.830639985532882	8.30009746588694
TCGA-EM-A3O8-01A	THCA	0.831741833645638	8.30146198830409
TCGA-FK-A4UB-01A	THCA	0.832278931215343	8.30282651072125
TCGA-BJ-A0Z5-01A	THCA	0.832560003169433	8.3041910331384
TCGA-ET-A25O-01A	THCA	0.833178997268102	8.30555555555556
TCGA-ET-A40P-01A	THCA	0.838118358066517	8.30692007797271
TCGA-DJ-A3V5-01A	THCA	0.839245439567267	8.30828460038986
TCGA-BJ-A0YZ-01A	THCA	0.839942889567655	8.30964912280702
TCGA-EM-A1CT-01A	THCA	0.84150337705787	8.31101364522417
TCGA-ET-A39M-01A	THCA	0.841978555703692	8.31237816764133
TCGA-EM-A3SZ-01A	THCA	0.842140997536197	8.31374269005848
TCGA-EM-A3AR-01A	THCA	0.843101909255659	8.31510721247563
TCGA-EL-A3N2-01A	THCA	0.847017097935354	8.31647173489279
TCGA-EL-A3CM-01A	THCA	0.848890813232842	8.31783625730994
TCGA-CE-A484-01A	THCA	0.849456268907616	8.3192007797271
TCGA-EM-A3OA-01A	THCA	0.851747419133264	8.32056530214425
TCGA-FE-A3PC-01A	THCA	0.852626360368086	8.3219298245614
TCGA-DJ-A3VB-01A	THCA	0.85294331916193	8.32329434697856
TCGA-KS-A4IC-01A	THCA	0.853174796694759	8.32465886939571
TCGA-FE-A239-01A	THCA	0.85360087997794	8.32602339181287
TCGA-FY-A3NM-01A	THCA	0.856505343348038	8.32738791423002
TCGA-FY-A3NN-01A	THCA	0.858795772416098	8.32875243664717
TCGA-EM-A22M-01A	THCA	0.859324469403486	8.33011695906433
TCGA-E3-A3E3-01A	THCA	0.860355977005342	8.33148148148148
TCGA-ET-A25M-01A	THCA	0.86100241790981	8.33284600389864
TCGA-EL-A3H2-01A	THCA	0.861838967300517	8.33421052631579
TCGA-EL-A3H7-01A	THCA	0.863774767122329	8.33557504873294
TCGA-E8-A415-01A	THCA	0.865471162590044	8.3369395711501
TCGA-E8-A242-01A	THCA	0.865891271049046	8.33830409356725
TCGA-KS-A4I3-01A	THCA	0.867685464298721	8.33966861598441
TCGA-BJ-A0ZG-01A	THCA	0.867903331388869	8.34103313840156
TCGA-J8-A3YG-01A	THCA	0.868074015711457	8.34239766081871
TCGA-ET-A3DU-01A	THCA	0.870848507551546	8.34376218323587
TCGA-EL-A4JW-01A	THCA	0.871677994083319	8.34512670565302
TCGA-IM-A4EB-01A	THCA	0.873617006917229	8.34649122807018
TCGA-DJ-A3V0-01A	THCA	0.873686719904562	8.34785575048733
TCGA-EM-A1CW-01A	THCA	0.874098959595603	8.34922027290448
TCGA-BJ-A28S-01A	THCA	0.875200215394774	8.35058479532164
TCGA-QD-A8IV-01A	THCA	0.875928984922927	8.35194931773879
TCGA-IM-A3EB-01A	THCA	0.876869947528259	8.35331384015595
TCGA-EL-A3CR-01A	THCA	0.877152415493926	8.3546783625731
TCGA-DJ-A3UW-01A	THCA	0.877676511938569	8.35604288499025
TCGA-IM-A420-01A	THCA	0.877751331255934	8.35740740740741
TCGA-DJ-A1QD-01A	THCA	0.879199134076293	8.35877192982456
TCGA-ET-A39O-01A	THCA	0.879588985522493	8.36013645224172
TCGA-FE-A22Z-01A	THCA	0.882387910075638	8.36150097465887
TCGA-J8-A4HY-01A	THCA	0.882427764314004	8.36286549707602
TCGA-BJ-A0ZH-01A	THCA	0.883513806711683	8.36423001949318
TCGA-ET-A3DS-01A	THCA	0.883650080901093	8.36559454191033
TCGA-DJ-A13S-01A	THCA	0.884387490566489	8.36695906432749
TCGA-BJ-A3F0-01A	THCA	0.884801026160856	8.36832358674464
TCGA-E8-A418-01A	THCA	0.884857644219745	8.36968810916179
TCGA-ET-A40Q-01A	THCA	0.884885950481489	8.37105263157895
TCGA-J8-A3YE-01A	THCA	0.885270732588346	8.3724171539961
TCGA-DJ-A1QM-01A	THCA	0.885609963330647	8.37378167641326
TCGA-EL-A3CX-01A	THCA	0.886800824780018	8.37514619883041
TCGA-DJ-A1QE-01A	THCA	0.886952974505669	8.37651072124756
TCGA-EM-A2CL-01A	THCA	0.888769014975845	8.37787524366472
TCGA-DJ-A2Q2-01A	THCA	0.88885877653702	8.37923976608187
TCGA-DJ-A1QL-01A	THCA	0.889251265379748	8.38060428849903
TCGA-ET-A3BP-01A	THCA	0.889279286728768	8.38196881091618
TCGA-ET-A3BV-01A	THCA	0.889727382602097	8.38333333333333
TCGA-BJ-A4O9-01A	THCA	0.891810548039708	8.38469785575049
TCGA-EL-A4KH-01A	THCA	0.894709187102854	8.38606237816764
TCGA-DJ-A3UQ-01A	THCA	0.895085367303043	8.3874269005848
TCGA-IM-A41Z-01A	THCA	0.896184379212211	8.38879142300195
TCGA-FE-A237-01A	THCA	0.899393655836008	8.3901559454191
TCGA-KS-A4I7-01A	THCA	0.899809562881713	8.39152046783626
TCGA-ET-A25R-01A	THCA	0.899897071530102	8.39288499025341
TCGA-EL-A3MY-01A	THCA	0.900476371389257	8.39424951267057
TCGA-DJ-A13M-01A	THCA	0.900487294151343	8.39561403508772
TCGA-EM-A4FQ-01A	THCA	0.900825763589842	8.39697855750487
TCGA-EM-A3AI-01A	THCA	0.901082169597346	8.39834307992203
TCGA-J8-A42S-01A	THCA	0.902851059315761	8.39970760233918
TCGA-ET-A39P-01A	THCA	0.90559082339021	8.40107212475634
TCGA-ET-A25L-01A	THCA	0.906006232954824	8.40243664717349
TCGA-EM-A2CK-01A	THCA	0.906227263052359	8.40380116959064
TCGA-EM-A22J-01A	THCA	0.907819663590784	8.4051656920078
TCGA-E3-A3E1-01A	THCA	0.909465096000389	8.40653021442495
TCGA-KS-A4ID-01A	THCA	0.910026438356236	8.40789473684211
TCGA-EL-A4KG-01A	THCA	0.910960399605308	8.40925925925926
TCGA-BJ-A0ZB-01A	THCA	0.910981723829551	8.41062378167641
TCGA-BJ-A0Z2-01A	THCA	0.911258843506397	8.41198830409357
TCGA-E8-A436-01A	THCA	0.911610317870852	8.41335282651072
TCGA-EL-A4JV-01A	THCA	0.912073190807415	8.41471734892788
TCGA-FY-A3YR-01A	THCA	0.912992153036452	8.41608187134503
TCGA-EL-A3ZH-01A	THCA	0.914274383973253	8.41744639376218
TCGA-EL-A3T2-01A	THCA	0.914327287359995	8.41881091617934
TCGA-BJ-A0Z0-01A	THCA	0.915135906622012	8.42017543859649
TCGA-BJ-A28W-01A	THCA	0.916169589997907	8.42153996101365
TCGA-E8-A416-01A	THCA	0.917400467955251	8.4229044834308
TCGA-EM-A1YD-01A	THCA	0.918386857373381	8.42426900584795
TCGA-DE-A4MD-06A	THCA	0.91881639036038	8.42563352826511
TCGA-EL-A3GU-01A	THCA	0.919799572739221	8.42699805068226
TCGA-DJ-A3V4-01A	THCA	0.920478133537907	8.42836257309942
TCGA-ET-A3DO-01A	THCA	0.924124153185825	8.42972709551657
TCGA-EL-A3TA-01A	THCA	0.924480875991581	8.43109161793372
TCGA-EL-A3TB-01A	THCA	0.925729679901243	8.43245614035088
TCGA-EL-A3D0-01A	THCA	0.927195788803261	8.43382066276803
TCGA-EM-A3AK-01A	THCA	0.927272815498923	8.43518518518519
TCGA-FY-A40L-01A	THCA	0.927493549674909	8.43654970760234
TCGA-FE-A236-01A	THCA	0.928237059917442	8.43791423001949
TCGA-EL-A3T8-01A	THCA	0.929342278748437	8.43927875243665
TCGA-ET-A39K-01A	THCA	0.930230552989021	8.4406432748538
TCGA-EL-A3D5-01A	THCA	0.930887930342243	8.44200779727096
TCGA-FE-A234-01A	THCA	0.931050846777391	8.44337231968811
TCGA-ET-A2N4-01A	THCA	0.931300194189326	8.44473684210526
TCGA-EL-A3ZG-01A	THCA	0.933568267614352	8.44610136452242
TCGA-E3-A3E5-01A	THCA	0.933897092726873	8.44746588693957
TCGA-FY-A3RA-01A	THCA	0.934498451243567	8.44883040935673
TCGA-EL-A3T1-01A	THCA	0.935265363953306	8.45019493177388
TCGA-DJ-A1QO-01A	THCA	0.93830452598425	8.45155945419103
TCGA-DJ-A3VG-01A	THCA	0.939144699355296	8.45292397660819
TCGA-BJ-A0Z9-01A	THCA	0.939873532308229	8.45428849902534
TCGA-EL-A3ZK-01A	THCA	0.941874021473395	8.4556530214425
TCGA-MK-A4N6-01A	THCA	0.94255368033421	8.45701754385965
TCGA-DJ-A2PT-01A	THCA	0.942598292245943	8.4583820662768
TCGA-EM-A3SU-01A	THCA	0.944985767425723	8.45974658869396
TCGA-EM-A2OZ-01A	THCA	0.948378729503805	8.46111111111111
TCGA-BJ-A28Z-01A	THCA	0.950033651606001	8.46247563352827
TCGA-DJ-A3VI-01A	THCA	0.950043396470011	8.46384015594542
TCGA-BJ-A0ZC-01A	THCA	0.950525494146415	8.46520467836257
TCGA-FE-A3PA-01A	THCA	0.952380709126386	8.46656920077973
TCGA-EM-A4FM-01A	THCA	0.953788675937231	8.46793372319688
TCGA-EM-A2CS-06A	THCA	0.953822488397258	8.46929824561404
TCGA-EL-A3GP-01A	THCA	0.954459602411555	8.47066276803119
TCGA-DJ-A3VE-01A	THCA	0.95493200749317	8.47202729044834
TCGA-EM-A2CT-01A	THCA	0.956077142174197	8.4733918128655
TCGA-EL-A3GS-01A	THCA	0.956125191040432	8.47475633528265
TCGA-ET-A4KQ-01A	THCA	0.960385146960644	8.47612085769981
TCGA-FE-A231-01A	THCA	0.960413692361228	8.47748538011696
TCGA-EL-A3N3-01A	THCA	0.960689534546114	8.47884990253411
TCGA-ET-A39L-01A	THCA	0.960732321945638	8.48021442495127
TCGA-DJ-A3UR-01A	THCA	0.961302418158645	8.48157894736842
TCGA-DJ-A2PZ-01A	THCA	0.9620566447666	8.48294346978557
TCGA-EL-A3CS-01A	THCA	0.962378807638308	8.48430799220273
TCGA-CE-A483-01A	THCA	0.965084053867695	8.48567251461988
TCGA-EM-A2CN-01A	THCA	0.966756352512327	8.48703703703704
TCGA-EM-A3AP-01A	THCA	0.966807922242471	8.48840155945419
TCGA-EM-A3O7-01A	THCA	0.967299870799029	8.48976608187135
TCGA-EM-A22K-01A	THCA	0.967468410674464	8.4911306042885
TCGA-FY-A3WA-01A	THCA	0.967992339065252	8.49249512670565
TCGA-DJ-A13X-01A	THCA	0.969537050570782	8.49385964912281
TCGA-ET-A40R-01A	THCA	0.970086407441639	8.49522417153996
TCGA-DE-A7U5-01A	THCA	0.970105017536639	8.49658869395712
TCGA-EM-A22L-01A	THCA	0.971057718747364	8.49795321637427
TCGA-DJ-A3VK-01A	THCA	0.972540697301529	8.49931773879142
TCGA-DJ-A3V6-01A	THCA	0.972619339059623	8.50068226120858
TCGA-ET-A25N-01A	THCA	0.973931017282126	8.50204678362573
TCGA-E8-A419-01A	THCA	0.974147709243939	8.50341130604289
TCGA-DJ-A13U-01A	THCA	0.974580769080591	8.50477582846004
TCGA-BJ-A45I-01A	THCA	0.974755713326945	8.50614035087719
TCGA-EM-A1YE-01A	THCA	0.974916783863191	8.50750487329435
TCGA-DE-A4MD-01A	THCA	0.97500879735575	8.5088693957115
TCGA-DJ-A3V3-01A	THCA	0.975243343561444	8.51023391812866
TCGA-BJ-A45G-01A	THCA	0.975776349964782	8.51159844054581
TCGA-EM-A2CJ-01A	THCA	0.980171599686484	8.51296296296296
TCGA-EL-A3MX-01A	THCA	0.980557823023023	8.51432748538012
TCGA-CE-A3ME-01A	THCA	0.980884708429087	8.51569200779727
TCGA-KS-A4I5-01A	THCA	0.981175066825731	8.51705653021443
TCGA-DJ-A13L-01A	THCA	0.982320993098171	8.51842105263158
TCGA-DJ-A3VF-01A	THCA	0.984702795863125	8.51978557504873
TCGA-FE-A230-01A	THCA	0.984918677055306	8.52115009746589
TCGA-FK-A3S3-01A	THCA	0.985210845224137	8.52251461988304
TCGA-FK-A3SG-01A	THCA	0.98522432516481	8.5238791423002
TCGA-DJ-A2PU-01A	THCA	0.989031340690509	8.52524366471735
TCGA-ET-A39I-01A	THCA	0.989796758657382	8.5266081871345
TCGA-DJ-A3UY-01A	THCA	0.989970125273919	8.52797270955166
TCGA-E8-A2JQ-01A	THCA	0.991022175322668	8.52933723196881
TCGA-EM-A3AQ-01A	THCA	0.991048776452676	8.53070175438597
TCGA-DJ-A3UM-01A	THCA	0.992005333596849	8.53206627680312
TCGA-EL-A3CZ-01A	THCA	0.992593278477272	8.53343079922027
TCGA-DE-A0Y2-01A	THCA	0.993189251745865	8.53479532163743
TCGA-J8-A3NZ-01A	THCA	0.993581705804152	8.53615984405458
TCGA-FE-A238-01A	THCA	0.993656628615462	8.53752436647174
TCGA-EL-A3T0-01A	THCA	0.993876914941211	8.53888888888889
TCGA-EL-A3CO-01A	THCA	0.994189529664577	8.54025341130604
TCGA-EM-A1CS-01A	THCA	0.99470419306639	8.5416179337232
TCGA-EM-A4FO-01A	THCA	0.996266436688192	8.54298245614035
TCGA-KS-A4IB-01A	THCA	0.998207010634985	8.54434697855751
TCGA-EL-A3H1-01A	THCA	0.998533955921895	8.54571150097466
TCGA-EM-A4FK-01A	THCA	0.999317621856293	8.54707602339181
TCGA-EM-A3OB-01A	THCA	0.999465488995561	8.54844054580897
TCGA-E3-A3DZ-01A	THCA	0.999908788581266	8.54980506822612
TCGA-EM-A3FR-01A	THCA	1.00041672270772	8.55116959064327
TCGA-J8-A3O2-01A	THCA	1.00100206331515	8.55253411306043
TCGA-DJ-A3V2-01A	THCA	1.00157796176284	8.55389863547758
TCGA-FY-A3R7-01A	THCA	1.00272315691283	8.55526315789474
TCGA-EL-A3ZN-01A	THCA	1.00402457615952	8.55662768031189
TCGA-ET-A2MZ-01A	THCA	1.00548938685693	8.55799220272905
TCGA-ET-A25P-01A	THCA	1.00602082272718	8.5593567251462
TCGA-FY-A4B4-01A	THCA	1.00759843693507	8.56072124756335
TCGA-DE-A2OL-01A	THCA	1.00972702268862	8.56208576998051
TCGA-J8-A3YD-01A	THCA	1.00990534981547	8.56345029239766
TCGA-ET-A3DR-01A	THCA	1.00994779786479	8.56481481481482
TCGA-H2-A26U-01A	THCA	1.01152392465707	8.56617933723197
TCGA-EM-A4FF-01A	THCA	1.01184100046116	8.56754385964912
TCGA-EM-A3SX-01A	THCA	1.01319126226753	8.56890838206628
TCGA-ET-A3BN-01A	THCA	1.01361656850528	8.57027290448343
TCGA-E8-A413-01A	THCA	1.01377226958134	8.57163742690059
TCGA-EM-A3AJ-01A	THCA	1.01453313899531	8.57300194931774
TCGA-EL-A3H8-01A	THCA	1.01457513714654	8.57436647173489
TCGA-DJ-A3UN-01A	THCA	1.01714607419451	8.57573099415205
TCGA-EL-A3D4-01A	THCA	1.01805106756061	8.5770955165692
TCGA-BJ-A0ZA-01A	THCA	1.01813854756532	8.57846003898636
TCGA-J8-A3O2-06A	THCA	1.01846748127106	8.57982456140351
TCGA-FK-A3SB-01A	THCA	1.01959395938956	8.58118908382066
TCGA-EL-A3CP-01A	THCA	1.01994668167884	8.58255360623782
TCGA-E8-A2EA-01A	THCA	1.02080446779266	8.58391812865497
TCGA-FE-A233-01A	THCA	1.0213133654847	8.58528265107213
TCGA-J8-A3O1-01A	THCA	1.02139605674197	8.58664717348928
TCGA-DE-A4M9-01A	THCA	1.02189187391911	8.58801169590643
TCGA-J8-A3YF-01A	THCA	1.02211480710673	8.58937621832359
TCGA-DJ-A2PQ-01A	THCA	1.02321952610204	8.59074074074074
TCGA-ET-A3DP-01A	THCA	1.02390238566964	8.5921052631579
TCGA-EL-A3CU-01A	THCA	1.0240380070165	8.59346978557505
TCGA-EL-A3CW-01A	THCA	1.02421055477342	8.5948343079922
TCGA-DJ-A2Q3-01A	THCA	1.02488365697339	8.59619883040936
TCGA-DJ-A4UW-01A	THCA	1.0261286061281	8.59756335282651
TCGA-CE-A3MD-01A	THCA	1.02689672677236	8.59892787524367
TCGA-EM-A2P3-01A	THCA	1.02750046322233	8.60029239766082
TCGA-ET-A39J-01A	THCA	1.02750453966942	8.60165692007797
TCGA-EM-A2P1-01A	THCA	1.02765126628732	8.60302144249513
TCGA-EL-A3GW-01A	THCA	1.02800565109302	8.60438596491228
TCGA-EM-A3FO-01A	THCA	1.03025554992303	8.60575048732943
TCGA-DJ-A1QH-01A	THCA	1.03031630598859	8.60711500974659
TCGA-DJ-A13T-01A	THCA	1.03099215006333	8.60847953216374
TCGA-EL-A3GX-01A	THCA	1.03133169844276	8.6098440545809
TCGA-DE-A4MC-01A	THCA	1.03232456570681	8.61120857699805
TCGA-ET-A39S-01A	THCA	1.03257041369051	8.6125730994152
TCGA-ET-A39N-01A	THCA	1.03385381571971	8.61393762183236
TCGA-FK-A3SH-01A	THCA	1.03502527577723	8.61530214424951
TCGA-DJ-A1QF-01A	THCA	1.03525758736235	8.61666666666667
TCGA-BJ-A3EZ-01A	THCA	1.03542573545198	8.61803118908382
TCGA-BJ-A18Z-01A	THCA	1.03648916418299	8.61939571150097
TCGA-CE-A27D-01A	THCA	1.0381391121675	8.62076023391813
TCGA-DE-A0Y3-01B	THCA	1.03817093356695	8.62212475633528
TCGA-BJ-A4O8-01A	THCA	1.03959652420943	8.62348927875244
TCGA-EL-A3CT-01A	THCA	1.03964409553435	8.62485380116959
TCGA-E3-A3DY-01A	THCA	1.04053113846101	8.62621832358675
TCGA-ET-A3DW-01A	THCA	1.04072493782595	8.6275828460039
TCGA-E8-A438-01A	THCA	1.04112412918901	8.62894736842105
TCGA-EM-A3FQ-01A	THCA	1.04393571822416	8.63031189083821
TCGA-H2-A422-01A	THCA	1.04425745563818	8.63167641325536
TCGA-L6-A4EP-01A	THCA	1.04518601749102	8.63304093567252
TCGA-DJ-A4UL-01A	THCA	1.04772256359323	8.63440545808967
TCGA-GE-A2C6-01A	THCA	1.04976829727004	8.63576998050682
TCGA-BJ-A28R-01A	THCA	1.0503140076856	8.63713450292398
TCGA-EL-A4K2-01A	THCA	1.0507122142452	8.63849902534113
TCGA-MK-A4N9-01A	THCA	1.05176203700519	8.63986354775829
TCGA-FY-A3TY-01A	THCA	1.0526400845312	8.64122807017544
TCGA-ET-A39T-01A	THCA	1.05408806061199	8.64259259259259
TCGA-DJ-A3V9-01A	THCA	1.05547771838686	8.64395711500975
TCGA-DJ-A2Q7-01A	THCA	1.05701150705905	8.6453216374269
TCGA-EL-A3ZL-01A	THCA	1.05766990682209	8.64668615984406
TCGA-BJ-A18Y-01A	THCA	1.05884720728587	8.64805068226121
TCGA-ET-A3BQ-01B	THCA	1.05919598644806	8.64941520467836
TCGA-BJ-A45J-01A	THCA	1.05920356549385	8.65077972709552
TCGA-EM-A1CV-01A	THCA	1.05959749372514	8.65214424951267
TCGA-DJ-A3UV-01A	THCA	1.05970349030432	8.65350877192983
TCGA-EL-A3T6-01A	THCA	1.0604636358417	8.65487329434698
TCGA-H2-A3RI-01A	THCA	1.06186320580117	8.65623781676413
TCGA-EL-A4JZ-01A	THCA	1.06455532018618	8.65760233918129
TCGA-ET-A39R-01A	THCA	1.0650379091485	8.65896686159844
TCGA-H2-A421-01A	THCA	1.06584476631779	8.6603313840156
TCGA-J8-A3O0-01A	THCA	1.06679165675456	8.66169590643275
TCGA-DE-A69J-01A	THCA	1.06694058537941	8.6630604288499
TCGA-DJ-A2PN-01A	THCA	1.06741681407369	8.66442495126706
TCGA-ET-A25K-01A	THCA	1.06749861331541	8.66578947368421
TCGA-EL-A3T7-01A	THCA	1.06820070916696	8.66715399610137
TCGA-EL-A4K9-01A	THCA	1.06934614097685	8.66851851851852
TCGA-DJ-A3UX-01A	THCA	1.0699380598124	8.66988304093567
TCGA-EM-A2P1-06A	THCA	1.07009700055371	8.67124756335283
TCGA-BJ-A28V-01A	THCA	1.07024480020185	8.67261208576998
TCGA-L6-A4ET-01A	THCA	1.07041101470471	8.67397660818713
TCGA-FY-A76V-01A	THCA	1.07073587267733	8.67534113060429
TCGA-BJ-A2NA-01A	THCA	1.0716095677046	8.67670565302144
TCGA-FY-A4B0-01A	THCA	1.07353506505878	8.6780701754386
TCGA-EL-A3H3-01A	THCA	1.07730248361483	8.67943469785575
TCGA-BJ-A45H-01A	THCA	1.07795988658152	8.6807992202729
TCGA-EL-A3CV-01A	THCA	1.07806512390714	8.68216374269006
TCGA-FY-A40K-01A	THCA	1.07910523786238	8.68352826510721
TCGA-FY-A4B3-01A	THCA	1.07911247731032	8.68489278752437
TCGA-ET-A3BX-01A	THCA	1.07946706251061	8.68625730994152
TCGA-EM-A3SU-06A	THCA	1.0860927642636	8.68762183235867
TCGA-MK-A4N7-01A	THCA	1.08684013674338	8.68898635477583
TCGA-EM-A2OX-01A	THCA	1.08755782633817	8.69035087719298
TCGA-EM-A3ST-01A	THCA	1.08788430219035	8.69171539961014
TCGA-EM-A3FK-01A	THCA	1.08853297653434	8.69307992202729
TCGA-BJ-A0Z3-01A	THCA	1.08945292738667	8.69444444444444
TCGA-BJ-A0ZJ-01A	THCA	1.08960841876467	8.6958089668616
TCGA-DJ-A4UQ-01A	THCA	1.09004632245736	8.69717348927875
TCGA-EL-A3ZT-01A	THCA	1.09029685899038	8.69853801169591
TCGA-BJ-A28X-01A	THCA	1.09105464566445	8.69990253411306
TCGA-DJ-A3UZ-01A	THCA	1.09296613759436	8.70126705653022
TCGA-DE-A4M8-01A	THCA	1.09424046855909	8.70263157894737
TCGA-L6-A4EQ-01A	THCA	1.09559123185486	8.70399610136452
TCGA-DJ-A2PS-01A	THCA	1.09681967035986	8.70536062378168
TCGA-EM-A2CS-01A	THCA	1.09716703926907	8.70672514619883
TCGA-DJ-A2PY-01A	THCA	1.0975384165634	8.70808966861599
TCGA-DJ-A2PP-01A	THCA	1.0981866976038	8.70945419103314
TCGA-DJ-A13P-01A	THCA	1.10142398163212	8.71081871345029
TCGA-EM-A3AN-01A	THCA	1.10256061364459	8.71218323586745
TCGA-FK-A3SE-01A	THCA	1.10391655446958	8.7135477582846
TCGA-DJ-A4V2-01A	THCA	1.10411821408507	8.71491228070176
TCGA-IM-A3U3-01A	THCA	1.10456221864294	8.71627680311891
TCGA-DJ-A2PO-01A	THCA	1.10480452191791	8.71764132553606
TCGA-DJ-A3UU-01A	THCA	1.10552380948118	8.71900584795322
TCGA-H2-A3RH-01A	THCA	1.10711156365634	8.72037037037037
TCGA-EL-A3T9-01A	THCA	1.10749827261225	8.72173489278753
TCGA-CE-A13K-01A	THCA	1.10791851280483	8.72309941520468
TCGA-DJ-A3UK-01A	THCA	1.11013160792734	8.72446393762183
TCGA-EL-A3H4-01A	THCA	1.1103708245961	8.72582846003899
TCGA-EM-A3FJ-01A	THCA	1.11076137418635	8.72719298245614
TCGA-DJ-A3UP-01A	THCA	1.11128268166516	8.72855750487329
TCGA-EM-A1CU-01A	THCA	1.11185036280099	8.72992202729045
TCGA-EL-A3GV-01A	THCA	1.11339512723802	8.7312865497076
TCGA-4C-A93U-01A	THCA	1.11407028137436	8.73265107212476
TCGA-FY-A3R6-01A	THCA	1.11459430593643	8.73401559454191
TCGA-DJ-A2PV-01A	THCA	1.11481774190421	8.73538011695906
TCGA-FY-A3R8-01A	THCA	1.12020857539083	8.73674463937622
TCGA-DJ-A2PX-01A	THCA	1.12021845391465	8.73810916179337
TCGA-FY-A40N-01A	THCA	1.12097513921246	8.73947368421053
TCGA-FY-A3I4-01A	THCA	1.1222584862073	8.74083820662768
TCGA-DJ-A3VD-01A	THCA	1.12366220808059	8.74220272904483
TCGA-EM-A3AL-01A	THCA	1.123890823664	8.74356725146199
TCGA-ET-A3BT-01A	THCA	1.12429224261727	8.74493177387914
TCGA-DJ-A2Q4-01A	THCA	1.12527952403502	8.7462962962963
TCGA-ET-A3BS-01A	THCA	1.12585196565599	8.74766081871345
TCGA-ET-A3DT-01A	THCA	1.12671245976504	8.7490253411306
TCGA-FY-A40M-01A	THCA	1.12678382042396	8.75038986354776
TCGA-DJ-A1QI-01A	THCA	1.12930633234383	8.75175438596491
TCGA-EL-A3GR-01A	THCA	1.13141333629996	8.75311890838207
TCGA-H2-A2K9-01A	THCA	1.13399212633751	8.75448343079922
TCGA-IM-A3ED-01A	THCA	1.13594956523266	8.75584795321637
TCGA-EL-A3MW-01A	THCA	1.13835007316208	8.75721247563353
TCGA-FY-A2QD-01A	THCA	1.13916726748515	8.75857699805068
TCGA-ET-A3BU-01A	THCA	1.13925867235581	8.75994152046784
TCGA-CE-A485-01A	THCA	1.14041375759107	8.76130604288499
TCGA-DJ-A2PW-01A	THCA	1.14076565220305	8.76267056530214
TCGA-ET-A3DQ-01A	THCA	1.14207646107328	8.7640350877193
TCGA-DJ-A1QQ-01A	THCA	1.14283979743831	8.76539961013645
TCGA-DJ-A3V7-01A	THCA	1.14401658301935	8.76676413255361
[truncated: 8,537 more rows]

## Sheet: Fig S2
Figure S2a: Elisa from TNF pg/ml			Figure S2b: Elisa from CD95L pg/ml			Figure S2c: Elisa from TRAIL pg/ml			Figure S2g: The average percentage of the indicated immune cell population split by genotype within CD45+ cells population				Figure S2i: Relative expression of indicated cytokines							Figure S2j: Elisa from Cxcl2 and IFNγ pg/ml				Figure S2k: Pathological quantification of H&E of 12weeks old KC mice					Figure S2l: The indicated immune populations are shown as percentage of viable immune cells in 3 months-old KC mice									Figure S2m: Subpopulation of M2-macrophages (CD11b+CD206+high) and neutrophils (CD11b+Gr1+ cells) within 3 months-old KC				Figure S2n: The indicated cytokines were detected within bulk RNA using qPCR within 3 months-old KC
n=4 mice (0 f, 4 m)	n=4 mice (0 f, 4 m)		n=4 mice (0 f, 4 m)	n=3 mice (1 f, 2 m)		n=4 mice (0 f, 4 m)	n=3 mice (1 f, 2 m)			n=3 mice (0 f, 3 m)	n=2 mice (2 f, 0 m)															n=12 mice (2 f, 10 m)	n=8 mice (4 f, 4 m)
WT	KC-C8wt/wt		WT	KC-C8wt/wt		WT	KC-C8wt/wt			KC-C8wt/wt	KC-C8FL/FL			Perforin1	IFNγ	Ccl3	Cxcl2	Cxcl10			CXCL2	IFNγ				KC-C8wt/wt	KC-C8fl/fl			CD19+	CD4+	CD8+	NK1.1+	CD11b+	CD11c+	Gr1+			CD206+high	Gr1+			Perforin1	IFNγ	IL-1β	Ccl3	Cxcl2	Cxcl9	Cxcl10
467.503	351.251		476.15	833.874		1130.29	629.646		B cells	14.1303	25.0845		KC-C8-wt n=10 mice (4 f, 6 m)	1.37005	0.938316	0.571714	0.587508	1.58706		KC-C8-wt n=10/11 mice (3 f, 7/8 m)	1152.26	465.008		Normal	498	51.5152			KC-C8-wt n=5 mice (1 f, 4 m)	37	30.5	23.6	1.8	69.3	55.8	4.5		KC-C8-wt n=4 mice (2 f, 2 m)	27	4.5		KC-C8-wt n=13 mice (7 f, 6 m)	0.601026	0.662823	0.673264	0.447926	0.196709	1.19653	2.23849
1392.63	294.597		905.56	257.207		2051.98	5641.49		Fn+ macrophages	25.0668	12.9676			0.319011	0.614171	0.204375	0.179578	0.401881			674.959	529			1231	100				36	31	4.7	1.3	43.4	33.2	3			37	3			1.18494	1.18534	0.482177	0.498056	0	1.43442	1.15991
423.449	3149.3		421.302	281.469		412.605	637.352		T cells	13.4537	18.3143			0.298175	0.535239	0.298214	0.856835	0.786166			1636.65	542.54			1239	94.7368				42	31	18	1.7			2.2			31	2.2			0.847532	1.00293	2.19236	0.536196	2.1729	0.64021	1.10324
863.2	213.787		855.259			1115.51			Non-classical monocytes (Ly6c2-)	13.0827	13.0605			0.660183	0.668035	0.49914	2.40039	1.7522			1924.89	528.604			1245	95.8333				60	16	10				3.8				3.8			0.693497	0.615603	1.06189	0.762583	0.2945	1.01067	0.60362
									Neutrophils / Eosinophils	9.87922	6.18893			0.866141	0.298501	0.445229	0.0855161	0.501987			982.914	378.597			1251	76.9231				57								KC-C8-FL n=4 mice (2 f, 2 m)	25	6.3			0.874494	1.12382	0.695459	0.732508	0.911149	1.4984	1.15723
									undefined	6.96032	5.07553			3.58774	3.8464	1.10665	0.448849	1.18585			1279.45	427.238			1304	66.6667			KC-C8-FL n=4 mice (2 f, 2 m)	44	20.3	14.5	5.2	53.3	38.7	6.3			22	5.5			0.745672	0.475575	0.338427	0.58376	0.0068601	1.24847	0.572398
									DCs (ccl17+ cd103- cd11c-)	3.25393	7.10018			0.688318	0.813078	2.38252	1.40411	1.52695			2042.79	282.217			1321	57.6923				19	13	2.7	24	33.3	27.9	5.5			17	4			0.895612	0.505567	0.873162	1.93052	1.5885	0.800883	0.0637656
									DCs (cd103+ cd11c-)	3.37912	4.93341			1.09925	0.544695	1.90936	0.200015	0.91346			684.462	199.507			1344	100				66	16.5	12.2	2	76.8	61	4			24	6.45			1.26391	0.764894	0.462624	1.14474	0.0470962	0.429208	0.0848243
									NK cells	5.80214	2.31438			0.342509	0.924189	1.02833	3.69493	0.787953			944.981	270.687			1384	0				73				82.9	62.1	6.45							1.35209	1.24338	1.19997	1.45253	3.26529	1.09459	0.352316
									Macrophages	4.7255	2.98315			0.768627	0.817371	1.55447	0.142262	0.55649			1106.45	235.168			1394	40																	0.956446	1.79093	0.475867	1.26413	0.495929	0.726796	0.96808
									Plasma cells	0.266247	1.97757											228.533			1401	84.6154																	1.07649	1.36217	2.72143	1.25162	1.78483	0.758234	1.52072
																									3172	11.9048																	1.20102	1.22713	1.18811	1.52998	2.20745	1.48231	2.59054
																				KC-C8-FL n=8 mice (3 f, 5 m)	4066.8	357.324			497		92.8571												% of single/live/CD45+/CD14-CCR3-/ CD11b+SSChigh/Gr1+ cells				1.30727	1.03985	0.635245	0.865459	0.0287853	0.679281	0.584858
													KC-C8-FL n=12 mice (5 f, 6 m)	15.6496	11.3408	5.6882	4.63344	5.32468			1319.47	727.426			1309		66.6667											KC-C8wt/wt n=2 mice (0 f, 2 m)	0.01			KC-C8-FL n=8 mice (4 f, 4 m)	0.966351	1.86586	1.32411	1.52683	2.97917	1.36528	2.10951
														7.19721	6.66217	2.52768	1.83125	2.53138			1556.71	293.118			1363		59.0909												0.03				1.45234	1.38638	0.295394	0.577221	0.0194448	2.08	1.2676
														1.19766	0.996069	0.433067	2.58557	1.55838			1173.18	1079.56			1458		81.4815											KC-C8FL/FL n=2 mice (0 f, 2 m)	6.25				1.34551	0.732672	0.629619	0.581051	0.0670205	0.996043	1.02769
														1.52713	1.22042	1.73161	17.3078	4.07065			1576.09	611.909			1460		73.913												2.94				0.73875	0.600145	0.329472	0.298175	0	0.469514	0.0484248
														0.648121	1.24457	0.502467	2.71174	1.93886			2542.04	202.938			1635		83.3333																1.03969	0.583978	0.414202	0.446251	0.115435	0.403084	0.367982
														1.9666	3.01665	2.52091	0.407466	1.27451			1104.07	273.791			1638		66.6667																0.802492	1.87465	0.868828	0.963932	2.55653	8.65059	12.7869
														0.204517	0.562508	0.850157	13.3631	3.37163			1135.49	433.561			1654		65																0.431972	0.663373	1.7367	1.39711	1.08032	0.944224	1.74908
														0.519805	0.872795	1.24141	0.593825	0.44408						ADM	498	24.2424																	1.25654	0.967295	2.28076	1.99168	7.86315	4.26965	7.74122
														1.36892	1.88467	2.03436	2.3383	2.70066							1231	0
														0.418671	0.779115	1.19754	0.672	0.378962							1239	0
														0.277816	0.267658	0.76561	0.223218	0.284613							1245	0
														0.761174	1.01805	1.01539	0.313116	0.481353		KC-C8-FL; MLKL(-/-) n=8 mice (4 f, 4 m)	636.467	185.755			1251	7.69231
													KC-C8-FL; MLKL(-/-) n=9 mice (4 f, 5 m)	12.7459	3.02619	9.34316	1.48501	5.60223			1280.63	562.097			1304	20
														0.528712	0.249517	1.08014	3.31193	1.17044			244.069	89.766			1321	19.2308
														0.242327	1.85127	0.435501	0.401086	0.18285			800.52	303.971			1344	0
														0.289729	19.2268	0.432349	0.226724	0.18177			323.693	123.003			1384	65.625
														0.627018	0.385142	1.69438	2.18662	2.91697			360.638	82.7202			1394	15
														0.24143	1.16289	0.316148	2.18662	0.155377			422.117	28.2853			1401	11.5385
														0.560866	1.48218	0.799294	0.562801	0.108881			2097.94	269.532			3172	50
														1.19959	0.580252	1.18841	0.146293	1.67911							497		7.14286
														0.272656		0.45861	1.31978	0.198231							1309		17.9487
																	0.0919196								1363		18.1818
													KC-C8wt/wt; MLKL(-/-) n=8 mice (4 f, 4 m)	0.207409	0.42074	0.30121	0.047388	0.407745							1458		11.1111
														1.1409	0.732853	0.228045	0.152037	7.52555							1460		8.69565
														0.337556	0.424609	0.298642	0.132728	0.258052							1635		11.1111
														0.216746	0.182069	0.254857	0.242177	0.218472							1638		20
														0.75995	0.978851	0.313714	0.237209	0.888284							1654		10
														0.386417	0.323187	0.483583	1.4691	1.77132						Low grade	498	24.2424
														0.472791	1.60583	0.245097	0.258364	1.73795							1231	0
														0.363282	0.512616	0.431435	0.17042	0.702338							1239	5.26316
																									1245	4.16667
																									1251	15.3846
																									1304	13.3333
																									1321	23.0769
																									1344	0
																									1384	34.375
																									1394	45
																									1401	3.84615
																									3172	38.0952
																									497		0
																									1309		15.3846
																									1363		22.7273
																									1458		7.40741
																									1460		17.3913
																									1635		5.55556
																									1638		13.3333
																									1654		25
																								High grade	498	0
																									1231	0
																									1239	0
																									1245	0
																									1251	0
																									1304	0
																									1321	0
																									1344	0
																									1384	0
																									1394	0
																									1401	0
																									3172	0
																									497		0
																									1309		0
																									1363		0
																									1458		0
																									1460		0
																									1635		0
																									1638		0
																									1654		0
[truncated: 9 more columns]

## Sheet: Fig 2
Figure 2b: Significant negative enrichment score (NES) for all halmark gene set within KRASG12D-induced group (+4OHT)			Figure 2d: Relative expression of genes normalized to ribosomal housekeeping gene Rpl13a and uniduced corresponding control (- 4OHT)																		Figure 2l: Pan-cancer ISG score and Ras84 score across TCGA cancer types					Figure 2m: Necroptosis pathway gene expression stratified by ISG score across TCGA cancers																Figure 2n: Pan-cancer necroptosis score and ISG score across TCGA cancer types				Figure 2o: Number of dead cells in Diffuse large B cell lymphoma (DLBC) after 24h of the indicated treatments (SM, birinapant [1 μM], Emricasan [2.5 μM], nec1s [10 μM], TNF [50 ng/ml])
IFN gamma response	3.45			-4OHT				+4OHT				-4OHT, +G12Di				+4OHT, +G12Di					project_id	Ras84_score	ISG_score			patient	gene_name	cohort.x	sample_id		TPM	tissue_type	plate_nbr	vial	analytes	cohort.y	ifn_score	ifn_cat	log2_(TPM+1)			project_id	ISG_score	necroptosis_score		control	TES	TES nec1s
IFN alpha response	3.41		Dusp6	1	1	1	1	2.554	2.765	1.43773	1.45062	0.598	0.73	0.512221	0.642693	0.811	0.912	0.616504	0.64174		TCGA-ACC	0.8817849373961599	0.878967026167731			6	TCGA-OR-A5KZ	ZBP1	ACC	TCGA-OR-A5KZ-01A-11R-A29S-07	0.0851	1	A29S	A	R	ACC	-0.664786	medium	0.117828			TCGA-ACC	0.878967026167731	0.6833589866884344		309.7	698.3	277.2
Allograft rejection	2.55		Ripk1	1	1	1	1	1.004	1.181	1.02217	1.07709	0.984	1.115	1.01662	0.991913	1.014	1.105	0.806558	1.09563		TCGA-BLCA	0.9292902043403044	0.0038083047376029004			14	TCGA-OR-A5KZ	RIPK3	ACC	TCGA-OR-A5KZ-01A-11R-A29S-07	0.534	1	A29S	A	R	ACC	-0.664786	medium	0.617298			TCGA-BLCA	0.0038083047376029004	2.1438546080321235		284.6	487.3	283.3
Inflammatory response	2.43		Ripk3	1	1	1	1	1.178	1.442	1.2441	1.62993	0.806	0.97	0.933843	1.1251	1.12	1.344	1.21013	1.32881		TCGA-BRCA	0.9052485312505352	0.302597464078906			408218	TCGA-V4-A9EY	CASP8	UVM	TCGA-V4-A9EY-01A-11R-A405-07	0.2436	1	A405	A	R	UVM	-2.22069	low	0.314523			TCGA-BRCA	0.302597464078906	2.1122702765150416		131.9	573.5	106.3
TNF alpha signaling via NFKB	2.37		Mlkl	1	1	1	1	1.74	2.691	2.64839	2.44317	0.708	0.973	0.726785	0.614427	1.129	1.77	0.998411	1.09563		TCGA-CESC	0.9373019543360225	0.4929419086322585			41	TCGA-OR-A5KZ	MLKL	ACC	TCGA-OR-A5KZ-01A-11R-A29S-07	7.0084	1	A29S	A	R	ACC	-0.664786	medium	3.00151			TCGA-CESC	0.4929419086322585	2.5115841320079166		385.7	548.4	319.6
Complement	2.19		Zbp1	1	1	1	1	2.11	6.236	63.1446	9.16233	0.464	0.933	1.02417	0.231963	1.524	3.048	4.07578	2.404		TCGA-CHOL	0.9242587739581728	0.0322131779089756			47	TCGA-OR-A5JA	ZBP1	ACC	TCGA-OR-A5JA-01A-11R-A29S-07	0.0119	1	A29S	A	R	ACC	-0.970191	low	0.0170667			TCGA-CHOL	0.0322131779089756	2.313864725635801
IL6/Jak /Stat3 signaling	1.86		Irf7	1	1	1	1	15.741	28.078	32.2865	7.75196	0.7	1.049	0.869595	0.181144	7.233	9.312	2.50148	2.05773		TCGA-COAD	0.939854067108576	0.07759100334187749			55	TCGA-OR-A5JA	RIPK3	ACC	TCGA-OR-A5JA-01A-11R-A29S-07	0.1798	1	A29S	A	R	ACC	-0.970191	low	0.238542			TCGA-COAD	0.07759100334187749	2.976117785228664
KRAS signaling up	1.76																				TCGA-DLBC	0.8752290906599524	0.346579382660235			293160	TCGA-RW-A67V	CASP8	PCPG	TCGA-RW-A67V-01A-11R-A35K-07	0.244	1	A35K	A	R	PCPG	-2.066	low	0.314986			TCGA-DLBC	0.346579382660235	2.8025088651110077
Coagulation	1.76																				TCGA-ESCA	0.9508589829231112	0.161948033833305			62	TCGA-OR-A5JA	MLKL	ACC	TCGA-OR-A5JA-01A-11R-A29S-07	1.0877	1	A29S	A	R	ACC	-0.970191	low	1.06191			TCGA-ESCA	0.161948033833305	2.3899568282378003
p53 pathway	1.72																				TCGA-GBM	0.8763038898309439	0.00671194187101577			97	TCGA-OR-A5K0	RIPK3	ACC	TCGA-OR-A5K0-01A-11R-A29S-07	0.2309	1	A29S	A	R	ACC	-0.34664	medium	0.299714			TCGA-GBM	0.00671194187101577	1.35861029315087
																					TCGA-HNSC	0.9500239795830979	0.535596331974278			101	TCGA-OR-A5K0	ZBP1	ACC	TCGA-OR-A5K0-01A-11R-A29S-07	0	1	A29S	A	R	ACC	-0.34664	medium	0			TCGA-HNSC	0.535596331974278	2.236609671596264
																					TCGA-KICH	0.8753297192675951	-1.2040149094476549			124	TCGA-OR-A5K0	MLKL	ACC	TCGA-OR-A5K0-01A-11R-A29S-07	1.8775	1	A29S	A	R	ACC	-0.34664	medium	1.52482			TCGA-KICH	-1.2040149094476549	0.7634735037428615
																					TCGA-KIRC	0.9210215302399671	0.119227713526592			292651	TCGA-QR-A70O	CASP8	PCPG	TCGA-QR-A70O-01A-11R-A35K-07	0.4125	1	A35K	A	R	PCPG	-2.62165	low	0.498251			TCGA-KIRC	0.119227713526592	2.0627662537088405
																					TCGA-KIRP	0.9065738314235308	0.4869155211770525			138	TCGA-OR-A5L4	RIPK3	ACC	TCGA-OR-A5L4-01A-11R-A29S-07	0.2974	1	A29S	A	R	ACC	-1.54921	low	0.375623			TCGA-KIRP	0.4869155211770525	1.537495761100761
																					TCGA-LAML	0.8288714180497747	0.0183283806007812			151	TCGA-OR-A5L4	ZBP1	ACC	TCGA-OR-A5L4-01A-11R-A29S-07	0.0381	1	A29S	A	R	ACC	-1.54921	low	0.0539454			TCGA-LAML	0.0183283806007812	3.1657125529649828
																					TCGA-LGG	0.8289099566654677	0.6372016724337386			157	TCGA-OR-A5L4	MLKL	ACC	TCGA-OR-A5L4-01A-11R-A29S-07	1.723	1	A29S	A	R	ACC	-1.54921	low	1.4452			TCGA-LGG	0.6372016724337386	0.8534043596193295
																					TCGA-LIHC	0.8949030539711902	0.671329331071406			288923	TCGA-WB-A81I	CASP8	PCPG	TCGA-WB-A81I-01A-11R-A35L-07	0.433	1	A35L	A	R	PCPG	-1.44953	low	0.519039			TCGA-LIHC	0.671329331071406	0.910043275547717
																					TCGA-LUAD	0.9394858092252882	0.21577214701873348			179	TCGA-OR-A5JX	RIPK3	ACC	TCGA-OR-A5JX-01A-11R-A29S-07	0.2022	1	A29S	A	R	ACC	-1.68226	low	0.265677			TCGA-LUAD	0.21577214701873348	2.651790452259036
																					TCGA-LUSC	0.9360601544970283	0.118341548356112			185	TCGA-OR-A5JX	MLKL	ACC	TCGA-OR-A5JX-01A-11R-A29S-07	3.0964	1	A29S	A	R	ACC	-1.68226	low	2.03436			TCGA-LUSC	0.118341548356112	2.14442386980455
																					TCGA-MESO	0.9170306424815444	0.366437088142645			206	TCGA-OR-A5JX	ZBP1	ACC	TCGA-OR-A5JX-01A-11R-A29S-07	0.0372	1	A29S	A	R	ACC	-1.68226	low	0.0526941			TCGA-MESO	0.366437088142645	2.047601991845632
																					TCGA-OV	0.899499854409674	0.176317185796909			408965	TCGA-V4-A9EA	CASP8	UVM	TCGA-V4-A9EA-01A-11R-A405-07	0.4562	1	A405	A	R	UVM	-2.2089	low	0.542209			TCGA-OV	0.176317185796909	1.804475888565935
																					TCGA-PAAD	0.9545501258928112	0.189869779627308			213	TCGA-OR-A5J6	RIPK3	ACC	TCGA-OR-A5J6-01A-31R-A29S-07	0.6327	1	A29S	A	R	ACC	-0.917726	low	0.70726			TCGA-PAAD	0.189869779627308	2.925847292794802
																					TCGA-PCPG	0.8677782916259871	0.841529586067433			224	TCGA-OR-A5J6	ZBP1	ACC	TCGA-OR-A5J6-01A-31R-A29S-07	0.054	1	A29S	A	R	ACC	-0.917726	low	0.0758749			TCGA-PCPG	0.841529586067433	0.8885595371253164
																					TCGA-PRAD	0.8983479780072967	0.383201410085419			407788	TCGA-WC-A882	CASP8	UVM	TCGA-WC-A882-01A-11R-A405-07	0.4576	1	A405	A	R	UVM	-1.49526	low	0.543595			TCGA-PRAD	0.383201410085419	1.1051472450086934
																					TCGA-READ	0.9373533391569464	0.195938551603762			247	TCGA-OR-A5J6	MLKL	ACC	TCGA-OR-A5J6-01A-31R-A29S-07	2.42	1	A29S	A	R	ACC	-0.917726	low	1.774			TCGA-READ	0.195938551603762	2.966899365900193
																					TCGA-SARC	0.9004590377335868	0.0268223554514304			256	TCGA-OR-A5LJ	RIPK3	ACC	TCGA-OR-A5LJ-01A-11R-A29S-07	0.4008	1	A29S	A	R	ACC	-1.14598	low	0.486251			TCGA-SARC	0.0268223554514304	1.642340063556316
																					TCGA-SKCM	0.8951278625627324	0.0215252204343903			291018	TCGA-QR-A705	CASP8	PCPG	TCGA-QR-A705-01A-11R-A35K-07	0.4736	1	A35K	A	R	PCPG	-2.05804	low	0.559345			TCGA-SKCM	0.0215252204343903	1.5378766379105167
																					TCGA-STAD	0.9466711200178134	0.055965060477239			286	TCGA-OR-A5LJ	ZBP1	ACC	TCGA-OR-A5LJ-01A-11R-A29S-07	0.2128	1	A29S	A	R	ACC	-1.14598	low	0.278342			TCGA-STAD	0.055965060477239	2.689618659386478
																					TCGA-TGCT	0.8704759947244917	0.0695930429043132			290	TCGA-OR-A5LJ	MLKL	ACC	TCGA-OR-A5LJ-01A-11R-A29S-07	2.8127	1	A29S	A	R	ACC	-1.14598	low	1.93081			TCGA-TGCT	0.0695930429043132	2.166628299252485
																					TCGA-THCA	0.9175102341435006	0.258524992926062			296	TCGA-OR-A5KU	RIPK3	ACC	TCGA-OR-A5KU-01A-11R-A29S-07	0.1246	1	A29S	A	R	ACC	-0.395478	medium	0.169412			TCGA-THCA	0.258524992926062	1.9541548868841505
																					TCGA-THYM	0.8595138995940599	0.29227530023109904			288791	TCGA-RW-A680	CASP8	PCPG	TCGA-RW-A680-01A-11R-A35K-07	0.4874	1	A35K	A	R	PCPG	-1.38187	low	0.572793			TCGA-THYM	0.29227530023109904	2.05969089507155
																					TCGA-UCEC	0.9108430536286247	0.239411653314971			315	TCGA-OR-A5KU	MLKL	ACC	TCGA-OR-A5KU-01A-11R-A29S-07	5.3706	1	A29S	A	R	ACC	-0.395478	medium	2.67143			TCGA-UCEC	0.239411653314971	1.8296802197629658
																					TCGA-UCS	0.8945583474641591	0.467502347701276			327	TCGA-OR-A5KU	ZBP1	ACC	TCGA-OR-A5KU-01A-11R-A29S-07	0.0149	1	A29S	A	R	ACC	-0.395478	medium	0.0213376			TCGA-UCS	0.467502347701276	1.2143837294770046
																					TCGA-UVM	0.8503588373327852	-1.16662265781576			345	TCGA-OR-A5JG	RIPK3	ACC	TCGA-OR-A5JG-01A-11R-A29S-07	0.387	1	A29S	A	R	ACC	-0.881031	low	0.471968			TCGA-UVM	-1.16662265781576	0.6400767500318962
																										352	TCGA-OR-A5JG	MLKL	ACC	TCGA-OR-A5JG-01A-11R-A29S-07	1.6064	1	A29S	A	R	ACC	-0.881031	low	1.38206
																										287882	TCGA-QR-A6H2	CASP8	PCPG	TCGA-QR-A6H2-01A-11R-A35K-07	0.5159	1	A35K	A	R	PCPG	-0.520029	medium	0.600175
																										377	TCGA-OR-A5JG	ZBP1	ACC	TCGA-OR-A5JG-01A-11R-A29S-07	0.1051	1	A29S	A	R	ACC	-0.881031	low	0.144177
																										390	TCGA-OR-A5JE	RIPK3	ACC	TCGA-OR-A5JE-01A-11R-A29S-07	0.4796	1	A29S	A	R	ACC	-0.322854	medium	0.565207
																										392	TCGA-OR-A5JE	MLKL	ACC	TCGA-OR-A5JE-01A-11R-A29S-07	3.1108	1	A29S	A	R	ACC	-0.322854	medium	2.03942
																										408194	TCGA-V4-A9EZ	CASP8	UVM	TCGA-V4-A9EZ-01A-11R-A405-07	0.5311	1	A405	A	R	UVM	-1.49713	low	0.614569
																										417	TCGA-OR-A5JE	ZBP1	ACC	TCGA-OR-A5JE-01A-11R-A29S-07	0.1495	1	A29S	A	R	ACC	-0.322854	medium	0.201006
																										435	TCGA-OR-A5LC	RIPK3	ACC	TCGA-OR-A5LC-01A-11R-A29S-07	0.4759	1	A29S	A	R	ACC	-0.188216	medium	0.561595
																										439	TCGA-OR-A5LC	MLKL	ACC	TCGA-OR-A5LC-01A-11R-A29S-07	7.9335	1	A29S	A	R	ACC	-0.188216	medium	3.15923
																										288065	TCGA-WB-A80Q	CASP8	PCPG	TCGA-WB-A80Q-01A-11R-A35L-07	0.5333	1	A35L	A	R	PCPG	-1.87803	low	0.61664
																										461	TCGA-OR-A5LC	ZBP1	ACC	TCGA-OR-A5LC-01A-11R-A29S-07	0.1106	1	A29S	A	R	ACC	-0.188216	medium	0.151339
																										472	TCGA-OR-A5LE	RIPK3	ACC	TCGA-OR-A5LE-01A-11R-A29S-07	0.1256	1	A29S	A	R	ACC	-0.782014	low	0.170694
																										476	TCGA-OR-A5LE	ZBP1	ACC	TCGA-OR-A5LE-01A-11R-A29S-07	0.0938	1	A29S	A	R	ACC	-0.782014	low	0.129349
																										410917	TCGA-VD-AA8Q	CASP8	UVM	TCGA-VD-AA8Q-01A-11R-A405-07	0.5557	1	A405	A	R	UVM	-2.37405	low	0.637564
																										503	TCGA-OR-A5LE	MLKL	ACC	TCGA-OR-A5LE-01A-11R-A29S-07	0.8015	1	A29S	A	R	ACC	-0.782014	low	0.849199
																										2771	TCGA-OR-A5L9	CASP8	ACC	TCGA-OR-A5L9-01A-11R-A29S-07	0.5639	1	A29S	A	R	ACC	-3.10099	low	0.645148
																										509	TCGA-OR-A5J3	RIPK3	ACC	TCGA-OR-A5J3-01A-11R-A29S-07	0.2112	1	A29S	A	R	ACC	-1.31378	low	0.276437
																										518	TCGA-OR-A5J3	ZBP1	ACC	TCGA-OR-A5J3-01A-11R-A29S-07	0.0229	1	A29S	A	R	ACC	-1.31378	low	0.0326651
																										544	TCGA-OR-A5J3	MLKL	ACC	TCGA-OR-A5J3-01A-11R-A29S-07	1.634	1	A29S	A	R	ACC	-1.31378	low	1.39726
																										568	TCGA-PK-A5HA	RIPK3	ACC	TCGA-PK-A5HA-01A-11R-A29S-07	0.9386	1	A29S	A	R	ACC	-1.67999	low	0.955015
																										576	TCGA-PK-A5HA	ZBP1	ACC	TCGA-PK-A5HA-01A-11R-A29S-07	0.1916	1	A29S	A	R	ACC	-1.67999	low	0.2529
																										196926	TCGA-FG-A6IZ	CASP8	LGG	TCGA-FG-A6IZ-01A-11R-A31N-07	0.5671	1	A31N	A	R	LGG	-0.45937	medium	0.648097
																										587	TCGA-PK-A5HA	MLKL	ACC	TCGA-PK-A5HA-01A-11R-A29S-07	2.4803	1	A29S	A	R	ACC	-1.67999	low	1.79921
																										595	TCGA-OR-A5K9	RIPK3	ACC	TCGA-OR-A5K9-01A-11R-A29S-07	0.1666	1	A29S	A	R	ACC	-0.753062	low	0.22231
																										598	TCGA-OR-A5K9	ZBP1	ACC	TCGA-OR-A5K9-01A-11R-A29S-07	0.0746	1	A29S	A	R	ACC	-0.753062	low	0.1038
																										624	TCGA-OR-A5K9	MLKL	ACC	TCGA-OR-A5K9-01A-11R-A29S-07	2.079	1	A29S	A	R	ACC	-0.753062	low	1.62246
																										184912	TCGA-QH-A65R	CASP8	LGG	TCGA-QH-A65R-01A-21R-A31N-07	0.5702	1	A31N	A	R	LGG	-1.36839	low	0.650948
																										636	TCGA-P6-A5OG	RIPK3	ACC	TCGA-P6-A5OG-01A-22R-A29S-07	3.0976	1	A29S	A	R	ACC	0.0314653	medium	2.03478
																										642	TCGA-P6-A5OG	ZBP1	ACC	TCGA-P6-A5OG-01A-22R-A29S-07	3.346	1	A29S	A	R	ACC	0.0314653	medium	2.11969
																										294251	TCGA-QR-A70Q	CASP8	PCPG	TCGA-QR-A70Q-01A-13R-A35K-07	0.5784	1	A35K	A	R	PCPG	-2.40817	low	0.658463
																										669	TCGA-P6-A5OG	MLKL	ACC	TCGA-P6-A5OG-01A-22R-A29S-07	29.1777	1	A29S	A	R	ACC	0.0314653	medium	4.91541
																										675	TCGA-P6-A5OF	RIPK3	ACC	TCGA-P6-A5OF-01A-11R-A29S-07	0.2776	1	A29S	A	R	ACC	-0.950086	low	0.353436
																										697	TCGA-P6-A5OF	MLKL	ACC	TCGA-P6-A5OF-01A-11R-A29S-07	2.3915	1	A29S	A	R	ACC	-0.950086	low	1.76192
																										289932	TCGA-SR-A6MV	CASP8	PCPG	TCGA-SR-A6MV-01A-11R-A35L-07	0.584	1	A35L	A	R	PCPG	-1.46397	low	0.663572
																										705	TCGA-P6-A5OF	ZBP1	ACC	TCGA-P6-A5OF-01A-11R-A29S-07	0.0829	1	A29S	A	R	ACC	-0.950086	low	0.1149
																										182288	TCGA-CS-6669	CASP8	LGG	TCGA-CS-6669-01A-11R-1896-07	0.6043	1	1896	A	R	LGG	-1.70309	low	0.681944
																										743	TCGA-OR-A5KT	ZBP1	ACC	TCGA-OR-A5KT-01A-11R-A29S-07	0.3482	1	A29S	A	R	ACC	-0.60086	medium	0.431035
																										744	TCGA-OR-A5KT	MLKL	ACC	TCGA-OR-A5KT-01A-11R-A29S-07	7.2955	1	A29S	A	R	ACC	-0.60086	medium	3.05233
																										746	TCGA-OR-A5KT	RIPK3	ACC	TCGA-OR-A5KT-01A-11R-A29S-07	1.4376	1	A29S	A	R	ACC	-0.60086	medium	1.28546
																										778	TCGA-OU-A5PI	RIPK3	ACC	TCGA-OU-A5PI-01A-12R-A29S-07	0.2915	1	A29S	A	R	ACC	-0.612862	medium	0.369048
																										781	TCGA-OU-A5PI	MLKL	ACC	TCGA-OU-A5PI-01A-12R-A29S-07	2.7976	1	A29S	A	R	ACC	-0.612862	medium	1.92509
																										292865	TCGA-WB-A81J	CASP8	PCPG	TCGA-WB-A81J-01A-11R-A35L-07	0.6138	1	A35L	A	R	PCPG	-0.98863	low	0.690462
																										784	TCGA-OU-A5PI	ZBP1	ACC	TCGA-OU-A5PI-01A-12R-A29S-07	0.0871	1	A29S	A	R	ACC	-0.612862	medium	0.120485
																										822	TCGA-OR-A5JJ	RIPK3	ACC	TCGA-OR-A5JJ-01A-11R-A29S-07	0.2825	1	A29S	A	R	ACC	-0.220548	medium	0.358959
																										186311	TCGA-S9-A6WI	CASP8	LGG	TCGA-S9-A6WI-01A-21R-A33Z-07	0.6168	1	A33Z	A	R	LGG	-1.24559	low	0.693141
																										829	TCGA-OR-A5JJ	ZBP1	ACC	TCGA-OR-A5JJ-01A-11R-A29S-07	0.4169	1	A29S	A	R	ACC	-0.220548	medium	0.502738
																										837	TCGA-OR-A5JJ	MLKL	ACC	TCGA-OR-A5JJ-01A-11R-A29S-07	3.0164	1	A29S	A	R	ACC	-0.220548	medium	2.0059
																										843	TCGA-OR-A5L6	RIPK3	ACC	TCGA-OR-A5L6-01A-11R-A29S-07	0.338	1	A29S	A	R	ACC	-1.33418	low	0.420078
																										290920	TCGA-SR-A6MS	CASP8	PCPG	TCGA-SR-A6MS-01A-11R-A35L-07	0.6279	1	A35L	A	R	PCPG	-1.8167	low	0.703012
																										873	TCGA-OR-A5L6	ZBP1	ACC	TCGA-OR-A5L6-01A-11R-A29S-07	0.1652	1	A29S	A	R	ACC	-1.33418	low	0.220578
																										877	TCGA-OR-A5L6	MLKL	ACC	TCGA-OR-A5L6-01A-11R-A29S-07	3.9748	1	A29S	A	R	ACC	-1.33418	low	2.31464
																										889	TCGA-OR-A5LA	RIPK3	ACC	TCGA-OR-A5LA-01A-11R-A29S-07	0.123	1	A29S	A	R	ACC	-2.05425	low	0.167358
																										904	TCGA-OR-A5LA	MLKL	ACC	TCGA-OR-A5LA-01A-11R-A29S-07	1.361	1	A29S	A	R	ACC	-2.05425	low	1.2394
																										195447	TCGA-S9-A7QW	CASP8	LGG	TCGA-S9-A7QW-01A-11R-A34F-07	0.6306	1	A34F	A	R	LGG	-0.937288	low	0.705403
																										920	TCGA-OR-A5LA	ZBP1	ACC	TCGA-OR-A5LA-01A-11R-A29S-07	0.0735	1	A29S	A	R	ACC	-2.05425	low	0.102322
																										284701	TCGA-3A-A9IJ	CASP8	PAAD	TCGA-3A-A9IJ-01A-11R-A39D-07	0.6437	1	A39D	A	R	PAAD	-1.17475	low	0.716947
																										939	TCGA-PA-A5YG	RIPK3	ACC	TCGA-PA-A5YG-01A-11R-A29S-07	0.9457	1	A29S	A	R	ACC	-1.12336	low	0.960289
																										945	TCGA-PA-A5YG	MLKL	ACC	TCGA-PA-A5YG-01A-11R-A29S-07	2.1837	1	A29S	A	R	ACC	-1.12336	low	1.6707
																										957	TCGA-PA-A5YG	ZBP1	ACC	TCGA-PA-A5YG-01A-11R-A29S-07	0.2526	1	A29S	A	R	ACC	-1.12336	low	0.324926
																										289012	TCGA-RW-A684	CASP8	PCPG	TCGA-RW-A684-01A-12R-A35K-07	0.6442	1	A35K	A	R	PCPG	-0.844582	low	0.717386
																										984	TCGA-OR-A5K1	RIPK3	ACC	TCGA-OR-A5K1-01A-11R-A29S-07	0.1982	1	A29S	A	R	ACC	-1.00313	low	0.260869
																										986	TCGA-OR-A5K1	MLKL	ACC	TCGA-OR-A5K1-01A-11R-A29S-07	4.5255	1	A29S	A	R	ACC	-1.00313	low	2.46611
																										998	TCGA-OR-A5K1	ZBP1	ACC	TCGA-OR-A5K1-01A-11R-A29S-07	0.0444	1	A29S	A	R	ACC	-1.00313	low	0.0626744
																										1022	TCGA-OR-A5JB	RIPK3	ACC	TCGA-OR-A5JB-01A-11R-A29S-07	1.1586	1	A29S	A	R	ACC	0.977156	high	1.1101
																										1026	TCGA-OR-A5JB	ZBP1	ACC	TCGA-OR-A5JB-01A-11R-A29S-07	1.6659	1	A29S	A	R	ACC	0.977156	high	1.41462
																										1033	TCGA-OR-A5JB	CASP8	ACC	TCGA-OR-A5JB-01A-11R-A29S-07	19.2249	1	A29S	A	R	ACC	0.977156	high	4.33806
																										1037	TCGA-OR-A5JB	MLKL	ACC	TCGA-OR-A5JB-01A-11R-A29S-07	29.0309	1	A29S	A	R	ACC	0.977156	high	4.90838
																										1054	TCGA-OR-A5KV	RIPK3	ACC	TCGA-OR-A5KV-01A-11R-A29S-07	0.0559	1	A29S	A	R	ACC	-1.31736	low	0.0784732
																										1067	TCGA-OR-A5KV	ZBP1	ACC	TCGA-OR-A5KV-01A-11R-A29S-07	0.0222	1	A29S	A	R	ACC	-1.31736	low	0.0316775
																										186555	TCGA-DB-A4XG	CASP8	LGG	TCGA-DB-A4XG-01A-11R-A27Q-07	0.6538	1	A27Q	A	R	LGG	-0.793771	low	0.725785
																										1091	TCGA-OR-A5KV	MLKL	ACC	TCGA-OR-A5KV-01A-11R-A29S-07	0.9296	1	A29S	A	R	ACC	-1.31736	low	0.948302
																										292614	TCGA-RW-A67Y	CASP8	PCPG	TCGA-RW-A67Y-01A-11R-A35K-07	0.6571	1	A35K	A	R	PCPG	-0.950433	low	0.728661
																										1110	TCGA-OR-A5JP	RIPK3	ACC	TCGA-OR-A5JP-01A-11R-A29S-07	0.271	1	A29S	A	R	ACC	-0.866531	low	0.345964
																										1111	TCGA-OR-A5JP	ZBP1	ACC	TCGA-OR-A5JP-01A-11R-A29S-07	0.0463	1	A29S	A	R	ACC	-0.866531	low	0.0652966
																										1119	TCGA-OR-A5JP	MLKL	ACC	TCGA-OR-A5JP-01A-11R-A29S-07	2.1964	1	A29S	A	R	ACC	-0.866531	low	1.67645
																										1141	TCGA-OR-A5JI	RIPK3	ACC	TCGA-OR-A5JI-01A-11R-A29S-07	0.3445	1	A29S	A	R	ACC	-1.92847	low	0.42707
																										1160	TCGA-OR-A5JI	MLKL	ACC	TCGA-OR-A5JI-01A-11R-A29S-07	1.8045	1	A29S	A	R	ACC	-1.92847	low	1.48774
																										1161	TCGA-OR-A5JI	ZBP1	ACC	TCGA-OR-A5JI-01A-11R-A29S-07	0.1509	1	A29S	A	R	ACC	-1.92847	low	0.202762
																										293831	TCGA-SR-A6MT	CASP8	PCPG	TCGA-SR-A6MT-01A-11R-A35L-07	0.6607	1	A35L	A	R	PCPG	-1.57718	low	0.731791
																										1182	TCGA-OR-A5KX	RIPK3	ACC	TCGA-OR-A5KX-01A-11R-A29S-07	0.2271	1	A29S	A	R	ACC	-0.892781	low	0.295253
																										1188	TCGA-OR-A5KX	ZBP1	ACC	TCGA-OR-A5KX-01A-11R-A29S-07	0.0113	1	A29S	A	R	ACC	-0.892781	low	0.016211
																										1202	TCGA-OR-A5KX	MLKL	ACC	TCGA-OR-A5KX-01A-11R-A29S-07	1.1381	1	A29S	A	R	ACC	-0.892781	low	1.09633
																										283435	TCGA-3A-A9IS	CASP8	PAAD	TCGA-3A-A9IS-01A-21R-A39D-07	0.667	1	A39D	A	R	PAAD	-0.799655	low	0.737254
																										1221	TCGA-OR-A5K2	RIPK3	ACC	TCGA-OR-A5K2-01A-11R-A29S-07	0.4769	1	A29S	A	R	ACC	-0.824516	low	0.562572
																										1229	TCGA-OR-A5K2	ZBP1	ACC	TCGA-OR-A5K2-01A-11R-A29S-07	0.0204	1	A29S	A	R	ACC	-0.824516	low	0.0291348
																										189162	TCGA-FG-A4MX	CASP8	LGG	TCGA-FG-A4MX-01A-11R-A26U-07	0.6737	1	A26U	A	R	LGG	-1.68315	low	0.743041
																										1243	TCGA-OR-A5K2	MLKL	ACC	TCGA-OR-A5K2-01A-11R-A29S-07	2.6477	1	A29S	A	R	ACC	-0.824516	low	1.86699
																										1262	TCGA-OR-A5L3	MLKL	ACC	TCGA-OR-A5L3-01A-11R-A29S-07	0.5808	1	A29S	A	R	ACC	-2.61753	low	0.660655
																										1264	TCGA-OR-A5L3	RIPK3	ACC	TCGA-OR-A5L3-01A-11R-A29S-07	0.1449	1	A29S	A	R	ACC	-2.61753	low	0.195222
																										180080	TCGA-S9-A7R1	CASP8	LGG	TCGA-S9-A7R1-01A-12R-A34R-07	0.6783	1	A34R	A	R	LGG	-1.29863	low	0.747001
																										1300	TCGA-OR-A5L3	ZBP1	ACC	TCGA-OR-A5L3-01A-11R-A29S-07	0.0115	1	A29S	A	R	ACC	-2.61753	low	0.0164963
																										1315	TCGA-OR-A5JL	MLKL	ACC	TCGA-OR-A5JL-01A-11R-A29S-07	1.8537	1	A29S	A	R	ACC	-0.82686	low	1.51283
																										1324	TCGA-OR-A5JL	RIPK3	ACC	TCGA-OR-A5JL-01A-11R-A29S-07	0.3019	1	A29S	A	R	ACC	-0.82686	low	0.380619
																										197628	TCGA-DU-A6S3	CASP8	LGG	TCGA-DU-A6S3-01A-12R-A32Q-07	0.6841	1	A32Q	A	R	LGG	-1.31824	low	0.751978
																										1341	TCGA-OR-A5JL	ZBP1	ACC	TCGA-OR-A5JL-01A-11R-A29S-07	0.053	1	A29S	A	R	ACC	-0.82686	low	0.0745054
																										1365	TCGA-OR-A5K8	RIPK3	ACC	TCGA-OR-A5K8-01A-11R-A29S-07	0.1121	1	A29S	A	R	ACC	-2.23112	low	0.153287
																										1367	TCGA-OR-A5K8	MLKL	ACC	TCGA-OR-A5K8-01A-11R-A29S-07	0.8648	1	A29S	A	R	ACC	-2.23112	low	0.899021
																										183637	TCGA-F6-A8O3	CASP8	LGG	TCGA-F6-A8O3-01A-11R-A36H-07	0.6934	1	A36H	A	R	LGG	-0.872019	low	0.759923
																										1379	TCGA-OR-A5K8	ZBP1	ACC	TCGA-OR-A5K8-01A-11R-A29S-07	0.0402	1	A29S	A	R	ACC	-2.23112	low	0.0568609
																										1389	TCGA-OR-A5KO	ZBP1	ACC	TCGA-OR-A5KO-01A-11R-A29S-07	0.0122	1	A29S	A	R	ACC	-1.38868	low	0.0174944
																										1392	TCGA-OR-A5KO	RIPK3	ACC	TCGA-OR-A5KO-01A-11R-A29S-07	0.2455	1	A29S	A	R	ACC	-1.38868	low	0.316725
																										291391	TCGA-RW-A67W	CASP8	PCPG	TCGA-RW-A67W-01A-11R-A35K-07	0.7041	1	A35K	A	R	PCPG	-1.3348	low	0.76901
																										1416	TCGA-OR-A5KO	MLKL	ACC	TCGA-OR-A5KO-01A-11R-A29S-07	1.5438	1	A29S	A	R	ACC	-1.38868	low	1.34699
																										1441	TCGA-OR-A5LN	RIPK3	ACC	TCGA-OR-A5LN-01A-11R-A29S-07	0.2996	1	A29S	A	R	ACC	-2.16488	low	0.378068
																										1444	TCGA-OR-A5LN	ZBP1	ACC	TCGA-OR-A5LN-01A-11R-A29S-07	0.1715	1	A29S	A	R	ACC	-2.16488	low	0.228357
																										190944	TCGA-F6-A8O4	CASP8	LGG	TCGA-F6-A8O4-01A-11R-A36H-07	0.7122	1	A36H	A	R	LGG	-1.04917	low	0.775851
																										1465	TCGA-OR-A5LN	MLKL	ACC	TCGA-OR-A5LN-01A-11R-A29S-07	1.1897	1	A29S	A	R	ACC	-2.16488	low	1.13073
																										1477	TCGA-OR-A5JF	ZBP1	ACC	TCGA-OR-A5JF-01A-11R-A29S-07	0.0564	1	A29S	A	R	ACC	-1.15098	low	0.0791562
																										1480	TCGA-OR-A5JF	RIPK3	ACC	TCGA-OR-A5JF-01A-11R-A29S-07	0.1259	1	A29S	A	R	ACC	-1.15098	low	0.171079
																										194328	TCGA-HT-8019	CASP8	LGG	TCGA-HT-8019-01A-21R-2404-07	0.7164	1	2404	A	R	LGG	-1.6186	low	0.779386
																										1506	TCGA-OR-A5JF	MLKL	ACC	TCGA-OR-A5JF-01A-11R-A29S-07	3.5052	1	A29S	A	R	ACC	-1.15098	low	2.17159
																										1519	TCGA-OR-A5JS	RIPK3	ACC	TCGA-OR-A5JS-01A-11R-A29S-07	0.1903	1	A29S	A	R	ACC	-0.588323	medium	0.251325
																										1531	TCGA-OR-A5JS	MLKL	ACC	TCGA-OR-A5JS-01A-11R-A29S-07	5.9916	1	A29S	A	R	ACC	-0.588323	medium	2.80562
																										1546	TCGA-OR-A5JS	ZBP1	ACC	TCGA-OR-A5JS-01A-11R-A29S-07	0.0341	1	A29S	A	R	ACC	-0.588323	medium	0.0483757
																										193149	TCGA-DU-6395	CASP8	LGG	TCGA-DU-6395-01A-13R-1708-07	0.7244	1	1708	A	R	LGG	-0.750693	low	0.786094
																										1557	TCGA-OR-A5LG	RIPK3	ACC	TCGA-OR-A5LG-01A-11R-A29S-07	0.5967	1	A29S	A	R	ACC	-1.58072	low	0.675093
																										1583	TCGA-OR-A5LG	MLKL	ACC	TCGA-OR-A5LG-01A-11R-A29S-07	1.9616	1	A29S	A	R	ACC	-1.58072	low	1.56638
																										290049	TCGA-QR-A70T	CASP8	PCPG	TCGA-QR-A70T-01A-11R-A35K-07	0.7303	1	A35K	A	R	PCPG	-1.65208	low	0.791022
																										1591	TCGA-OR-A5LG	ZBP1	ACC	TCGA-OR-A5LG-01A-11R-A29S-07	0.0914	1	A29S	A	R	ACC	-1.58072	low	0.12618
																										1597	TCGA-OR-A5LT	RIPK3	ACC	TCGA-OR-A5LT-01A-11R-A29S-07	0.0876	1	A29S	A	R	ACC	-0.369409	medium	0.121148
																										1620	TCGA-OR-A5LT	MLKL	ACC	TCGA-OR-A5LT-01A-11R-A29S-07	1.7647	1	A29S	A	R	ACC	-0.369409	medium	1.46712
																										1623	TCGA-OR-A5LT	ZBP1	ACC	TCGA-OR-A5LT-01A-11R-A29S-07	0.7329	1	A29S	A	R	ACC	-0.369409	medium	0.793188
																										182190	TCGA-P5-A5F6	CASP8	LGG	TCGA-P5-A5F6-01A-11R-A28M-07	0.7333	1	A28M	A	R	LGG	-1.21237	low	0.793521
																										291192	TCGA-SP-A6QC	CASP8	PCPG	TCGA-SP-A6QC-01A-11R-A35L-07	0.7356	1	A35L	A	R	PCPG	0.150637	medium	0.795434
																										1664	TCGA-OR-A5LM	ZBP1	ACC	TCGA-OR-A5LM-01A-11R-A29S-07	0.0621	1	A29S	A	R	ACC	-0.435877	medium	0.0869196
																										1665	TCGA-OR-A5LM	MLKL	ACC	TCGA-OR-A5LM-01A-11R-A29S-07	1.2712	1	A29S	A	R	ACC	-0.435877	medium	1.18345
																										1668	TCGA-OR-A5LM	RIPK3	ACC	TCGA-OR-A5LM-01A-11R-A29S-07	0.2523	1	A29S	A	R	ACC	-0.435877	medium	0.32458
																										1691	TCGA-OR-A5LK	RIPK3	ACC	TCGA-OR-A5LK-01A-11R-A29S-07	0.6388	1	A29S	A	R	ACC	-1.99249	low	0.71264
																										1692	TCGA-OR-A5LK	MLKL	ACC	TCGA-OR-A5LK-01A-11R-A29S-07	1.3837	1	A29S	A	R	ACC	-1.99249	low	1.2532
																										1706	TCGA-OR-A5LK	ZBP1	ACC	TCGA-OR-A5LK-01A-11R-A29S-07	0.3701	1	A29S	A	R	ACC	-1.99249	low	0.454281
																										408381	TCGA-V4-A9E5	CASP8	UVM	TCGA-V4-A9E5-01A-11R-A405-07	0.7368	1	A405	A	R	UVM	-2.12607	low	0.796432
																										1723	TCGA-OR-A5L5	RIPK3	ACC	TCGA-OR-A5L5-01A-11R-A29S-07	0.4126	1	A29S	A	R	ACC	-0.99096	low	0.498353
																										1733	TCGA-OR-A5L5	ZBP1	ACC	TCGA-OR-A5L5-01A-11R-A29S-07	0.2689	1	A29S	A	R	ACC	-0.99096	low	0.343578
																										1748	TCGA-OR-A5L5	MLKL	ACC	TCGA-OR-A5L5-01A-11R-A29S-07	2.9931	1	A29S	A	R	ACC	-0.99096	low	1.99751
																										191629	TCGA-DB-5274	CASP8	LGG	TCGA-DB-5274-01A-01R-1470-07	0.7432	1	1470	A	R	LGG	-0.925714	low	0.801738
																										1768	TCGA-OR-A5JM	RIPK3	ACC	TCGA-OR-A5JM-01A-11R-A29S-07	0.0232	1	A29S	A	R	ACC	-0.77051	low	0.0330882
																										1774	TCGA-OR-A5JM	ZBP1	ACC	TCGA-OR-A5JM-01A-11R-A29S-07	0.0277	1	A29S	A	R	ACC	-0.77051	low	0.0394192
																										199502	TCGA-S9-A6TY	CASP8	LGG	TCGA-S9-A6TY-01A-12R-A32Q-07	0.7435	1	A32Q	A	R	LGG	-1.2097	low	0.801986
																										1805	TCGA-OR-A5JM	MLKL	ACC	TCGA-OR-A5JM-01A-11R-A29S-07	2.4489	1	A29S	A	R	ACC	-0.77051	low	1.78614
																										1814	TCGA-PK-A5H8	RIPK3	ACC	TCGA-PK-A5H8-01A-11R-A29S-07	0.3958	1	A29S	A	R	ACC	-1.03029	low	0.481092
																										1830	TCGA-PK-A5H8	ZBP1	ACC	TCGA-PK-A5H8-01A-11R-A29S-07	0.0695	1	A29S	A	R	ACC	-1.03029	low	0.0969365
																										1834	TCGA-PK-A5H8	MLKL	ACC	TCGA-PK-A5H8-01A-11R-A29S-07	1.5187	1	A29S	A	R	ACC	-1.03029	low	1.33268
																										197502	TCGA-DB-A64W	CASP8	LGG	TCGA-DB-A64W-01A-11R-A29R-07	0.7531	1	A29R	A	R	LGG	-0.921203	low	0.809908
																										1871	TCGA-OR-A5J9	ZBP1	ACC	TCGA-OR-A5J9-01A-11R-A29S-07	0.0286	1	A29S	A	R	ACC	-0.803691	low	0.0406821
																										1876	TCGA-OR-A5J9	RIPK3	ACC	TCGA-OR-A5J9-01A-11R-A29S-07	0.2711	1	A29S	A	R	ACC	-0.803691	low	0.346078
																										196431	TCGA-DB-A4XH	CASP8	LGG	TCGA-DB-A4XH-01A-11R-A27Q-07	0.7546	1	A27Q	A	R	LGG	-1.50897	low	0.811142
																										1888	TCGA-OR-A5J9	MLKL	ACC	TCGA-OR-A5J9-01A-11R-A29S-07	2.7135	1	A29S	A	R	ACC	-0.803691	low	1.89278
																										287288	TCGA-QR-A70M	CASP8	PCPG	TCGA-QR-A70M-01A-11R-A35K-07	0.774	1	A35K	A	R	PCPG	-0.222411	medium	0.827006
																										1917	TCGA-OR-A5JQ	MLKL	ACC	TCGA-OR-A5JQ-01A-11R-A29S-07	4.3234	1	A29S	A	R	ACC	-0.82774	low	2.41235
																										1919	TCGA-OR-A5JQ	RIPK3	ACC	TCGA-OR-A5JQ-01A-11R-A29S-07	0.5645	1	A29S	A	R	ACC	-0.82774	low	0.645702
																										1920	TCGA-OR-A5JQ	ZBP1	ACC	TCGA-OR-A5JQ-01A-11R-A29S-07	0.4469	1	A29S	A	R	ACC	-0.82774	low	0.532965
																										1937	TCGA-OR-A5LH	ZBP1	ACC	TCGA-OR-A5LH-01A-11R-A29S-07	0.1528	1	A29S	A	R	ACC	-0.330436	medium	0.205142
																										1938	TCGA-OR-A5LH	RIPK3	ACC	TCGA-OR-A5LH-01A-11R-A29S-07	0.4061	1	A29S	A	R	ACC	-0.330436	medium	0.491699
																										374341	TCGA-ET-A4KN	CASP8	THCA	TCGA-ET-A4KN-01A-11R-A250-07	0.7846	1	A250	A	R	THCA	-0.928282	low	0.835601
																										1967	TCGA-OR-A5LH	MLKL	ACC	TCGA-OR-A5LH-01A-11R-A29S-07	1.6041	1	A29S	A	R	ACC	-0.330436	medium	1.38078
																										1987	TCGA-OR-A5JT	RIPK3	ACC	TCGA-OR-A5JT-01A-11R-A29S-07	0.2908	1	A29S	A	R	ACC	-0.700186	medium	0.368265
																										193741	TCGA-HW-A5KJ	CASP8	LGG	TCGA-HW-A5KJ-01A-12R-A27Q-07	0.7855	1	A27Q	A	R	LGG	-1.63557	low	0.836328
																										1997	TCGA-OR-A5JT	MLKL	ACC	TCGA-OR-A5JT-01A-11R-A29S-07	1.6393	1	A29S	A	R	ACC	-0.700186	medium	1.40016
																										2015	TCGA-OR-A5JT	ZBP1	ACC	TCGA-OR-A5JT-01A-11R-A29S-07	0.0869	1	A29S	A	R	ACC	-0.700186	medium	0.120219
																										288832	TCGA-RW-A681	CASP8	PCPG	TCGA-RW-A681-01A-11R-A35K-07	0.7942	1	A35K	A	R	PCPG	-1.25599	low	0.843341
																										2038	TCGA-OR-A5L8	MLKL	ACC	TCGA-OR-A5L8-01A-11R-A29S-07	2.7292	1	A29S	A	R	ACC	-0.899573	low	1.89887
																										2043	TCGA-OR-A5L8	RIPK3	ACC	TCGA-OR-A5L8-01A-11R-A29S-07	0.1358	1	A29S	A	R	ACC	-0.899573	low	0.183709
																										2056	TCGA-OR-A5L8	ZBP1	ACC	TCGA-OR-A5L8-01A-11R-A29S-07	0.0116	1	A29S	A	R	ACC	-0.899573	low	0.0166389
																										2080	TCGA-OR-A5LR	ZBP1	ACC	TCGA-OR-A5LR-01A-11R-A29S-07	0.05	1	A29S	A	R	ACC	-0.921708	low	0.0703893
																										2084	TCGA-OR-A5LR	RIPK3	ACC	TCGA-OR-A5LR-01A-11R-A29S-07	0.3066	1	A29S	A	R	ACC	-0.921708	low	0.385818
																										2086	TCGA-OR-A5LR	MLKL	ACC	TCGA-OR-A5LR-01A-11R-A29S-07	9.6931	1	A29S	A	R	ACC	-0.921708	low	3.41861
																										19264	TCGA-K4-A4AB	CASP8	BLCA	TCGA-K4-A4AB-01B-12R-A28M-07	0.7946	1	A28M	B	R	BLCA	-0.186632	medium	0.843662
																										2106	TCGA-OR-A5JC	RIPK3	ACC	TCGA-OR-A5JC-01A-11R-A29S-07	0.3493	1	A29S	A	R	ACC	-0.921514	low	0.432211
																										2120	TCGA-OR-A5JC	ZBP1	ACC	TCGA-OR-A5JC-01A-11R-A29S-07	0.0397	1	A29S	A	R	ACC	-0.921514	low	0.0561673
																										288579	TCGA-QR-A6GX	CASP8	PCPG	TCGA-QR-A6GX-01A-11R-A35K-07	0.7959	1	A35K	A	R	PCPG	-1.56001	low	0.844707
																										2130	TCGA-OR-A5JC	MLKL	ACC	TCGA-OR-A5JC-01A-11R-A29S-07	2.5664	1	A29S	A	R	ACC	-0.921514	low	1.83447
																										2144	TCGA-OR-A5JZ	RIPK3	ACC	TCGA-OR-A5JZ-01A-11R-A29S-07	0.3898	1	A29S	A	R	ACC	-0.562668	medium	0.474877
																										180790	TCGA-RY-A83Y	CASP8	LGG	TCGA-RY-A83Y-01A-11R-A36H-07	0.7964	1	A36H	A	R	LGG	-0.59503	medium	0.845109
																										2180	TCGA-OR-A5JZ	MLKL	ACC	TCGA-OR-A5JZ-01A-11R-A29S-07	6.0019	1	A29S	A	R	ACC	-0.562668	medium	2.80775
																										2181	TCGA-OR-A5JZ	ZBP1	ACC	TCGA-OR-A5JZ-01A-11R-A29S-07	0.1164	1	A29S	A	R	ACC	-0.562668	medium	0.158854
																										2199	TCGA-OR-A5J8	RIPK3	ACC	TCGA-OR-A5J8-01A-11R-A29S-07	3.4855	1	A29S	A	R	ACC	0.349927	medium	2.16527
																										2204	TCGA-OR-A5J8	ZBP1	ACC	TCGA-OR-A5J8-01A-11R-A29S-07	0.9139	1	A29S	A	R	ACC	0.349927	medium	0.936515
																										186060	TCGA-P5-A72W	CASP8	LGG	TCGA-P5-A72W-01A-11R-A32Q-07	0.7988	1	A32Q	A	R	LGG	-0.935311	low	0.847035
																										2224	TCGA-OR-A5J8	MLKL	ACC	TCGA-OR-A5J8-01A-11R-A29S-07	11.6328	1	A29S	A	R	ACC	0.349927	medium	3.6591
																										2239	TCGA-OR-A5JY	RIPK3	ACC	TCGA-OR-A5JY-01A-31R-A29S-07	0.4515	1	A29S	A	R	ACC	-0.220725	medium	0.537545
																										2245	TCGA-OR-A5JY	MLKL	ACC	TCGA-OR-A5JY-01A-31R-A29S-07	2.209	1	A29S	A	R	ACC	-0.220725	medium	1.68212
																										178738	TCGA-WY-A859	CASP8	LGG	TCGA-WY-A859-01A-12R-A36H-07	0.8067	1	A36H	A	R	LGG	-1.37823	low	0.853357
																										2267	TCGA-OR-A5JY	ZBP1	ACC	TCGA-OR-A5JY-01A-31R-A29S-07	0.281	1	A29S	A	R	ACC	-0.220725	medium	0.35727
																										2277	TCGA-OR-A5J5	MLKL	ACC	TCGA-OR-A5J5-01A-11R-A29S-07	1.2164	1	A29S	A	R	ACC	-2.00521	low	1.14822
																										2278	TCGA-OR-A5J5	RIPK3	ACC	TCGA-OR-A5J5-01A-11R-A29S-07	0.1981	1	A29S	A	R	ACC	-2.00521	low	0.260748
																										2299	TCGA-OR-A5J5	ZBP1	ACC	TCGA-OR-A5J5-01A-11R-A29S-07	0.0696	1	A29S	A	R	ACC	-2.00521	low	0.0970714
																										289428	TCGA-QR-A6H3	CASP8	PCPG	TCGA-QR-A6H3-01A-11R-A35K-07	0.8082	1	A35K	A	R	PCPG	-1.27668	low	0.854554
																										2314	TCGA-OR-A5K3	RIPK3	ACC	TCGA-OR-A5K3-01A-11R-A29S-07	0.1117	1	A29S	A	R	ACC	-1.86872	low	0.152768
																										2330	TCGA-OR-A5K3	MLKL	ACC	TCGA-OR-A5K3-01A-11R-A29S-07	0.6701	1	A29S	A	R	ACC	-1.86872	low	0.739934
																										188944	TCGA-DU-6401	CASP8	LGG	TCGA-DU-6401-01A-11R-1708-07	0.8116	1	1708	A	R	LGG	-1.14443	low	0.857264
																										2344	TCGA-OR-A5K3	ZBP1	ACC	TCGA-OR-A5K3-01A-11R-A29S-07	0.0763	1	A29S	A	R	ACC	-1.86872	low	0.10608
																										2353	TCGA-OR-A5JO	RIPK3	ACC	TCGA-OR-A5JO-01A-11R-A29S-07	1.6999	1	A29S	A	R	ACC	-0.227893	medium	1.43291
																										184814	TCGA-DU-A7TC	CASP8	LGG	TCGA-DU-A7TC-01A-21R-A34R-07	0.8189	1	A34R	A	R	LGG	-1.01143	low	0.863066
																										2384	TCGA-OR-A5JO	MLKL	ACC	TCGA-OR-A5JO-01A-11R-A29S-07	7.2875	1	A29S	A	R	ACC	-0.227893	medium	3.05094
																										2392	TCGA-OR-A5JO	ZBP1	ACC	TCGA-OR-A5JO-01A-11R-A29S-07	0.8227	1	A29S	A	R	ACC	-0.227893	medium	0.866077
																										2412	TCGA-OR-A5K6	MLKL	ACC	TCGA-OR-A5K6-01A-11R-A29S-07	1.7217	1	A29S	A	R	ACC	-0.972882	low	1.44451
																										292431	TCGA-QR-A702	CASP8	PCPG	TCGA-QR-A702-01A-11R-A35K-07	0.8223	1	A35K	A	R	PCPG	-1.09691	low	0.86576
																										2416	TCGA-OR-A5K6	RIPK3	ACC	TCGA-OR-A5K6-01A-11R-A29S-07	0.3663	1	A29S	A	R	ACC	-0.972882	low	0.450274
																										2424	TCGA-OR-A5K6	ZBP1	ACC	TCGA-OR-A5K6-01A-11R-A29S-07	0.0208	1	A29S	A	R	ACC	-0.972882	low	0.0297002
																										2439	TCGA-OR-A5LB	RIPK3	ACC	TCGA-OR-A5LB-01A-11R-A29S-07	0.1192	1	A29S	A	R	ACC	-0.431449	medium	0.162468
																										182140	TCGA-RY-A840	CASP8	LGG	TCGA-RY-A840-01A-11R-A36H-07	0.8235	1	A36H	A	R	LGG	-0.892432	low	0.86671
																										2461	TCGA-OR-A5LB	ZBP1	ACC	TCGA-OR-A5LB-01A-11R-A29S-07	0.0594	1	A29S	A	R	ACC	-0.431449	medium	0.0832474
																										2472	TCGA-OR-A5LB	MLKL	ACC	TCGA-OR-A5LB-01A-11R-A29S-07	1.9956	1	A29S	A	R	ACC	-0.431449	medium	1.58284
																										2481	TCGA-OR-A5LP	RIPK3	ACC	TCGA-OR-A5LP-01A-11R-A29S-07	0.916	1	A29S	A	R	ACC	-0.649479	medium	0.938098
																										2489	TCGA-OR-A5LP	ZBP1	ACC	TCGA-OR-A5LP-01A-11R-A29S-07	0.4815	1	A29S	A	R	ACC	-0.649479	medium	0.567059
																										180746	TCGA-HT-7603	CASP8	LGG	TCGA-HT-7603-01A-21R-2090-07	0.8253	1	2090	A	R	LGG	-1.15197	low	0.868134
																										2515	TCGA-OR-A5LP	MLKL	ACC	TCGA-OR-A5LP-01A-11R-A29S-07	2.896	1	A29S	A	R	ACC	-0.649479	medium	1.96199
																										2521	TCGA-OR-A5JW	RIPK3	ACC	TCGA-OR-A5JW-01A-11R-A29S-07	0.3408	1	A29S	A	R	ACC	-0.87919	low	0.423094
																										186648	TCGA-CS-6668	CASP8	LGG	TCGA-CS-6668-01A-11R-1896-07	0.835	1	1896	A	R	LGG	-0.72281	medium	0.87578
																										2559	TCGA-OR-A5JW	MLKL	ACC	TCGA-OR-A5JW-01A-11R-A29S-07	2.2909	1	A29S	A	R	ACC	-0.87919	low	1.71848
																										2560	TCGA-OR-A5JW	ZBP1	ACC	TCGA-OR-A5JW-01A-11R-A29S-07	0.0916	1	A29S	A	R	ACC	-0.87919	low	0.126444
																										2565	TCGA-OR-A5LO	RIPK3	ACC	TCGA-OR-A5LO-01A-11R-A29S-07	0.0603	1	A29S	A	R	ACC	-1.64944	low	0.0844725
																										2582	TCGA-OR-A5LO	MLKL	ACC	TCGA-OR-A5LO-01A-11R-A29S-07	0.8975	1	A29S	A	R	ACC	-1.64944	low	0.9241
																										290323	TCGA-SP-A6QD	CASP8	PCPG	TCGA-SP-A6QD-01A-12R-A35L-07	0.8457	1	A35L	A	R	PCPG	-1.81867	low	0.884168
																										2596	TCGA-OR-A5LO	ZBP1	ACC	TCGA-OR-A5LO-01A-11R-A29S-07	0	1	A29S	A	R	ACC	-1.64944	low	0
																										2610	TCGA-OR-A5KW	MLKL	ACC	TCGA-OR-A5KW-01A-11R-A29S-07	1.1147	1	A29S	A	R	ACC	-0.725987	medium	1.08045
																										2624	TCGA-OR-A5KW	RIPK3	ACC	TCGA-OR-A5KW-01A-11R-A29S-07	0.2387	1	A29S	A	R	ACC	-0.725987	medium	0.308827
																										292281	TCGA-QR-A70H	CASP8	PCPG	TCGA-QR-A70H-01A-12R-A35K-07	0.8526	1	A35K	A	R	PCPG	-1.27852	low	0.889551
																										2641	TCGA-OR-A5KW	ZBP1	ACC	TCGA-OR-A5KW-01A-11R-A29S-07	0	1	A29S	A	R	ACC	-0.725987	medium	0
																										292261	TCGA-QR-A70U	CASP8	PCPG	TCGA-QR-A70U-01A-11R-A35K-07	0.8633	1	A35K	A	R	PCPG	-1.11361	low	0.89786
																										2669	TCGA-OR-A5K4	RIPK3	ACC	TCGA-OR-A5K4-01A-11R-A29S-07	0.2282	1	A29S	A	R	ACC	-0.545243	medium	0.296546
																										2672	TCGA-OR-A5K4	MLKL	ACC	TCGA-OR-A5K4-01A-11R-A29S-07	1.084	1	A29S	A	R	ACC	-0.545243	medium	1.05936
																										2682	TCGA-OR-A5K4	ZBP1	ACC	TCGA-OR-A5K4-01A-11R-A29S-07	0.0682	1	A29S	A	R	ACC	-0.545243	medium	0.0951818
																										289054	TCGA-WB-A81A	CASP8	PCPG	TCGA-WB-A81A-01A-11R-A35L-07	0.864	1	A35L	A	R	PCPG	-1.12352	low	0.898402
																										2713	TCGA-PK-A5H9	MLKL	ACC	TCGA-PK-A5H9-01A-11R-A29S-07	5.9554	1	A29S	A	R	ACC	-0.464342	medium	2.79813
																										2715	TCGA-PK-A5H9	RIPK3	ACC	TCGA-PK-A5H9-01A-11R-A29S-07	0.4396	1	A29S	A	R	ACC	-0.464342	medium	0.525668
																										2725	TCGA-PK-A5H9	ZBP1	ACC	TCGA-PK-A5H9-01A-11R-A29S-07	0.1156	1	A29S	A	R	ACC	-0.464342	medium	0.15782
																										2739	TCGA-OR-A5L9	MLKL	ACC	TCGA-OR-A5L9-01A-11R-A29S-07	0.9144	1	A29S	A	R	ACC	-3.10099	low	0.936892
																										2747	TCGA-OR-A5L9	RIPK3	ACC	TCGA-OR-A5L9-01A-11R-A29S-07	0.0408	1	A29S	A	R	ACC	-3.10099	low	0.0576929
																										2754	TCGA-OR-A5L9	ZBP1	ACC	TCGA-OR-A5L9-01A-11R-A29S-07	0	1	A29S	A	R	ACC	-3.10099	low	0
																										406759	TCGA-N7-A4Y5	CASP8	UCS	TCGA-N7-A4Y5-01A-12R-A28V-07	0.8687	1	A28V	A	R	UCS	-1.8418	low	0.902035
																										190249	TCGA-HT-A616	CASP8	LGG	TCGA-HT-A616-01A-11R-A29R-07	0.8732	1	A29R	A	R	LGG	-1.21934	low	0.905505
																										2791	TCGA-OR-A5JD	RIPK3	ACC	TCGA-OR-A5JD-01A-11R-A29S-07	0.3542	1	A29S	A	R	ACC	-1.8246	low	0.437441
																										2795	TCGA-OR-A5JD	ZBP1	ACC	TCGA-OR-A5JD-01A-11R-A29S-07	0.0999	1	A29S	A	R	ACC	-1.8246	low	0.137372
																										2797	TCGA-OR-A5JD	MLKL	ACC	TCGA-OR-A5JD-01A-11R-A29S-07	0.5972	1	A29S	A	R	ACC	-1.8246	low	0.675545
																										289387	TCGA-QR-A70A	CASP8	PCPG	TCGA-QR-A70A-01A-11R-A35K-07	0.8823	1	A35K	A	R	PCPG	-1.87337	low	0.912497
																										2824	TCGA-OR-A5JV	ZBP1	ACC	TCGA-OR-A5JV-01A-11R-A29S-07	0.5215	1	A29S	A	R	ACC	-0.636369	medium	0.605494
																										2832	TCGA-OR-A5JV	RIPK3	ACC	TCGA-OR-A5JV-01A-11R-A29S-07	1.4164	1	A29S	A	R	ACC	-0.636369	medium	1.27286
																										2835	TCGA-OR-A5JV	MLKL	ACC	TCGA-OR-A5JV-01A-11R-A29S-07	4.8865	1	A29S	A	R	ACC	-0.636369	medium	2.55741
																										2870	TCGA-PK-A5HB	MLKL	ACC	TCGA-PK-A5HB-01A-11R-A29S-07	1.2951	1	A29S	A	R	ACC	-0.40398	medium	1.19856
																										2873	TCGA-PK-A5HB	RIPK3	ACC	TCGA-PK-A5HB-01A-11R-A29S-07	0.1508	1	A29S	A	R	ACC	-0.40398	medium	0.202637
																										405917	TCGA-NA-A4R1	CASP8	UCS	TCGA-NA-A4R1-01A-11R-A28V-07	0.8865	1	A28V	A	R	UCS	-0.76568	low	0.915712
																										2897	TCGA-PK-A5HB	ZBP1	ACC	TCGA-PK-A5HB-01A-11R-A29S-07	0.0643	1	A29S	A	R	ACC	-0.40398	medium	0.0899049
																										2900	TCGA-OR-A5J7	RIPK3	ACC	TCGA-OR-A5J7-01A-11R-A29S-07	0.1896	1	A29S	A	R	ACC	-0.521195	medium	0.250477
																										2906	TCGA-OR-A5J7	MLKL	ACC	TCGA-OR-A5J7-01A-11R-A29S-07	7.2845	1	A29S	A	R	ACC	-0.521195	medium	3.05041
																										287261	TCGA-XG-A823	CASP8	PCPG	TCGA-XG-A823-01A-11R-A35L-07	0.8878	1	A35L	A	R	PCPG	-0.666406	medium	0.916706
																										2940	TCGA-OR-A5J7	ZBP1	ACC	TCGA-OR-A5J7-01A-11R-A29S-07	0.0515	1	A29S	A	R	ACC	-0.521195	medium	0.0724489
																										2943	TCGA-OR-A5KY	MLKL	ACC	TCGA-OR-A5KY-01A-11R-A29S-07	1.448	1	A29S	A	R	ACC	-1.50164	low	1.2916
																										2957	TCGA-OR-A5KY	RIPK3	ACC	TCGA-OR-A5KY-01A-11R-A29S-07	0.3688	1	A29S	A	R	ACC	-1.50164	low	0.452912
																										194243	TCGA-P5-A733	CASP8	LGG	TCGA-P5-A733-01A-11R-A32Q-07	0.8925	1	A32Q	A	R	LGG	-1.47033	low	0.920293
																										2981	TCGA-OR-A5KY	ZBP1	ACC	TCGA-OR-A5KY-01A-11R-A29S-07	0.0793	1	A29S	A	R	ACC	-1.50164	low	0.110096
																										2983	TCGA-OR-A5K5	RIPK3	ACC	TCGA-OR-A5K5-01A-11R-A29S-07	0.3029	1	A29S	A	R	ACC	-0.540147	medium	0.381726
																										3002	TCGA-OR-A5K5	MLKL	ACC	TCGA-OR-A5K5-01A-11R-A29S-07	2.5161	1	A29S	A	R	ACC	-0.540147	medium	1.81398
																										191994	TCGA-HT-A74K	CASP8	LGG	TCGA-HT-A74K-01A-11R-A32Q-07	0.8936	1	A32Q	A	R	LGG	-1.01916	low	0.921132
																										3022	TCGA-OR-A5K5	ZBP1	ACC	TCGA-OR-A5K5-01A-11R-A29S-07	0.0259	1	A29S	A	R	ACC	-0.540147	medium	0.0368901
																										183594	TCGA-FG-A6J1	CASP8	LGG	TCGA-FG-A6J1-01A-11R-A31N-07	0.8952	1	A31N	A	R	LGG	-0.566659	medium	0.92235
																										3039	TCGA-OR-A5J2	RIPK3	ACC	TCGA-OR-A5J2-01A-11R-A29S-07	0.5064	1	A29S	A	R	ACC	-1.09641	low	0.591105
																										3054	TCGA-OR-A5J2	MLKL	ACC	TCGA-OR-A5J2-01A-11R-A29S-07	1.643	1	A29S	A	R	ACC	-1.09641	low	1.40218
																										3056	TCGA-OR-A5J2	ZBP1	ACC	TCGA-OR-A5J2-01A-11R-A29S-07	0.2269	1	A29S	A	R	ACC	-1.09641	low	0.295018
																										387325	TCGA-QS-A8F1	CASP8	UCEC	TCGA-QS-A8F1-01A-21R-A37O-07	0.9083	1	A37O	A	R	UCEC	-1.50468	low	0.932288
																										3087	TCGA-OR-A5LD	MLKL	ACC	TCGA-OR-A5LD-01A-11R-A29S-07	0.3766	1	A29S	A	R	ACC	-2.65355	low	0.461109
																										3088	TCGA-OR-A5LD	RIPK3	ACC	TCGA-OR-A5LD-01A-11R-A29S-07	0.1256	1	A29S	A	R	ACC	-2.65355	low	0.170694
																										3090	TCGA-OR-A5LD	ZBP1	ACC	TCGA-OR-A5LD-01A-11R-A29S-07	0.0214	1	A29S	A	R	ACC	-2.65355	low	0.030548
																										3121	TCGA-OR-A5JK	RIPK3	ACC	TCGA-OR-A5JK-01A-11R-A29S-07	0.8247	1	A29S	A	R	ACC	-1.05578	low	0.867659
																										3128	TCGA-OR-A5JK	MLKL	ACC	TCGA-OR-A5JK-01A-11R-A29S-07	4.0175	1	A29S	A	R	ACC	-1.05578	low	2.32697
																										142097	TCGA-KL-8324	CASP8	KICH	TCGA-KL-8324-01A-11R-2315-07	0.9142	1	2315	A	R	KICH	-1.56066	low	0.936742
																										3148	TCGA-OR-A5JK	ZBP1	ACC	TCGA-OR-A5JK-01A-11R-A29S-07	0.6256	1	A29S	A	R	ACC	-1.05578	low	0.700972
																										287124	TCGA-QR-A70W	CASP8	PCPG	TCGA-QR-A70W-01A-12R-A35K-07	0.9203	1	A35K	A	R	PCPG	-1.35774	low	0.941332
																										3165	TCGA-OR-A5LS	RIPK3	ACC	TCGA-OR-A5LS-01A-11R-A29S-07	0.4495	1	A29S	A	R	ACC	-0.0276397	medium	0.535555
																										3169	TCGA-OR-A5LS	MLKL	ACC	TCGA-OR-A5LS-01A-11R-A29S-07	1.3556	1	A29S	A	R	ACC	-0.0276397	medium	1.23609
																										3184	TCGA-OR-A5LS	ZBP1	ACC	TCGA-OR-A5LS-01A-11R-A29S-07	0.0424	1	A29S	A	R	ACC	-0.0276397	medium	0.059909
																										288186	TCGA-TT-A6YJ	CASP8	PCPG	TCGA-TT-A6YJ-01A-11R-A35L-07	0.9229	1	A35L	A	R	PCPG	-1.05244	low	0.943284
																										3210	TCGA-OR-A5JR	ZBP1	ACC	TCGA-OR-A5JR-01A-11R-A29S-07	0.1469	1	A29S	A	R	ACC	-1.03256	low	0.19774
																										3213	TCGA-OR-A5JR	MLKL	ACC	TCGA-OR-A5JR-01A-11R-A29S-07	1.9971	1	A29S	A	R	ACC	-1.03256	low	1.58357
																										3215	TCGA-OR-A5JR	RIPK3	ACC	TCGA-OR-A5JR-01A-11R-A29S-07	0.4919	1	A29S	A	R	ACC	-1.03256	low	0.577151
																										3241	TCGA-OR-A5LL	MLKL	ACC	TCGA-OR-A5LL-01A-11R-A29S-07	4.2731	1	A29S	A	R	ACC	-0.623101	medium	2.39865
																										3247	TCGA-OR-A5LL	RIPK3	ACC	TCGA-OR-A5LL-01A-11R-A29S-07	0.1845	1	A29S	A	R	ACC	-0.623101	medium	0.244278
																										3251	TCGA-OR-A5LL	ZBP1	ACC	TCGA-OR-A5LL-01A-11R-A29S-07	0	1	A29S	A	R	ACC	-0.623101	medium	0
																										289648	TCGA-WB-A80M	CASP8	PCPG	TCGA-WB-A80M-01A-11R-A35L-07	0.9388	1	A35L	A	R	PCPG	-1.20579	low	0.955164
																										180444	TCGA-DU-A6S6	CASP8	LGG	TCGA-DU-A6S6-01A-21R-A32Q-07	0.9395	1	A32Q	A	R	LGG	-0.85615	low	0.955685
																										3286	TCGA-OR-A5J1	MLKL	ACC	TCGA-OR-A5J1-01A-11R-A29S-07	2.1139	1	A29S	A	R	ACC	-1.61456	low	1.63872
																										3288	TCGA-OR-A5J1	RIPK3	ACC	TCGA-OR-A5J1-01A-11R-A29S-07	0.4557	1	A29S	A	R	ACC	-1.61456	low	0.541713
																										3292	TCGA-OR-A5J1	ZBP1	ACC	TCGA-OR-A5J1-01A-11R-A29S-07	0.0641	1	A29S	A	R	ACC	-1.61456	low	0.0896337
																										11791	TCGA-G2-A2EL	CASP8	BLCA	TCGA-G2-A2EL-01A-12R-A18C-07	0.9417	1	A18C	A	R	BLCA	0.0664152	medium	0.95732
																										3335	TCGA-ZF-A9RN	ZBP1	BLCA	TCGA-ZF-A9RN-01A-11R-A42T-07	0.876	1	A42T	A	R	BLCA	0.284359	medium	0.90766
																										3336	TCGA-ZF-A9RN	RIPK3	BLCA	TCGA-ZF-A9RN-01A-11R-A42T-07	6.5052	1	A42T	A	R	BLCA	0.284359	medium	2.90789
																										3351	TCGA-ZF-A9RN	MLKL	BLCA	TCGA-ZF-A9RN-01A-11R-A42T-07	6.8361	1	A42T	A	R	BLCA	0.284359	medium	2.97014
																										180274	TCGA-HT-7684	CASP8	LGG	TCGA-HT-7684-01A-11R-2256-07	0.9437	1	2256	A	R	LGG	-1.29012	low	0.958806
																										3376	TCGA-CF-A1HR	ZBP1	BLCA	TCGA-CF-A1HR-01A-11R-A13Y-07	0.7824	1	A13Y	A	R	BLCA	-0.0512963	medium	0.833821
																										3377	TCGA-CF-A1HR	RIPK3	BLCA	TCGA-CF-A1HR-01A-11R-A13Y-07	4.9051	1	A13Y	A	R	BLCA	-0.0512963	medium	2.56196
																										3396	TCGA-CF-A1HR	MLKL	BLCA	TCGA-CF-A1HR-01A-11R-A13Y-07	5.2275	1	A13Y	A	R	BLCA	-0.0512963	medium	2.63865
																										3405	TCGA-XF-A8HH	RIPK3	BLCA	TCGA-XF-A8HH-01A-11R-A38B-07	0.8376	1	A38B	A	R	BLCA	-0.271156	medium	0.877823
																										3417	TCGA-XF-A8HH	ZBP1	BLCA	TCGA-XF-A8HH-01A-11R-A38B-07	1.2773	1	A38B	A	R	BLCA	-0.271156	medium	1.18732
																										288971	TCGA-RW-A688	CASP8	PCPG	TCGA-RW-A688-01A-11R-A35K-07	0.9449	1	A35K	A	R	PCPG	-1.24401	low	0.959696
																										3437	TCGA-XF-A8HH	MLKL	BLCA	TCGA-XF-A8HH-01A-11R-A38B-07	5.5019	1	A38B	A	R	BLCA	-0.271156	medium	2.70086
																										3446	TCGA-ZF-AA4W	CASP8	BLCA	TCGA-ZF-AA4W-01A-12R-A38B-07	11.5685	1	A38B	A	R	BLCA	0.799682	high	3.65174
																										3457	TCGA-ZF-AA4W	ZBP1	BLCA	TCGA-ZF-AA4W-01A-12R-A38B-07	0.8243	1	A38B	A	R	BLCA	0.799682	high	0.867343
																										3461	TCGA-ZF-AA4W	RIPK3	BLCA	TCGA-ZF-AA4W-01A-12R-A38B-07	3.05	1	A38B	A	R	BLCA	0.799682	high	2.01792
																										3466	TCGA-ZF-AA4W	MLKL	BLCA	TCGA-ZF-AA4W-01A-12R-A38B-07	3.8175	1	A38B	A	R	BLCA	0.799682	high	2.26828
																										287960	TCGA-QT-A5XN	CASP8	PCPG	TCGA-QT-A5XN-01A-11R-A35K-07	0.9459	1	A35K	A	R	PCPG	-0.852224	low	0.960438
																										3514	TCGA-XF-A9SU	ZBP1	BLCA	TCGA-XF-A9SU-01A-31R-A39I-07	1.913	1	A39I	A	R	BLCA	-0.823655	low	1.54251
																										3515	TCGA-XF-A9SU	RIPK3	BLCA	TCGA-XF-A9SU-01A-31R-A39I-07	7.4878	1	A39I	A	R	BLCA	-0.823655	low	3.08539
																										3520	TCGA-XF-A9SU	MLKL	BLCA	TCGA-XF-A9SU-01A-31R-A39I-07	5.354	1	A39I	A	R	BLCA	-0.823655	low	2.66767
																										288236	TCGA-S7-A7WT	CASP8	PCPG	TCGA-S7-A7WT-01A-12R-A35L-07	0.9472	1	A35L	A	R	PCPG	-0.934151	low	0.961401
																										3542	TCGA-DK-A3IQ	RIPK3	BLCA	TCGA-DK-A3IQ-01A-31R-A32Y-07	8.0444	1	A32Y	A	R	BLCA	-0.675783	medium	3.17702
																										3556	TCGA-DK-A3IQ	ZBP1	BLCA	TCGA-DK-A3IQ-01A-31R-A32Y-07	0.3797	1	A32Y	A	R	BLCA	-0.675783	medium	0.464355
																										3559	TCGA-DK-A3IQ	MLKL	BLCA	TCGA-DK-A3IQ-01A-31R-A32Y-07	5.3468	1	A32Y	A	R	BLCA	-0.675783	medium	2.66603
																										3574	TCGA-FD-A6TK	ZBP1	BLCA	TCGA-FD-A6TK-01A-42R-A33J-07	20.7624	1	A33J	A	R	BLCA	1.15524	high	4.44377
																										3584	TCGA-FD-A6TK	RIPK3	BLCA	TCGA-FD-A6TK-01A-42R-A33J-07	10.5756	1	A33J	A	R	BLCA	1.15524	high	3.53302
																										3594	TCGA-FD-A6TK	MLKL	BLCA	TCGA-FD-A6TK-01A-42R-A33J-07	22.0512	1	A33J	A	R	BLCA	1.15524	high	4.52677
																										3607	TCGA-FD-A6TK	CASP8	BLCA	TCGA-FD-A6TK-01A-42R-A33J-07	13.4153	1	A33J	A	R	BLCA	1.15524	high	3.84953
																										3624	TCGA-DK-A1A7	ZBP1	BLCA	TCGA-DK-A1A7-01A-11R-A13Y-07	0.104	1	A13Y	A	R	BLCA	-2.1208	low	0.14274
																										3629	TCGA-DK-A1A7	MLKL	BLCA	TCGA-DK-A1A7-01A-11R-A13Y-07	1.8763	1	A13Y	A	R	BLCA	-2.1208	low	1.52421
																										3638	TCGA-DK-A1A7	RIPK3	BLCA	TCGA-DK-A1A7-01A-11R-A13Y-07	0.9574	1	A13Y	A	R	BLCA	-2.1208	low	0.968939
																										191132	TCGA-VM-A8CB	CASP8	LGG	TCGA-VM-A8CB-01A-11R-A36H-07	0.953	1	A36H	A	R	LGG	-0.732292	medium	0.965692
																										3665	TCGA-CU-A5W6	ZBP1	BLCA	TCGA-CU-A5W6-01A-11R-A28M-07	0.9138	1	A28M	A	R	BLCA	0.244874	medium	0.93644
																										3679	TCGA-CU-A5W6	RIPK3	BLCA	TCGA-CU-A5W6-01A-11R-A28M-07	2.1493	1	A28M	A	R	BLCA	0.244874	medium	1.65503
																										165081	TCGA-AK-3447	CASP8	KIRC	TCGA-AK-3447-01A-01R-1766-07	0.957	1	1766	A	R	KIRC	-2.35677	low	0.968644
																										3693	TCGA-CU-A5W6	MLKL	BLCA	TCGA-CU-A5W6-01A-11R-A28M-07	6.7443	1	A28M	A	R	BLCA	0.244874	medium	2.95313
																										3698	TCGA-DK-A3X1	RIPK3	BLCA	TCGA-DK-A3X1-01A-12R-A22U-07	2.8923	1	A22U	A	R	BLCA	-1.33275	low	1.96062
																										3721	TCGA-DK-A3X1	ZBP1	BLCA	TCGA-DK-A3X1-01A-12R-A22U-07	0.11	1	A22U	A	R	BLCA	-1.33275	low	0.15056
																										291233	TCGA-PR-A5PF	CASP8	PCPG	TCGA-PR-A5PF-01A-11R-A35K-07	0.9572	1	A35K	A	R	PCPG	-0.561527	medium	0.968791
																										3737	TCGA-DK-A3X1	MLKL	BLCA	TCGA-DK-A3X1-01A-12R-A22U-07	7.8832	1	A22U	A	R	BLCA	-1.33275	low	3.15108
																										3748	TCGA-XF-A9ST	ZBP1	BLCA	TCGA-XF-A9ST-01A-11R-A42T-07	0.0324	1	A42T	A	R	BLCA	-1.52207	low	0.046002
																										3750	TCGA-XF-A9ST	RIPK3	BLCA	TCGA-XF-A9ST-01A-11R-A42T-07	0.2979	1	A42T	A	R	BLCA	-1.52207	low	0.376179
																										381096	TCGA-EM-A2CO	CASP8	THCA	TCGA-EM-A2CO-01A-11R-A19O-07	0.961	1	A19O	A	R	THCA	-1.9546	low	0.97159
																										3779	TCGA-XF-A9ST	MLKL	BLCA	TCGA-XF-A9ST-01A-11R-A42T-07	2.3197	1	A42T	A	R	BLCA	-1.52207	low	1.73105
																										3798	TCGA-CF-A9FM	MLKL	BLCA	TCGA-CF-A9FM-01A-11R-A38B-07	12.2657	1	A38B	A	R	BLCA	0.20003	medium	3.72963
																										3804	TCGA-CF-A9FM	RIPK3	BLCA	TCGA-CF-A9FM-01A-11R-A38B-07	12.8651	1	A38B	A	R	BLCA	0.20003	medium	3.79339
																										185577	TCGA-DU-6410	CASP8	LGG	TCGA-DU-6410-01A-11R-1896-07	0.9617	1	1896	A	R	LGG	-1.39128	low	0.972104
																										3814	TCGA-CF-A9FM	ZBP1	BLCA	TCGA-CF-A9FM-01A-11R-A38B-07	0.3989	1	A38B	A	R	BLCA	0.20003	medium	0.484293
																										3839	TCGA-BT-A20V	MLKL	BLCA	TCGA-BT-A20V-01A-11R-A14Y-07	10.4985	1	A14Y	A	R	BLCA	0.765456	high	3.52337
																										3846	TCGA-BT-A20V	CASP8	BLCA	TCGA-BT-A20V-01A-11R-A14Y-07	10.5317	1	A14Y	A	R	BLCA	0.765456	high	3.52753
																										3847	TCGA-BT-A20V	RIPK3	BLCA	TCGA-BT-A20V-01A-11R-A14Y-07	6.5544	1	A14Y	A	R	BLCA	0.765456	high	2.91732
																										3855	TCGA-BT-A20V	ZBP1	BLCA	TCGA-BT-A20V-01A-11R-A14Y-07	0.9423	1	A14Y	A	R	BLCA	0.765456	high	0.957766
																										292530	TCGA-QR-A70E	CASP8	PCPG	TCGA-QR-A70E-01A-11R-A35K-07	0.962	1	A35K	A	R	PCPG	-1.25992	low	0.972325
																										3894	TCGA-GV-A3QF	MLKL	BLCA	TCGA-GV-A3QF-01A-31R-A22U-07	1.5315	1	A22U	A	R	BLCA	-0.704597	medium	1.33999
																										3896	TCGA-GV-A3QF	ZBP1	BLCA	TCGA-GV-A3QF-01A-31R-A22U-07	0.1258	1	A22U	A	R	BLCA	-0.704597	medium	0.170951
																										3897	TCGA-GV-A3QF	RIPK3	BLCA	TCGA-GV-A3QF-01A-31R-A22U-07	1.9529	1	A22U	A	R	BLCA	-0.704597	medium	1.56213
																										3915	TCGA-DK-A2I4	RIPK3	BLCA	TCGA-DK-A2I4-01A-11R-A21D-07	14.4006	1	A21D	A	R	BLCA	1.2391	high	3.94491
																										3927	TCGA-DK-A2I4	CASP8	BLCA	TCGA-DK-A2I4-01A-11R-A21D-07	17.0422	1	A21D	A	R	BLCA	1.2391	high	4.1733
																										3938	TCGA-DK-A2I4	ZBP1	BLCA	TCGA-DK-A2I4-01A-11R-A21D-07	28.5881	1	A21D	A	R	BLCA	1.2391	high	4.88695
																										3942	TCGA-DK-A2I4	MLKL	BLCA	TCGA-DK-A2I4-01A-11R-A21D-07	15.0408	1	A21D	A	R	BLCA	1.2391	high	4.00367
																										3956	TCGA-DK-A6B2	ZBP1	BLCA	TCGA-DK-A6B2-01A-11R-A30C-07	4.0867	1	A30C	A	R	BLCA	0.663339	medium	2.34673
																										197735	TCGA-FG-A713	CASP8	LGG	TCGA-FG-A713-01A-11R-A32Q-07	0.9624	1	A32Q	A	R	LGG	-1.17463	low	0.972619
																										3986	TCGA-DK-A6B2	MLKL	BLCA	TCGA-DK-A6B2-01A-11R-A30C-07	9.6849	1	A30C	A	R	BLCA	0.663339	medium	3.4175
																										3988	TCGA-DK-A6B2	RIPK3	BLCA	TCGA-DK-A6B2-01A-11R-A30C-07	12.5973	1	A30C	A	R	BLCA	0.663339	medium	3.76525
																										3998	TCGA-DK-A1AG	RIPK3	BLCA	TCGA-DK-A1AG-01A-11R-A13Y-07	25.3034	1	A13Y	A	R	BLCA	0.00440015	medium	4.71718
																										188376	TCGA-QH-A6CY	CASP8	LGG	TCGA-QH-A6CY-01A-11R-A32Q-07	0.964	1	A32Q	A	R	LGG	-0.629793	medium	0.973795
																										4020	TCGA-DK-A1AG	ZBP1	BLCA	TCGA-DK-A1AG-01A-11R-A13Y-07	0.6671	1	A13Y	A	R	BLCA	0.00440015	medium	0.737341
																										4023	TCGA-DK-A1AG	MLKL	BLCA	TCGA-DK-A1AG-01A-11R-A13Y-07	13.0445	1	A13Y	A	R	BLCA	0.00440015	medium	3.81193
																										4042	TCGA-XF-A9SZ	ZBP1	BLCA	TCGA-XF-A9SZ-01A-11R-A39I-07	0.6665	1	A39I	A	R	BLCA	-0.529471	medium	0.736821
																										4047	TCGA-XF-A9SZ	RIPK3	BLCA	TCGA-XF-A9SZ-01A-11R-A39I-07	5.8774	1	A39I	A	R	BLCA	-0.529471	medium	2.78186
																										194374	TCGA-DU-7009	CASP8	LGG	TCGA-DU-7009-01A-11R-2027-07	0.9664	1	2027	A	R	LGG	-0.694548	medium	0.975557
																										4067	TCGA-XF-A9SZ	MLKL	BLCA	TCGA-XF-A9SZ-01A-11R-A39I-07	11.1603	1	A39I	A	R	BLCA	-0.529471	medium	3.60411
																										406558	TCGA-N7-A4Y8	CASP8	UCS	TCGA-N7-A4Y8-01A-11R-A28V-07	0.9673	1	A28V	A	R	UCS	-1.6589	low	0.976217
																										4092	TCGA-E7-A519	RIPK3	BLCA	TCGA-E7-A519-01A-11R-A26T-07	15.8879	1	A26T	A	R	BLCA	-0.404635	medium	4.07792
																										4094	TCGA-E7-A519	ZBP1	BLCA	TCGA-E7-A519-01A-11R-A26T-07	0.9829	1	A26T	A	R	BLCA	-0.404635	medium	0.987612
																										4112	TCGA-E7-A519	MLKL	BLCA	TCGA-E7-A519-01A-11R-A26T-07	9.0396	1	A26T	A	R	BLCA	-0.404635	medium	3.32763
																										4135	TCGA-2F-A9KO	CASP8	BLCA	TCGA-2F-A9KO-01A-11R-A38B-07	15.9812	1	A38B	A	R	BLCA	0.939007	high	4.08587
																										4136	TCGA-2F-A9KO	RIPK3	BLCA	TCGA-2F-A9KO-01A-11R-A38B-07	13.4647	1	A38B	A	R	BLCA	0.939007	high	3.85446
																										4148	TCGA-2F-A9KO	ZBP1	BLCA	TCGA-2F-A9KO-01A-11R-A38B-07	5.5218	1	A38B	A	R	BLCA	0.939007	high	2.70527
																										4152	TCGA-2F-A9KO	MLKL	BLCA	TCGA-2F-A9KO-01A-11R-A38B-07	23.241	1	A38B	A	R	BLCA	0.939007	high	4.59938
																										4164	TCGA-ZF-A9R1	RIPK3	BLCA	TCGA-ZF-A9R1-01A-11R-A39I-07	14.8557	1	A39I	A	R	BLCA	-0.0721041	medium	3.98693
																										187048	TCGA-HT-7856	CASP8	LGG	TCGA-HT-7856-01A-11R-2403-07	0.9685	1	2403	A	R	LGG	-0.9446	low	0.977097
																										4189	TCGA-ZF-A9R1	ZBP1	BLCA	TCGA-ZF-A9R1-01A-11R-A39I-07	0.6723	1	A39I	A	R	BLCA	-0.0721041	medium	0.741834
																										4199	TCGA-ZF-A9R1	MLKL	BLCA	TCGA-ZF-A9R1-01A-11R-A39I-07	9.0091	1	A39I	A	R	BLCA	-0.0721041	medium	3.32324
																										4211	TCGA-4Z-AA7S	RIPK3	BLCA	TCGA-4Z-AA7S-01A-11R-A39I-07	3.6503	1	A39I	A	R	BLCA	-1.11391	low	2.21732
																										4218	TCGA-4Z-AA7S	ZBP1	BLCA	TCGA-4Z-AA7S-01A-11R-A39I-07	0.0538	1	A39I	A	R	BLCA	-1.11391	low	0.0756011
																										335731	TCGA-EB-A4OY	CASP8	SKCM	TCGA-EB-A4OY-01A-11R-A266-07	0.9743	1	A266	A	R	SKCM	-1.71533	low	0.981341
																										4235	TCGA-4Z-AA7S	MLKL	BLCA	TCGA-4Z-AA7S-01A-11R-A39I-07	3.7325	1	A39I	A	R	BLCA	-1.11391	low	2.2426
																										193386	TCGA-DU-6400	CASP8	LGG	TCGA-DU-6400-01A-12R-1708-07	0.9777	1	1708	A	R	LGG	-0.519849	medium	0.983824
																										4259	TCGA-DK-A3IK	ZBP1	BLCA	TCGA-DK-A3IK-01A-32R-A21D-07	0.3916	1	A21D	A	R	BLCA	-1.35759	low	0.476745
																										4260	TCGA-DK-A3IK	RIPK3	BLCA	TCGA-DK-A3IK-01A-32R-A21D-07	5.2662	1	A21D	A	R	BLCA	-1.35759	low	2.64759
																										4266	TCGA-DK-A3IK	MLKL	BLCA	TCGA-DK-A3IK-01A-32R-A21D-07	4.1597	1	A21D	A	R	BLCA	-1.35759	low	2.36729
																										337169	TCGA-DA-A960	CASP8	SKCM	TCGA-DA-A960-01A-11R-A37K-07	0.983	1	A37K	A	R	SKCM	-2.35627	low	0.987685
																										4300	TCGA-C4-A0F1	ZBP1	BLCA	TCGA-C4-A0F1-01A-11R-A034-07	0.1776	1	A034	A	R	BLCA	-0.0656848	medium	0.23585
																										4301	TCGA-C4-A0F1	RIPK3	BLCA	TCGA-C4-A0F1-01A-11R-A034-07	4.0232	1	A034	A	R	BLCA	-0.0656848	medium	2.32861
																										4311	TCGA-C4-A0F1	MLKL	BLCA	TCGA-C4-A0F1-01A-11R-A034-07	7.6407	1	A034	A	R	BLCA	-0.0656848	medium	3.11115
																										190371	TCGA-FG-5962	CASP8	LGG	TCGA-FG-5962-01B-11R-1896-07	0.9861	1	1896	B	R	LGG	-0.205292	medium	0.989938
																										4333	TCGA-DK-A3IS	ZBP1	BLCA	TCGA-DK-A3IS-01A-21R-A21D-07	0.0948	1	A21D	A	R	BLCA	-0.130658	medium	0.130667
																										4343	TCGA-DK-A3IS	RIPK3	BLCA	TCGA-DK-A3IS-01A-21R-A21D-07	6.0894	1	A21D	A	R	BLCA	-0.130658	medium	2.82566
																										4364	TCGA-DK-A3IS	MLKL	BLCA	TCGA-DK-A3IS-01A-21R-A21D-07	8.3823	1	A21D	A	R	BLCA	-0.130658	medium	3.22994
																										4383	TCGA-UY-A9PH	ZBP1	BLCA	TCGA-UY-A9PH-01A-11R-A38B-07	5.1515	1	A38B	A	R	BLCA	0.855671	high	2.62094
																										4384	TCGA-UY-A9PH	RIPK3	BLCA	TCGA-UY-A9PH-01A-11R-A38B-07	7.0832	1	A38B	A	R	BLCA	0.855671	high	3.01493
																										4389	TCGA-UY-A9PH	MLKL	BLCA	TCGA-UY-A9PH-01A-11R-A38B-07	15.9681	1	A38B	A	R	BLCA	0.855671	high	4.08475
																										4409	TCGA-UY-A9PH	CASP8	BLCA	TCGA-UY-A9PH-01A-11R-A38B-07	14.21	1	A38B	A	R	BLCA	0.855671	high	3.92695
																										4424	TCGA-E5-A4TZ	RIPK3	BLCA	TCGA-E5-A4TZ-01A-11R-A31N-07	8.2046	1	A31N	A	R	BLCA	0.406701	medium	3.20236
																										4437	TCGA-E5-A4TZ	ZBP1	BLCA	TCGA-E5-A4TZ-01A-11R-A31N-07	1.1263	1	A31N	A	R	BLCA	0.406701	medium	1.08835
																										4443	TCGA-E5-A4TZ	MLKL	BLCA	TCGA-E5-A4TZ-01A-11R-A31N-07	6.6647	1	A31N	A	R	BLCA	0.406701	medium	2.93823
																										186786	TCGA-P5-A5F4	CASP8	LGG	TCGA-P5-A5F4-01A-11R-A28M-07	0.9923	1	A28M	A	R	LGG	-1.08336	low	0.994435
																										4456	TCGA-DK-A3WW	ZBP1	BLCA	TCGA-DK-A3WW-01A-22R-A23N-07	5.9504	1	A23N	A	R	BLCA	1.42218	high	2.7971
																										4467	TCGA-DK-A3WW	CASP8	BLCA	TCGA-DK-A3WW-01A-22R-A23N-07	17.5131	1	A23N	A	R	BLCA	1.42218	high	4.21047
																										4470	TCGA-DK-A3WW	RIPK3	BLCA	TCGA-DK-A3WW-01A-22R-A23N-07	8.9605	1	A23N	A	R	BLCA	1.42218	high	3.31622
																										4484	TCGA-DK-A3WW	MLKL	BLCA	TCGA-DK-A3WW-01A-22R-A23N-07	16.4603	1	A23N	A	R	BLCA	1.42218	high	4.12601
																										4500	TCGA-K4-A5RH	CASP8	BLCA	TCGA-K4-A5RH-01A-11R-A30C-07	17.0691	1	A30C	A	R	BLCA	1.10376	high	4.17545
																										4502	TCGA-K4-A5RH	MLKL	BLCA	TCGA-K4-A5RH-01A-11R-A30C-07	12.4845	1	A30C	A	R	BLCA	1.10376	high	3.75323
																										4524	TCGA-K4-A5RH	ZBP1	BLCA	TCGA-K4-A5RH-01A-11R-A30C-07	6.8198	1	A30C	A	R	BLCA	1.10376	high	2.96713
																										4526	TCGA-K4-A5RH	RIPK3	BLCA	TCGA-K4-A5RH-01A-11R-A30C-07	3.8481	1	A30C	A	R	BLCA	1.10376	high	2.27742
																										4544	TCGA-ZF-AA56	RIPK3	BLCA	TCGA-ZF-AA56-01A-31R-A39I-07	12.2469	1	A39I	A	R	BLCA	0.685311	medium	3.72758
																										191679	TCGA-TQ-A7RQ	CASP8	LGG	TCGA-TQ-A7RQ-01A-11R-A33Z-07	0.9962	1	A33Z	A	R	LGG	-0.747448	low	0.997256
																										4553	TCGA-ZF-AA56	ZBP1	BLCA	TCGA-ZF-AA56-01A-31R-A39I-07	2.1284	1	A39I	A	R	BLCA	0.685311	medium	1.64542
																										4566	TCGA-ZF-AA56	MLKL	BLCA	TCGA-ZF-AA56-01A-31R-A39I-07	11.015	1	A39I	A	R	BLCA	0.685311	medium	3.58676
																										4584	TCGA-UY-A8OB	RIPK3	BLCA	TCGA-UY-A8OB-01A-12R-A42T-07	0.2352	1	A42T	A	R	BLCA	0.944155	high	0.304745
																										4591	TCGA-UY-A8OB	CASP8	BLCA	TCGA-UY-A8OB-01A-12R-A42T-07	6.0427	1	A42T	A	R	BLCA	0.944155	high	2.81613
																										4607	TCGA-UY-A8OB	ZBP1	BLCA	TCGA-UY-A8OB-01A-12R-A42T-07	2.3889	1	A42T	A	R	BLCA	0.944155	high	1.76082
																										4608	TCGA-UY-A8OB	MLKL	BLCA	TCGA-UY-A8OB-01A-12R-A42T-07	9.8076	1	A42T	A	R	BLCA	0.944155	high	3.43397
																										289851	TCGA-RW-A8AZ	CASP8	PCPG	TCGA-RW-A8AZ-01A-11R-A35K-07	1.0017	1	A35K	A	R	PCPG	-1.61745	low	1.00123
																										4634	TCGA-YC-A9TC	ZBP1	BLCA	TCGA-YC-A9TC-01A-22R-A39I-07	0.2306	1	A39I	A	R	BLCA	-0.922322	low	0.299362
																										4635	TCGA-YC-A9TC	RIPK3	BLCA	TCGA-YC-A9TC-01A-22R-A39I-07	1.1775	1	A39I	A	R	BLCA	-0.922322	low	1.12267
																										4658	TCGA-YC-A9TC	MLKL	BLCA	TCGA-YC-A9TC-01A-22R-A39I-07	10.0084	1	A39I	A	R	BLCA	-0.922322	low	3.46053
																										4671	TCGA-CF-A7I0	MLKL	BLCA	TCGA-CF-A7I0-01A-22R-A352-07	3.7885	1	A352	A	R	BLCA	-1.22692	low	2.25957
																										409509	TCGA-VD-A8KE	CASP8	UVM	TCGA-VD-A8KE-01A-11R-A405-07	1.0112	1	A405	A	R	UVM	-1.43836	low	1.00806
																										4693	TCGA-CF-A7I0	RIPK3	BLCA	TCGA-CF-A7I0-01A-22R-A352-07	1.4574	1	A352	A	R	BLCA	-1.22692	low	1.29713
																										4704	TCGA-CF-A7I0	ZBP1	BLCA	TCGA-CF-A7I0-01A-22R-A352-07	0.3527	1	A352	A	R	BLCA	-1.22692	low	0.435842
																										4708	TCGA-K4-A5RJ	CASP8	BLCA	TCGA-K4-A5RJ-01A-11R-A28M-07	20.3878	1	A28M	A	R	BLCA	0.928966	high	4.41872
																										4742	TCGA-K4-A5RJ	RIPK3	BLCA	TCGA-K4-A5RJ-01A-11R-A28M-07	10.2059	1	A28M	A	R	BLCA	0.928966	high	3.48619
																										4743	TCGA-K4-A5RJ	ZBP1	BLCA	TCGA-K4-A5RJ-01A-11R-A28M-07	3.9515	1	A28M	A	R	BLCA	0.928966	high	2.30787
																										4745	TCGA-K4-A5RJ	MLKL	BLCA	TCGA-K4-A5RJ-01A-11R-A28M-07	12.0548	1	A28M	A	R	BLCA	0.928966	high	3.70651
																										4781	TCGA-YF-AA3L	MLKL	BLCA	TCGA-YF-AA3L-01A-11R-A38B-07	2.4705	1	A38B	A	R	BLCA	-0.816141	low	1.79514
																										288448	TCGA-SR-A6MU	CASP8	PCPG	TCGA-SR-A6MU-01A-11R-A35L-07	1.0137	1	A35L	A	R	PCPG	-1.66522	low	1.00985
																										4787	TCGA-YF-AA3L	RIPK3	BLCA	TCGA-YF-AA3L-01A-11R-A38B-07	4.4307	1	A38B	A	R	BLCA	-0.816141	low	2.44114
																										4788	TCGA-YF-AA3L	ZBP1	BLCA	TCGA-YF-AA3L-01A-11R-A38B-07	0.1244	1	A38B	A	R	BLCA	-0.816141	low	0.169155
																										4812	TCGA-CF-A3MI	MLKL	BLCA	TCGA-CF-A3MI-01A-11R-A20F-07	4.6411	1	A20F	A	R	BLCA	-1.92826	low	2.49598
																										287226	TCGA-QR-A70P	CASP8	PCPG	TCGA-QR-A70P-01A-11R-A35K-07	1.014	1	A35K	A	R	PCPG	-1.62748	low	1.01006
																										4827	TCGA-CF-A3MI	RIPK3	BLCA	TCGA-CF-A3MI-01A-11R-A20F-07	2.882	1	A20F	A	R	BLCA	-1.92826	low	1.9568
																										4830	TCGA-CF-A3MI	ZBP1	BLCA	TCGA-CF-A3MI-01A-11R-A20F-07	0.0926	1	A20F	A	R	BLCA	-1.92826	low	0.127765
																										4845	TCGA-DK-A6B0	RIPK3	BLCA	TCGA-DK-A6B0-01A-11R-A31N-07	13.7552	1	A31N	A	R	BLCA	-0.026992	medium	3.88315
																										4849	TCGA-DK-A6B0	MLKL	BLCA	TCGA-DK-A6B0-01A-11R-A31N-07	8.2947	1	A31N	A	R	BLCA	-0.026992	medium	3.21641
																										294375	TCGA-SP-A6QG	CASP8	PCPG	TCGA-SP-A6QG-01A-12R-A35L-07	1.0156	1	A35L	A	R	PCPG	-0.99612	low	1.01121
																										4865	TCGA-DK-A6B0	ZBP1	BLCA	TCGA-DK-A6B0-01A-11R-A31N-07	0.248	1	A31N	A	R	BLCA	-0.026992	medium	0.319618
																										4887	TCGA-DK-A6B1	RIPK3	BLCA	TCGA-DK-A6B1-01A-12R-A30C-07	5.6601	1	A30C	A	R	BLCA	-0.326914	medium	2.73554
																										4895	TCGA-DK-A6B1	ZBP1	BLCA	TCGA-DK-A6B1-01A-12R-A30C-07	0.1233	1	A30C	A	R	BLCA	-0.326914	medium	0.167743
																										4899	TCGA-DK-A6B1	MLKL	BLCA	TCGA-DK-A6B1-01A-12R-A30C-07	5.0555	1	A30C	A	R	BLCA	-0.326914	medium	2.59825
																										183076	TCGA-CS-5394	CASP8	LGG	TCGA-CS-5394-01A-01R-1470-07	1.0171	1	1470	A	R	LGG	-0.815585	low	1.01228
																										4923	TCGA-G2-AA3C	MLKL	BLCA	TCGA-G2-AA3C-01A-21R-A39I-07	19.1086	1	A39I	A	R	BLCA	0.100295	medium	4.32974
																										186774	TCGA-TM-A7C4	CASP8	LGG	TCGA-TM-A7C4-01A-11R-A32Q-07	1.0226	1	A32Q	A	R	LGG	-1.25766	low	1.01621
																										4941	TCGA-G2-AA3C	RIPK3	BLCA	TCGA-G2-AA3C-01A-21R-A39I-07	6.1013	1	A39I	A	R	BLCA	0.100295	medium	2.82808
																										4946	TCGA-G2-AA3C	ZBP1	BLCA	TCGA-G2-AA3C-01A-21R-A39I-07	0.3493	1	A39I	A	R	BLCA	0.100295	medium	0.432211
																										198319	TCGA-DU-A5TS	CASP8	LGG	TCGA-DU-A5TS-01A-11R-A28M-07	1.0228	1	A28M	A	R	LGG	-1.41511	low	1.01635
																										4981	TCGA-XF-AAN3	RIPK3	BLCA	TCGA-XF-AAN3-01A-11R-A42T-07	6.2194	1	A42T	A	R	BLCA	0.168173	medium	2.85188
																										4982	TCGA-XF-AAN3	ZBP1	BLCA	TCGA-XF-AAN3-01A-11R-A42T-07	0.7302	1	A42T	A	R	BLCA	0.168173	medium	0.790939
																										4986	TCGA-XF-AAN3	MLKL	BLCA	TCGA-XF-AAN3-01A-11R-A42T-07	7.1124	1	A42T	A	R	BLCA	0.168173	medium	3.02013
																										5013	TCGA-CU-A0YO	RIPK3	BLCA	TCGA-CU-A0YO-01A-11R-A10U-07	6.6823	1	A10U	A	R	BLCA	-0.0415018	medium	2.94154
																										5016	TCGA-CU-A0YO	ZBP1	BLCA	TCGA-CU-A0YO-01A-11R-A10U-07	0.6346	1	A10U	A	R	BLCA	-0.0415018	medium	0.708938
																										190037	TCGA-HT-7610	CASP8	LGG	TCGA-HT-7610-01A-21R-2090-07	1.0257	1	2090	A	R	LGG	-1.05189	low	1.01842
																										5022	TCGA-CU-A0YO	MLKL	BLCA	TCGA-CU-A0YO-01A-11R-A10U-07	8.491	1	A10U	A	R	BLCA	-0.0415018	medium	3.24656
																										5050	TCGA-BT-A3PJ	CASP8	BLCA	TCGA-BT-A3PJ-01A-21R-A220-07	15.3973	1	A220	A	R	BLCA	0.799273	high	4.03539
																										5051	TCGA-BT-A3PJ	ZBP1	BLCA	TCGA-BT-A3PJ-01A-21R-A220-07	2.6299	1	A220	A	R	BLCA	0.799273	high	1.85993
																										5054	TCGA-BT-A3PJ	RIPK3	BLCA	TCGA-BT-A3PJ-01A-21R-A220-07	5.1896	1	A220	A	R	BLCA	0.799273	high	2.62985
																										5081	TCGA-BT-A3PJ	MLKL	BLCA	TCGA-BT-A3PJ-01A-21R-A220-07	14.9231	1	A220	A	R	BLCA	0.799273	high	3.99305
																										5098	TCGA-CF-A47Y	RIPK3	BLCA	TCGA-CF-A47Y-01A-11R-A23W-07	10.0661	1	A23W	A	R	BLCA	-1.30195	low	3.46807
																										198654	TCGA-HW-7495	CASP8	LGG	TCGA-HW-7495-01A-11R-2027-07	1.0273	1	2027	A	R	LGG	-0.653354	medium	1.01956
																										5108	TCGA-CF-A47Y	ZBP1	BLCA	TCGA-CF-A47Y-01A-11R-A23W-07	0.1007	1	A23W	A	R	BLCA	-1.30195	low	0.138421
																										5124	TCGA-CF-A47Y	MLKL	BLCA	TCGA-CF-A47Y-01A-11R-A23W-07	6.4242	1	A23W	A	R	BLCA	-1.30195	low	2.89224
																										5141	TCGA-FD-A62O	RIPK3	BLCA	TCGA-FD-A62O-01A-11R-A30C-07	9.0412	1	A30C	A	R	BLCA	-0.788403	low	3.32786
																										180904	TCGA-DH-5141	CASP8	LGG	TCGA-DH-5141-01A-01R-1470-07	1.0274	1	1470	A	R	LGG	-1.00391	low	1.01963
																										5149	TCGA-FD-A62O	ZBP1	BLCA	TCGA-FD-A62O-01A-11R-A30C-07	0.2426	1	A30C	A	R	BLCA	-0.788403	low	0.313362
																										5164	TCGA-FD-A62O	MLKL	BLCA	TCGA-FD-A62O-01A-11R-A30C-07	4.838	1	A30C	A	R	BLCA	-0.788403	low	2.54547
																										5167	TCGA-E7-A7DV	CASP8	BLCA	TCGA-E7-A7DV-01A-11R-A33J-07	8.9686	1	A33J	A	R	BLCA	0.744707	high	3.31739
																										5181	TCGA-E7-A7DV	RIPK3	BLCA	TCGA-E7-A7DV-01A-11R-A33J-07	5.8338	1	A33J	A	R	BLCA	0.744707	high	2.77269
																										5201	TCGA-E7-A7DV	MLKL	BLCA	TCGA-E7-A7DV-01A-11R-A33J-07	15.5147	1	A33J	A	R	BLCA	0.744707	high	4.04568
																										5204	TCGA-E7-A7DV	ZBP1	BLCA	TCGA-E7-A7DV-01A-11R-A33J-07	3.0968	1	A33J	A	R	BLCA	0.744707	high	2.0345
																										186880	TCGA-S9-A7QY	CASP8	LGG	TCGA-S9-A7QY-01A-11R-A34F-07	1.0277	1	A34F	A	R	LGG	-0.803618	low	1.01984
																										5231	TCGA-DK-A3WY	RIPK3	BLCA	TCGA-DK-A3WY-01A-11R-A22U-07	10.8513	1	A22U	A	R	BLCA	0.574102	medium	3.56697
																										5241	TCGA-DK-A3WY	MLKL	BLCA	TCGA-DK-A3WY-01A-11R-A22U-07	9.551	1	A22U	A	R	BLCA	0.574102	medium	3.39931
																										5244	TCGA-DK-A3WY	ZBP1	BLCA	TCGA-DK-A3WY-01A-11R-A22U-07	9.9691	1	A22U	A	R	BLCA	0.574102	medium	3.45537
																										181069	TCGA-S9-A6TX	CASP8	LGG	TCGA-S9-A6TX-01A-21R-A32Q-07	1.0292	1	A32Q	A	R	LGG	-0.904795	low	1.02091
																										5262	TCGA-BT-A20N	RIPK3	BLCA	TCGA-BT-A20N-01A-11R-A14Y-07	1.6138	1	A14Y	A	R	BLCA	-0.818939	low	1.38615
																										5285	TCGA-BT-A20N	ZBP1	BLCA	TCGA-BT-A20N-01A-11R-A14Y-07	0.1607	1	A14Y	A	R	BLCA	-0.818939	low	0.214995
																										5292	TCGA-BT-A20N	MLKL	BLCA	TCGA-BT-A20N-01A-11R-A14Y-07	9.4773	1	A14Y	A	R	BLCA	-0.818939	low	3.3892
																										5312	TCGA-G2-A2ES	CASP8	BLCA	TCGA-G2-A2ES-01A-11R-A180-07	15.3139	1	A180	A	R	BLCA	0.984201	high	4.02803
																										5322	TCGA-G2-A2ES	ZBP1	BLCA	TCGA-G2-A2ES-01A-11R-A180-07	3.6864	1	A180	A	R	BLCA	0.984201	high	2.22848
																										5329	TCGA-G2-A2ES	MLKL	BLCA	TCGA-G2-A2ES-01A-11R-A180-07	33.4974	1	A180	A	R	BLCA	0.984201	high	5.10842
																										5333	TCGA-G2-A2ES	RIPK3	BLCA	TCGA-G2-A2ES-01A-11R-A180-07	1.2677	1	A180	A	R	BLCA	0.984201	high	1.18123
																										5366	TCGA-GC-A3YS	ZBP1	BLCA	TCGA-GC-A3YS-01A-11R-A23N-07	0.5337	1	A23N	A	R	BLCA	0.219869	medium	0.617016
																										5368	TCGA-GC-A3YS	RIPK3	BLCA	TCGA-GC-A3YS-01A-11R-A23N-07	2.4623	1	A23N	A	R	BLCA	0.219869	medium	1.79173
																										5372	TCGA-GC-A3YS	MLKL	BLCA	TCGA-GC-A3YS-01A-11R-A23N-07	14.5493	1	A23N	A	R	BLCA	0.219869	medium	3.95878
																										293864	TCGA-WB-A81V	CASP8	PCPG	TCGA-WB-A81V-01A-11R-A35L-07	1.0313	1	A35L	A	R	PCPG	-1.20547	low	1.0224
																										5398	TCGA-FD-A43X	MLKL	BLCA	TCGA-FD-A43X-01A-11R-A23W-07	7.9423	1	A23W	A	R	BLCA	-0.219889	medium	3.16065
																										5405	TCGA-FD-A43X	RIPK3	BLCA	TCGA-FD-A43X-01A-11R-A23W-07	16.2484	1	A23W	A	R	BLCA	-0.219889	medium	4.10839
																										5412	TCGA-FD-A43X	ZBP1	BLCA	TCGA-FD-A43X-01A-11R-A23W-07	0.0691	1	A23W	A	R	BLCA	-0.219889	medium	0.0963968
																										292543	TCGA-QR-A6GY	CASP8	PCPG	TCGA-QR-A6GY-01A-11R-A35K-07	1.0341	1	A35K	A	R	PCPG	-1.18866	low	1.02439
																										5435	TCGA-XF-A9SM	ZBP1	BLCA	TCGA-XF-A9SM-01A-11R-A42T-07	6.437	1	A42T	A	R	BLCA	1.409	high	2.89472
																										5439	TCGA-XF-A9SM	MLKL	BLCA	TCGA-XF-A9SM-01A-11R-A42T-07	14.4805	1	A42T	A	R	BLCA	1.409	high	3.95238
																										5450	TCGA-XF-A9SM	RIPK3	BLCA	TCGA-XF-A9SM-01A-11R-A42T-07	8.0259	1	A42T	A	R	BLCA	1.409	high	3.17407
																										5455	TCGA-XF-A9SM	CASP8	BLCA	TCGA-XF-A9SM-01A-11R-A42T-07	9.5852	1	A42T	A	R	BLCA	1.409	high	3.40398
																										5471	TCGA-DK-A6AV	RIPK3	BLCA	TCGA-DK-A6AV-01A-12R-A30C-07	0.8878	1	A30C	A	R	BLCA	-0.914863	low	0.916706
																										5475	TCGA-DK-A6AV	MLKL	BLCA	TCGA-DK-A6AV-01A-12R-A30C-07	3.4661	1	A30C	A	R	BLCA	-0.914863	low	2.15902
																										290774	TCGA-QR-A6GO	CASP8	PCPG	TCGA-QR-A6GO-01A-11R-A35K-07	1.0348	1	A35K	A	R	PCPG	-0.469414	medium	1.02489
																										5486	TCGA-DK-A6AV	ZBP1	BLCA	TCGA-DK-A6AV-01A-12R-A30C-07	0.5928	1	A30C	A	R	BLCA	-0.914863	low	0.671565
																										5506	TCGA-GU-A42Q	MLKL	BLCA	TCGA-GU-A42Q-01A-11R-A23W-07	5.9387	1	A23W	A	R	BLCA	-0.756077	low	2.79467
																										5514	TCGA-GU-A42Q	RIPK3	BLCA	TCGA-GU-A42Q-01A-11R-A23W-07	8.1697	1	A23W	A	R	BLCA	-0.756077	low	3.19687
																										5525	TCGA-GU-A42Q	ZBP1	BLCA	TCGA-GU-A42Q-01A-11R-A23W-07	0.1476	1	A23W	A	R	BLCA	-0.756077	low	0.19862
																										187712	TCGA-S9-A6WH	CASP8	LGG	TCGA-S9-A6WH-01A-12R-A33Z-07	1.0349	1	A33Z	A	R	LGG	-0.62526	medium	1.02496
																										5558	TCGA-C4-A0F7	RIPK3	BLCA	TCGA-C4-A0F7-01A-11R-A084-07	1.0665	1	A084	A	R	BLCA	-0.932877	low	1.04719
																										5565	TCGA-C4-A0F7	MLKL	BLCA	TCGA-C4-A0F7-01A-11R-A084-07	4.7598	1	A084	A	R	BLCA	-0.932877	low	2.52602
																										5567	TCGA-C4-A0F7	ZBP1	BLCA	TCGA-C4-A0F7-01A-11R-A084-07	0.0384	1	A084	A	R	BLCA	-0.932877	low	0.0543623
																										410416	TCGA-V4-A9E9	CASP8	UVM	TCGA-V4-A9E9-01A-11R-A405-07	1.0356	1	A405	A	R	UVM	-2.32774	low	1.02545
																										5593	TCGA-CF-A47W	MLKL	BLCA	TCGA-CF-A47W-01A-11R-A23W-07	5.0176	1	A23W	A	R	BLCA	-0.864282	low	2.58919
																										5598	TCGA-CF-A47W	RIPK3	BLCA	TCGA-CF-A47W-01A-11R-A23W-07	8.7874	1	A23W	A	R	BLCA	-0.864282	low	3.29093
																										291805	TCGA-W2-A7UY	CASP8	PCPG	TCGA-W2-A7UY-01A-11R-A35L-07	1.0365	1	A35L	A	R	PCPG	-1.04693	low	1.02609
																										5609	TCGA-CF-A47W	ZBP1	BLCA	TCGA-CF-A47W-01A-11R-A23W-07	0.1721	1	A23W	A	R	BLCA	-0.864282	low	0.229096
																										5637	TCGA-XF-AAMQ	CASP8	BLCA	TCGA-XF-AAMQ-01A-11R-A42T-07	18.8509	1	A42T	A	R	BLCA	1.00938	high	4.31113
																										5639	TCGA-XF-AAMQ	RIPK3	BLCA	TCGA-XF-AAMQ-01A-11R-A42T-07	8.3549	1	A42T	A	R	BLCA	1.00938	high	3.22572
																										5652	TCGA-XF-AAMQ	ZBP1	BLCA	TCGA-XF-AAMQ-01A-11R-A42T-07	2.1497	1	A42T	A	R	BLCA	1.00938	high	1.65521
																										5668	TCGA-XF-AAMQ	MLKL	BLCA	TCGA-XF-AAMQ-01A-11R-A42T-07	8.5485	1	A42T	A	R	BLCA	1.00938	high	3.25527
																										5673	TCGA-K4-A3WS	RIPK3	BLCA	TCGA-K4-A3WS-01A-11R-A22U-07	8.1913	1	A22U	A	R	BLCA	0.378725	medium	3.20027
																										5684	TCGA-K4-A3WS	ZBP1	BLCA	TCGA-K4-A3WS-01A-11R-A22U-07	2.5355	1	A22U	A	R	BLCA	0.378725	medium	1.82191
																										198485	TCGA-S9-A7J2	CASP8	LGG	TCGA-S9-A7J2-01A-11R-A34F-07	1.0459	1	A34F	A	R	LGG	-0.63574	medium	1.03274
																										5699	TCGA-K4-A3WS	MLKL	BLCA	TCGA-K4-A3WS-01A-11R-A22U-07	12.0625	1	A22U	A	R	BLCA	0.378725	medium	3.70736
																										5723	TCGA-C4-A0EZ	RIPK3	BLCA	TCGA-C4-A0EZ-01A-21R-A24X-07	0.4338	1	A24X	A	R	BLCA	-1.03894	low	0.519844
																										181808	TCGA-DU-5874	CASP8	LGG	TCGA-DU-5874-01A-11R-1708-07	1.0488	1	1708	A	R	LGG	-0.774642	low	1.03478
																										5736	TCGA-C4-A0EZ	ZBP1	BLCA	TCGA-C4-A0EZ-01A-21R-A24X-07	0.1037	1	A24X	A	R	BLCA	-1.03894	low	0.142348
																										5743	TCGA-C4-A0EZ	MLKL	BLCA	TCGA-C4-A0EZ-01A-21R-A24X-07	1.7717	1	A24X	A	R	BLCA	-1.03894	low	1.47077
																										5758	TCGA-CF-A47S	RIPK3	BLCA	TCGA-CF-A47S-01A-11R-A23W-07	10.5957	1	A23W	A	R	BLCA	-0.136244	medium	3.53552
																										1368	TCGA-OR-A5K8	CASP8	ACC	TCGA-OR-A5K8-01A-11R-A29S-07	1.0594	1	A29S	A	R	ACC	-2.23112	low	1.04222
																										5784	TCGA-CF-A47S	MLKL	BLCA	TCGA-CF-A47S-01A-11R-A23W-07	6.5201	1	A23W	A	R	BLCA	-0.136244	medium	2.91075
																										5785	TCGA-CF-A47S	ZBP1	BLCA	TCGA-CF-A47S-01A-11R-A23W-07	0.3093	1	A23W	A	R	BLCA	-0.136244	medium	0.388796
																										5808	TCGA-ZF-AA5P	ZBP1	BLCA	TCGA-ZF-AA5P-01A-11R-A39I-07	2.0385	1	A39I	A	R	BLCA	-0.379117	medium	1.60336
																										289513	TCGA-QR-A70K	CASP8	PCPG	TCGA-QR-A70K-01A-12R-A35K-07	1.0621	1	A35K	A	R	PCPG	-1.074	low	1.04411
																										5825	TCGA-ZF-AA5P	MLKL	BLCA	TCGA-ZF-AA5P-01A-11R-A39I-07	8.9905	1	A39I	A	R	BLCA	-0.379117	medium	3.32056
																										5835	TCGA-ZF-AA5P	RIPK3	BLCA	TCGA-ZF-AA5P-01A-11R-A39I-07	8.181	1	A39I	A	R	BLCA	-0.379117	medium	3.19865
																										5840	TCGA-XF-A9SX	MLKL	BLCA	TCGA-XF-A9SX-01A-21R-A39I-07	7.4211	1	A39I	A	R	BLCA	1.07214	high	3.07401
																										5845	TCGA-XF-A9SX	RIPK3	BLCA	TCGA-XF-A9SX-01A-21R-A39I-07	9.6691	1	A39I	A	R	BLCA	1.07214	high	3.41537
																										5858	TCGA-XF-A9SX	CASP8	BLCA	TCGA-XF-A9SX-01A-21R-A39I-07	9.3818	1	A39I	A	R	BLCA	1.07214	high	3.37598
																										5864	TCGA-XF-A9SX	ZBP1	BLCA	TCGA-XF-A9SX-01A-21R-A39I-07	9.554	1	A39I	A	R	BLCA	1.07214	high	3.39972
																										5883	TCGA-FD-A3B8	MLKL	BLCA	TCGA-FD-A3B8-01A-31R-A20F-07	17.3176	1	A20F	A	R	BLCA	1.25669	high	4.19516
																										5889	TCGA-FD-A3B8	CASP8	BLCA	TCGA-FD-A3B8-01A-31R-A20F-07	14.7059	1	A20F	A	R	BLCA	1.25669	high	3.97323
																										5901	TCGA-FD-A3B8	RIPK3	BLCA	TCGA-FD-A3B8-01A-31R-A20F-07	8.4066	1	A20F	A	R	BLCA	1.25669	high	3.23367
																										5915	TCGA-FD-A3B8	ZBP1	BLCA	TCGA-FD-A3B8-01A-31R-A20F-07	5.1379	1	A20F	A	R	BLCA	1.25669	high	2.61775
																										5926	TCGA-CF-A27C	MLKL	BLCA	TCGA-CF-A27C-01A-11R-A16R-07	4.9501	1	A16R	A	R	BLCA	-0.488982	medium	2.57291
																										401452	TCGA-BS-A0V4	CASP8	UCEC	TCGA-BS-A0V4-01A-11R-A14D-07	1.0731	1	A14D	A	R	UCEC	-1.53182	low	1.05179
																										5942	TCGA-CF-A27C	RIPK3	BLCA	TCGA-CF-A27C-01A-11R-A16R-07	14.7934	1	A16R	A	R	BLCA	-0.488982	medium	3.98125
																										5956	TCGA-CF-A27C	ZBP1	BLCA	TCGA-CF-A27C-01A-11R-A16R-07	0.0654	1	A16R	A	R	BLCA	-0.488982	medium	0.0913952
																										5967	TCGA-XF-A9T4	CASP8	BLCA	TCGA-XF-A9T4-01A-11R-A39I-07	21.7383	1	A39I	A	R	BLCA	0.942737	high	4.50705
																										5973	TCGA-XF-A9T4	RIPK3	BLCA	TCGA-XF-A9T4-01A-11R-A39I-07	16.7351	1	A39I	A	R	BLCA	0.942737	high	4.14854
																										5981	TCGA-XF-A9T4	MLKL	BLCA	TCGA-XF-A9T4-01A-11R-A39I-07	15.6649	1	A39I	A	R	BLCA	0.942737	high	4.05874
																										5983	TCGA-XF-A9T4	ZBP1	BLCA	TCGA-XF-A9T4-01A-11R-A39I-07	1.1982	1	A39I	A	R	BLCA	0.942737	high	1.13632
																										6010	TCGA-HQ-A2OF	ZBP1	BLCA	TCGA-HQ-A2OF-01A-11R-A26T-07	0.2182	1	A26T	A	R	BLCA	-0.524673	medium	0.284751
																										191511	TCGA-S9-A6WE	CASP8	LGG	TCGA-S9-A6WE-01A-12R-A33Z-07	1.0834	1	A33Z	A	R	LGG	-0.939094	low	1.05894
																										6021	TCGA-HQ-A2OF	RIPK3	BLCA	TCGA-HQ-A2OF-01A-11R-A26T-07	11.0895	1	A26T	A	R	BLCA	-0.524673	medium	3.59568
																										6022	TCGA-HQ-A2OF	MLKL	BLCA	TCGA-HQ-A2OF-01A-11R-A26T-07	21.1376	1	A26T	A	R	BLCA	-0.524673	medium	4.46843
																										287485	TCGA-RT-A6YA	CASP8	PCPG	TCGA-RT-A6YA-01A-12R-A35K-07	1.0899	1	A35K	A	R	PCPG	-1.35335	low	1.06343
																										6061	TCGA-DK-AA74	ZBP1	BLCA	TCGA-DK-AA74-01A-11R-A39I-07	5.9533	1	A39I	A	R	BLCA	0.676299	medium	2.7977
																										6062	TCGA-DK-AA74	RIPK3	BLCA	TCGA-DK-AA74-01A-11R-A39I-07	6.6073	1	A39I	A	R	BLCA	0.676299	medium	2.92738
																										6082	TCGA-DK-AA74	MLKL	BLCA	TCGA-DK-AA74-01A-11R-A39I-07	11.2447	1	A39I	A	R	BLCA	0.676299	medium	3.61409
																										6093	TCGA-FD-A3SM	ZBP1	BLCA	TCGA-FD-A3SM-01A-11R-A22U-07	0.3949	1	A22U	A	R	BLCA	-0.327071	medium	0.480162
																										6097	TCGA-FD-A3SM	RIPK3	BLCA	TCGA-FD-A3SM-01A-11R-A22U-07	12.1697	1	A22U	A	R	BLCA	-0.327071	medium	3.71915
																										197021	TCGA-CS-4944	CASP8	LGG	TCGA-CS-4944-01A-01R-1470-07	1.0922	1	1470	A	R	LGG	-0.879806	low	1.06502
																										6117	TCGA-FD-A3SM	MLKL	BLCA	TCGA-FD-A3SM-01A-11R-A22U-07	7.2787	1	A22U	A	R	BLCA	-0.327071	medium	3.0494
																										6143	TCGA-KQ-A41P	ZBP1	BLCA	TCGA-KQ-A41P-01A-12R-A33J-07	1.4658	1	A33J	A	R	BLCA	-0.676755	medium	1.30206
																										6147	TCGA-KQ-A41P	RIPK3	BLCA	TCGA-KQ-A41P-01A-12R-A33J-07	12.944	1	A33J	A	R	BLCA	-0.676755	medium	3.80157
																										6148	TCGA-KQ-A41P	MLKL	BLCA	TCGA-KQ-A41P-01A-12R-A33J-07	5.7905	1	A33J	A	R	BLCA	-0.676755	medium	2.76352
																										180160	TCGA-HT-7694	CASP8	LGG	TCGA-HT-7694-01A-11R-2256-07	1.0961	1	2256	A	R	LGG	-0.878919	low	1.06771
																										6185	TCGA-C4-A0F6	MLKL	BLCA	TCGA-C4-A0F6-01A-11R-A10U-07	3.5915	1	A10U	A	R	BLCA	-1.0715	low	2.19897
																										6189	TCGA-C4-A0F6	ZBP1	BLCA	TCGA-C4-A0F6-01A-11R-A10U-07	0.4817	1	A10U	A	R	BLCA	-1.0715	low	0.567253
																										288860	TCGA-RW-A68F	CASP8	PCPG	TCGA-RW-A68F-01A-11R-A35K-07	1.1029	1	A35K	A	R	PCPG	-0.459863	medium	1.07238
																										6194	TCGA-C4-A0F6	RIPK3	BLCA	TCGA-C4-A0F6-01A-11R-A10U-07	13.8564	1	A10U	A	R	BLCA	-1.0715	low	3.89301
																										6220	TCGA-FD-A3B5	MLKL	BLCA	TCGA-FD-A3B5-01A-11R-A20F-07	7.7983	1	A20F	A	R	BLCA	0.0965256	medium	3.13722
																										6221	TCGA-FD-A3B5	RIPK3	BLCA	TCGA-FD-A3B5-01A-11R-A20F-07	2.8022	1	A20F	A	R	BLCA	0.0965256	medium	1.92683
																										6229	TCGA-FD-A3B5	ZBP1	BLCA	TCGA-FD-A3B5-01A-11R-A20F-07	0.3162	1	A20F	A	R	BLCA	0.0965256	medium	0.396379
																										197987	TCGA-HT-8113	CASP8	LGG	TCGA-HT-8113-01A-11R-2404-07	1.1098	1	2404	A	R	LGG	-1.09267	low	1.07711
																										6265	TCGA-4Z-AA80	RIPK3	BLCA	TCGA-4Z-AA80-01A-11R-A39I-07	0.3767	1	A39I	A	R	BLCA	0.596514	medium	0.461214
																										6266	TCGA-4Z-AA80	ZBP1	BLCA	TCGA-4Z-AA80-01A-11R-A39I-07	1.0905	1	A39I	A	R	BLCA	0.596514	medium	1.06385
																										6270	TCGA-4Z-AA80	MLKL	BLCA	TCGA-4Z-AA80-01A-11R-A39I-07	2.5149	1	A39I	A	R	BLCA	0.596514	medium	1.81348
																										293054	TCGA-S7-A7WL	CASP8	PCPG	TCGA-S7-A7WL-01A-11R-A35L-07	1.1108	1	A35L	A	R	PCPG	0.263443	medium	1.07779
																										6303	TCGA-FD-A3B6	ZBP1	BLCA	TCGA-FD-A3B6-01A-21R-A20F-07	7.5916	1	A20F	A	R	BLCA	1.03345	high	3.10293
																										6306	TCGA-FD-A3B6	RIPK3	BLCA	TCGA-FD-A3B6-01A-21R-A20F-07	6.4898	1	A20F	A	R	BLCA	1.03345	high	2.90493
																										6326	TCGA-FD-A3B6	MLKL	BLCA	TCGA-FD-A3B6-01A-21R-A20F-07	27.1013	1	A20F	A	R	BLCA	1.03345	high	4.81256
																										6330	TCGA-FD-A3B6	CASP8	BLCA	TCGA-FD-A3B6-01A-21R-A20F-07	20.2059	1	A20F	A	R	BLCA	1.03345	high	4.40639
																										199824	TCGA-QH-A6X8	CASP8	LGG	TCGA-QH-A6X8-01A-12R-A32Q-07	1.1111	1	A32Q	A	R	LGG	-0.686914	medium	1.07799
																										6348	TCGA-4Z-AA87	ZBP1	BLCA	TCGA-4Z-AA87-01A-11R-A39I-07	1.2761	1	A39I	A	R	BLCA	-1.2354	low	1.18656
																										6358	TCGA-4Z-AA87	RIPK3	BLCA	TCGA-4Z-AA87-01A-11R-A39I-07	0.7063	1	A39I	A	R	BLCA	-1.2354	low	0.770871
																										6363	TCGA-4Z-AA87	MLKL	BLCA	TCGA-4Z-AA87-01A-11R-A39I-07	3.7036	1	A39I	A	R	BLCA	-1.2354	low	2.23377
																										6386	TCGA-DK-A1A6	RIPK3	BLCA	TCGA-DK-A1A6-01A-11R-A13Y-07	0.8528	1	A13Y	A	R	BLCA	1.11725	high	0.889707
																										6389	TCGA-DK-A1A6	ZBP1	BLCA	TCGA-DK-A1A6-01A-11R-A13Y-07	4.9354	1	A13Y	A	R	BLCA	1.11725	high	2.56935
																										6399	TCGA-DK-A1A6	CASP8	BLCA	TCGA-DK-A1A6-01A-11R-A13Y-07	19.2464	1	A13Y	A	R	BLCA	1.11725	high	4.33959
																										6423	TCGA-DK-A1A6	MLKL	BLCA	TCGA-DK-A1A6-01A-11R-A13Y-07	3.5073	1	A13Y	A	R	BLCA	1.11725	high	2.17226
																										337623	TCGA-EB-A5SF	CASP8	SKCM	TCGA-EB-A5SF-01A-11R-A311-07	1.1138	1	A311	A	R	SKCM	-2.02596	low	1.07984
																										6440	TCGA-DK-A1AD	ZBP1	BLCA	TCGA-DK-A1AD-01A-11R-A13Y-07	0.563	1	A13Y	A	R	BLCA	-0.43417	medium	0.644318
																										6450	TCGA-DK-A1AD	MLKL	BLCA	TCGA-DK-A1AD-01A-11R-A13Y-07	6.7052	1	A13Y	A	R	BLCA	-0.43417	medium	2.94583
																										6457	TCGA-DK-A1AD	RIPK3	BLCA	TCGA-DK-A1AD-01A-11R-A13Y-07	4.0708	1	A13Y	A	R	BLCA	-0.43417	medium	2.34221
																										6476	TCGA-FD-A5BS	ZBP1	BLCA	TCGA-FD-A5BS-01A-21R-A26T-07	13.6839	1	A26T	A	R	BLCA	0.0428381	medium	3.87616
																										6494	TCGA-FD-A5BS	MLKL	BLCA	TCGA-FD-A5BS-01A-21R-A26T-07	9.249	1	A26T	A	R	BLCA	0.0428381	medium	3.35741
																										6502	TCGA-FD-A5BS	RIPK3	BLCA	TCGA-FD-A5BS-01A-21R-A26T-07	3.0849	1	A26T	A	R	BLCA	0.0428381	medium	2.0303
																										410685	TCGA-WC-A885	CASP8	UVM	TCGA-WC-A885-01A-11R-A405-07	1.116	1	A405	A	R	UVM	-2.05655	low	1.08134
																										6519	TCGA-2F-A9KW	ZBP1	BLCA	TCGA-2F-A9KW-01A-11R-A38B-07	0.4044	1	A38B	A	R	BLCA	0.113148	medium	0.489954
																										6527	TCGA-2F-A9KW	MLKL	BLCA	TCGA-2F-A9KW-01A-11R-A38B-07	6.2321	1	A38B	A	R	BLCA	0.113148	medium	2.85441
																										186263	TCGA-P5-A730	CASP8	LGG	TCGA-P5-A730-01A-11R-A32Q-07	1.1167	1	A32Q	A	R	LGG	-0.662482	medium	1.08182
																										6549	TCGA-2F-A9KW	RIPK3	BLCA	TCGA-2F-A9KW-01A-11R-A38B-07	7.133	1	A38B	A	R	BLCA	0.113148	medium	3.02379
																										6556	TCGA-DK-AA6T	RIPK3	BLCA	TCGA-DK-AA6T-01A-11R-A39I-07	3.6674	1	A39I	A	R	BLCA	-0.43284	medium	2.22262
																										6568	TCGA-DK-AA6T	MLKL	BLCA	TCGA-DK-AA6T-01A-11R-A39I-07	2.6765	1	A39I	A	R	BLCA	-0.43284	medium	1.87833
																										194709	TCGA-HT-A5R9	CASP8	LGG	TCGA-HT-A5R9-01A-11R-A28M-07	1.1224	1	A28M	A	R	LGG	-1.28851	low	1.0857
																										6584	TCGA-DK-AA6T	ZBP1	BLCA	TCGA-DK-AA6T-01A-11R-A39I-07	0.5566	1	A39I	A	R	BLCA	-0.43284	medium	0.638398
																										6609	TCGA-4Z-AA84	MLKL	BLCA	TCGA-4Z-AA84-01A-11R-A39I-07	9.5702	1	A39I	A	R	BLCA	-0.165957	medium	3.40193
																										6621	TCGA-4Z-AA84	RIPK3	BLCA	TCGA-4Z-AA84-01A-11R-A39I-07	4.0728	1	A39I	A	R	BLCA	-0.165957	medium	2.34278
																										6624	TCGA-4Z-AA84	ZBP1	BLCA	TCGA-4Z-AA84-01A-11R-A39I-07	0.5122	1	A39I	A	R	BLCA	-0.165957	medium	0.596649
																										195771	TCGA-DU-A6S2	CASP8	LGG	TCGA-DU-A6S2-01A-21R-A32Q-07	1.125	1	A32Q	A	R	LGG	-1.03956	low	1.08746
																										6640	TCGA-FJ-A3Z9	ZBP1	BLCA	TCGA-FJ-A3Z9-01A-11R-A26T-07	0.1306	1	A26T	A	R	BLCA	-0.934333	low	0.177089
																										6648	TCGA-FJ-A3Z9	MLKL	BLCA	TCGA-FJ-A3Z9-01A-11R-A26T-07	4.9353	1	A26T	A	R	BLCA	-0.934333	low	2.56932
																										6666	TCGA-FJ-A3Z9	RIPK3	BLCA	TCGA-FJ-A3Z9-01A-11R-A26T-07	13.5743	1	A26T	A	R	BLCA	-0.934333	low	3.86535
																										181884	TCGA-E1-5311	CASP8	LGG	TCGA-E1-5311-01A-01R-1470-07	1.1276	1	1470	A	R	LGG	-0.808009	low	1.08923
																										6682	TCGA-CU-A0YR	ZBP1	BLCA	TCGA-CU-A0YR-01A-12R-A10U-07	1.002	1	A10U	A	R	BLCA	-0.206175	medium	1.00144
																										186463	TCGA-S9-A7QZ	CASP8	LGG	TCGA-S9-A7QZ-01A-12R-A34R-07	1.1366	1	A34R	A	R	LGG	-0.947146	low	1.09532
																										6698	TCGA-CU-A0YR	RIPK3	BLCA	TCGA-CU-A0YR-01A-12R-A10U-07	7.0061	1	A10U	A	R	BLCA	-0.206175	medium	3.0011
																										6720	TCGA-CU-A0YR	MLKL	BLCA	TCGA-CU-A0YR-01A-12R-A10U-07	4.6851	1	A10U	A	R	BLCA	-0.206175	medium	2.50719
																										6729	TCGA-FD-A3B3	ZBP1	BLCA	TCGA-FD-A3B3-01A-12R-A206-07	6.869	1	A206	A	R	BLCA	1.04334	high	2.97618
																										6730	TCGA-FD-A3B3	RIPK3	BLCA	TCGA-FD-A3B3-01A-12R-A206-07	2.884	1	A206	A	R	BLCA	1.04334	high	1.95754
																										6739	TCGA-FD-A3B3	CASP8	BLCA	TCGA-FD-A3B3-01A-12R-A206-07	17.7911	1	A206	A	R	BLCA	1.04334	high	4.23198
																										6758	TCGA-FD-A3B3	MLKL	BLCA	TCGA-FD-A3B3-01A-12R-A206-07	10.749	1	A206	A	R	BLCA	1.04334	high	3.55447
																										291492	TCGA-QR-A707	CASP8	PCPG	TCGA-QR-A707-01A-11R-A35K-07	1.137	1	A35K	A	R	PCPG	-1.05173	low	1.09559
																										6780	TCGA-FD-A43N	ZBP1	BLCA	TCGA-FD-A43N-01A-11R-A23W-07	1.5355	1	A23W	A	R	BLCA	-0.131896	medium	1.34227
																										6781	TCGA-FD-A43N	RIPK3	BLCA	TCGA-FD-A43N-01A-11R-A23W-07	5.1804	1	A23W	A	R	BLCA	-0.131896	medium	2.6277
																										6793	TCGA-FD-A43N	MLKL	BLCA	TCGA-FD-A43N-01A-11R-A23W-07	6.0354	1	A23W	A	R	BLCA	-0.131896	medium	2.81463
																										6807	TCGA-KQ-A41S	ZBP1	BLCA	TCGA-KQ-A41S-01A-12R-A33J-07	0.1663	1	A33J	A	R	BLCA	-0.475308	medium	0.221939
																										178520	TCGA-DU-6393	CASP8	LGG	TCGA-DU-6393-01A-11R-1708-07	1.1377	1	1708	A	R	LGG	-0.434879	medium	1.09606
																										6826	TCGA-KQ-A41S	RIPK3	BLCA	TCGA-KQ-A41S-01A-12R-A33J-07	10.5101	1	A33J	A	R	BLCA	-0.475308	medium	3.52483
																										6842	TCGA-KQ-A41S	MLKL	BLCA	TCGA-KQ-A41S-01A-12R-A33J-07	5.3206	1	A33J	A	R	BLCA	-0.475308	medium	2.66006
																										6847	TCGA-4Z-AA86	ZBP1	BLCA	TCGA-4Z-AA86-01A-11R-A39I-07	5.2202	1	A39I	A	R	BLCA	1.21452	high	2.63696
																										6856	TCGA-4Z-AA86	RIPK3	BLCA	TCGA-4Z-AA86-01A-11R-A39I-07	3.0465	1	A39I	A	R	BLCA	1.21452	high	2.01667
																										6870	TCGA-4Z-AA86	CASP8	BLCA	TCGA-4Z-AA86-01A-11R-A39I-07	11.6458	1	A39I	A	R	BLCA	1.21452	high	3.66059
																										6874	TCGA-4Z-AA86	MLKL	BLCA	TCGA-4Z-AA86-01A-11R-A39I-07	21.7527	1	A39I	A	R	BLCA	1.21452	high	4.50797
																										6890	TCGA-E7-A5KF	ZBP1	BLCA	TCGA-E7-A5KF-01A-11R-A28M-07	0.9848	1	A28M	A	R	BLCA	0.582317	medium	0.988994
																										6896	TCGA-E7-A5KF	RIPK3	BLCA	TCGA-E7-A5KF-01A-11R-A28M-07	22.3523	1	A28M	A	R	BLCA	0.582317	medium	4.54549
																										6911	TCGA-E7-A5KF	MLKL	BLCA	TCGA-E7-A5KF-01A-11R-A28M-07	16.8944	1	A28M	A	R	BLCA	0.582317	medium	4.16144
																										180234	TCGA-TM-A7C5	CASP8	LGG	TCGA-TM-A7C5-01A-11R-A32Q-07	1.1392	1	A32Q	A	R	LGG	-1.19663	low	1.09707
																										6937	TCGA-XF-AAN7	ZBP1	BLCA	TCGA-XF-AAN7-01A-11R-A42T-07	0.2489	1	A42T	A	R	BLCA	-0.106319	medium	0.320658
																										6940	TCGA-XF-AAN7	RIPK3	BLCA	TCGA-XF-AAN7-01A-11R-A42T-07	2.7083	1	A42T	A	R	BLCA	-0.106319	medium	1.89076
																										179699	TCGA-CS-5390	CASP8	LGG	TCGA-CS-5390-01A-02R-1470-07	1.1405	1	1470	A	R	LGG	-0.819732	low	1.09795
																										6961	TCGA-XF-AAN7	MLKL	BLCA	TCGA-XF-AAN7-01A-11R-A42T-07	4.55	1	A42T	A	R	BLCA	-0.106319	medium	2.47249
																										6974	TCGA-DK-AA6M	ZBP1	BLCA	TCGA-DK-AA6M-01A-11R-A39I-07	2.1911	1	A39I	A	R	BLCA	0.967811	high	1.67405
																										6976	TCGA-DK-AA6M	CASP8	BLCA	TCGA-DK-AA6M-01A-11R-A39I-07	10.5859	1	A39I	A	R	BLCA	0.967811	high	3.5343
																										6985	TCGA-DK-AA6M	RIPK3	BLCA	TCGA-DK-AA6M-01A-11R-A39I-07	4.2052	1	A39I	A	R	BLCA	0.967811	high	2.37995
																										7002	TCGA-DK-AA6M	MLKL	BLCA	TCGA-DK-AA6M-01A-11R-A39I-07	13.5242	1	A39I	A	R	BLCA	0.967811	high	3.86039
																										7016	TCGA-CU-A3YL	ZBP1	BLCA	TCGA-CU-A3YL-01A-11R-A22U-07	0.4337	1	A22U	A	R	BLCA	-0.39906	medium	0.519743
																										7017	TCGA-CU-A3YL	RIPK3	BLCA	TCGA-CU-A3YL-01A-11R-A22U-07	11.0617	1	A22U	A	R	BLCA	-0.39906	medium	3.59236
																										5734	TCGA-C4-A0EZ	CASP8	BLCA	TCGA-C4-A0EZ-01A-21R-A24X-07	1.1409	1	A24X	A	R	BLCA	-1.03894	low	1.09822
																										7053	TCGA-CU-A3YL	MLKL	BLCA	TCGA-CU-A3YL-01A-11R-A22U-07	7.3537	1	A22U	A	R	BLCA	-0.39906	medium	3.06242
																										7059	TCGA-ZF-A9RD	ZBP1	BLCA	TCGA-ZF-A9RD-01A-11R-A42T-07	11.207	1	A42T	A	R	BLCA	0.808194	high	3.60964
																										7060	TCGA-ZF-A9RD	RIPK3	BLCA	TCGA-ZF-A9RD-01A-11R-A42T-07	8.9874	1	A42T	A	R	BLCA	0.808194	high	3.32011
																										7072	TCGA-ZF-A9RD	CASP8	BLCA	TCGA-ZF-A9RD-01A-11R-A42T-07	13.3873	1	A42T	A	R	BLCA	0.808194	high	3.84672
																										7094	TCGA-ZF-A9RD	MLKL	BLCA	TCGA-ZF-A9RD-01A-11R-A42T-07	14.2432	1	A42T	A	R	BLCA	0.808194	high	3.93009
																										7101	TCGA-C4-A0F0	RIPK3	BLCA	TCGA-C4-A0F0-01A-12R-A10U-07	0.5822	1	A10U	A	R	BLCA	0.194583	medium	0.661932
																										260835	TCGA-SH-A7BH	CASP8	MESO	TCGA-SH-A7BH-01A-11R-A34F-07	1.1428	1	A34F	A	R	MESO	-0.544173	medium	1.0995
																										7115	TCGA-C4-A0F0	MLKL	BLCA	TCGA-C4-A0F0-01A-12R-A10U-07	14.2388	1	A10U	A	R	BLCA	0.194583	medium	3.92968
																										7134	TCGA-C4-A0F0	ZBP1	BLCA	TCGA-C4-A0F0-01A-12R-A10U-07	0.2512	1	A10U	A	R	BLCA	0.194583	medium	0.323312
																										7148	TCGA-FD-A3SR	ZBP1	BLCA	TCGA-FD-A3SR-01A-11R-A22U-07	1.544	1	A22U	A	R	BLCA	1.84396	high	1.3471
																										7155	TCGA-FD-A3SR	MLKL	BLCA	TCGA-FD-A3SR-01A-11R-A22U-07	20.7659	1	A22U	A	R	BLCA	1.84396	high	4.444
																										7169	TCGA-FD-A3SR	CASP8	BLCA	TCGA-FD-A3SR-01A-11R-A22U-07	10.6168	1	A22U	A	R	BLCA	1.84396	high	3.53814
																										7171	TCGA-FD-A3SR	RIPK3	BLCA	TCGA-FD-A3SR-01A-11R-A22U-07	12.7645	1	A22U	A	R	BLCA	1.84396	high	3.78288
																										7189	TCGA-DK-A6B5	MLKL	BLCA	TCGA-DK-A6B5-01A-11R-A31N-07	18.9418	1	A31N	A	R	BLCA	0.814785	high	4.31772
																										7204	TCGA-DK-A6B5	RIPK3	BLCA	TCGA-DK-A6B5-01A-11R-A31N-07	18.7819	1	A31N	A	R	BLCA	0.814785	high	4.30611
																										7213	TCGA-DK-A6B5	ZBP1	BLCA	TCGA-DK-A6B5-01A-11R-A31N-07	0.8546	1	A31N	A	R	BLCA	0.814785	high	0.891108
																										7215	TCGA-DK-A6B5	CASP8	BLCA	TCGA-DK-A6B5-01A-11R-A31N-07	19.1022	1	A31N	A	R	BLCA	0.814785	high	4.32928
																										7230	TCGA-HQ-A5ND	RIPK3	BLCA	TCGA-HQ-A5ND-01A-11R-A26T-07	1.8746	1	A26T	A	R	BLCA	0.436949	medium	1.52336
																										7237	TCGA-HQ-A5ND	MLKL	BLCA	TCGA-HQ-A5ND-01A-11R-A26T-07	14.6728	1	A26T	A	R	BLCA	0.436949	medium	3.97019
																										7259	TCGA-HQ-A5ND	ZBP1	BLCA	TCGA-HQ-A5ND-01A-11R-A26T-07	0.2875	1	A26T	A	R	BLCA	0.436949	medium	0.364572
																										193690	TCGA-DU-7008	CASP8	LGG	TCGA-DU-7008-01A-11R-2027-07	1.147	1	2027	A	R	LGG	-1.1421	low	1.10232
																										7272	TCGA-DK-AA76	RIPK3	BLCA	TCGA-DK-AA76-01A-11R-A39I-07	8.8799	1	A39I	A	R	BLCA	-0.412447	medium	3.3045
																										7276	TCGA-DK-AA76	MLKL	BLCA	TCGA-DK-AA76-01A-11R-A39I-07	4.6533	1	A39I	A	R	BLCA	-0.412447	medium	2.49909
																										7281	TCGA-DK-AA76	ZBP1	BLCA	TCGA-DK-AA76-01A-11R-A39I-07	0.0311	1	A39I	A	R	BLCA	-0.412447	medium	0.0441843
																										383487	TCGA-BS-A0V7	CASP8	UCEC	TCGA-BS-A0V7-01A-21R-A118-07	1.1504	1	A118	A	R	UCEC	-1.28353	low	1.10461
																										7311	TCGA-CF-A47V	ZBP1	BLCA	TCGA-CF-A47V-01A-11R-A23W-07	2.6308	1	A23W	A	R	BLCA	0.473964	medium	1.86029
																										7313	TCGA-CF-A47V	MLKL	BLCA	TCGA-CF-A47V-01A-11R-A23W-07	13.5838	1	A23W	A	R	BLCA	0.473964	medium	3.86629
																										7317	TCGA-CF-A47V	RIPK3	BLCA	TCGA-CF-A47V-01A-11R-A23W-07	14.4714	1	A23W	A	R	BLCA	0.473964	medium	3.95153
																										192585	TCGA-VM-A8CA	CASP8	LGG	TCGA-VM-A8CA-01A-11R-A36H-07	1.1537	1	A36H	A	R	LGG	-0.80504	low	1.10682
																										7352	TCGA-E7-A3Y1	RIPK3	BLCA	TCGA-E7-A3Y1-01A-11R-A22U-07	9.9959	1	A22U	A	R	BLCA	-0.932166	low	3.45889
																										7356	TCGA-E7-A3Y1	ZBP1	BLCA	TCGA-E7-A3Y1-01A-11R-A22U-07	0.103	1	A22U	A	R	BLCA	-0.932166	low	0.141433
																										183219	TCGA-DB-5279	CASP8	LGG	TCGA-DB-5279-01A-03R-2347-07	1.1569	1	2347	A	R	LGG	-0.717636	medium	1.10896
																										7377	TCGA-E7-A3Y1	MLKL	BLCA	TCGA-E7-A3Y1-01A-11R-A22U-07	5.8127	1	A22U	A	R	BLCA	-0.932166	low	2.76823
																										7394	TCGA-ZF-AA53	ZBP1	BLCA	TCGA-ZF-AA53-01A-11R-A39I-07	1.7025	1	A39I	A	R	BLCA	0.615947	medium	1.43429
																										7407	TCGA-ZF-AA53	RIPK3	BLCA	TCGA-ZF-AA53-01A-11R-A39I-07	1.9813	1	A39I	A	R	BLCA	0.615947	medium	1.57594
																										181478	TCGA-S9-A7IS	CASP8	LGG	TCGA-S9-A7IS-01A-11R-A34F-07	1.158	1	A34F	A	R	LGG	-0.243812	medium	1.10969
																										7430	TCGA-ZF-AA53	MLKL	BLCA	TCGA-ZF-AA53-01A-11R-A39I-07	9.2071	1	A39I	A	R	BLCA	0.615947	medium	3.3515
																										7443	TCGA-ZF-A9R7	CASP8	BLCA	TCGA-ZF-A9R7-01A-11R-A38B-07	18.36	1	A38B	A	R	BLCA	0.876668	high	4.27501
																										7447	TCGA-ZF-A9R7	RIPK3	BLCA	TCGA-ZF-A9R7-01A-11R-A38B-07	16.447	1	A38B	A	R	BLCA	0.876668	high	4.12491
																										7448	TCGA-ZF-A9R7	ZBP1	BLCA	TCGA-ZF-A9R7-01A-11R-A38B-07	7.2466	1	A38B	A	R	BLCA	0.876668	high	3.0438
																										7471	TCGA-ZF-A9R7	MLKL	BLCA	TCGA-ZF-A9R7-01A-11R-A38B-07	29.9887	1	A38B	A	R	BLCA	0.876668	high	4.95367
																										184714	TCGA-QH-A65X	CASP8	LGG	TCGA-QH-A65X-01A-11R-A32Q-07	1.159	1	A32Q	A	R	LGG	-0.621557	medium	1.11036
																										7495	TCGA-GV-A40G	ZBP1	BLCA	TCGA-GV-A40G-01A-11R-A23N-07	0.0661	1	A23N	A	R	BLCA	-0.491065	medium	0.0923428
																										7509	TCGA-GV-A40G	RIPK3	BLCA	TCGA-GV-A40G-01A-11R-A23N-07	5.1369	1	A23N	A	R	BLCA	-0.491065	medium	2.61751
																										7515	TCGA-GV-A40G	MLKL	BLCA	TCGA-GV-A40G-01A-11R-A23N-07	9.2176	1	A23N	A	R	BLCA	-0.491065	medium	3.35298
																										255489	TCGA-63-A5MH	CASP8	LUSC	TCGA-63-A5MH-01A-12R-A27Q-07	1.1649	1	A27Q	A	R	LUSC	0.0277339	medium	1.1143
																										7547	TCGA-4Z-AA7M	ZBP1	BLCA	TCGA-4Z-AA7M-01A-11R-A39I-07	0.2386	1	A39I	A	R	BLCA	-0.648467	medium	0.30871
																										7550	TCGA-4Z-AA7M	RIPK3	BLCA	TCGA-4Z-AA7M-01A-11R-A39I-07	4.3676	1	A39I	A	R	BLCA	-0.648467	medium	2.42428
																										7559	TCGA-4Z-AA7M	MLKL	BLCA	TCGA-4Z-AA7M-01A-11R-A39I-07	8.2337	1	A39I	A	R	BLCA	-0.648467	medium	3.20691
																										7573	TCGA-BT-A2LD	ZBP1	BLCA	TCGA-BT-A2LD-01A-12R-A20F-07	1.2083	1	A20F	A	R	BLCA	0.640185	medium	1.14294
																										190152	TCGA-HT-8558	CASP8	LGG	TCGA-HT-8558-01A-21R-2404-07	1.1671	1	2404	A	R	LGG	-1.15808	low	1.11577
																										7578	TCGA-BT-A2LD	MLKL	BLCA	TCGA-BT-A2LD-01A-12R-A20F-07	2.1939	1	A20F	A	R	BLCA	0.640185	medium	1.67532
																										7586	TCGA-BT-A2LD	RIPK3	BLCA	TCGA-BT-A2LD-01A-12R-A20F-07	0.8891	1	A20F	A	R	BLCA	0.640185	medium	0.917699
																										7621	TCGA-4Z-AA82	CASP8	BLCA	TCGA-4Z-AA82-01A-11R-A39I-07	19.1535	1	A39I	A	R	BLCA	0.774899	high	4.33296
																										7624	TCGA-4Z-AA82	ZBP1	BLCA	TCGA-4Z-AA82-01A-11R-A39I-07	2.7905	1	A39I	A	R	BLCA	0.774899	high	1.92239
																										7627	TCGA-4Z-AA82	MLKL	BLCA	TCGA-4Z-AA82-01A-11R-A39I-07	11.7559	1	A39I	A	R	BLCA	0.774899	high	3.67309
																										7631	TCGA-4Z-AA82	RIPK3	BLCA	TCGA-4Z-AA82-01A-11R-A39I-07	3.2958	1	A39I	A	R	BLCA	0.774899	high	2.10293
																										7655	TCGA-FD-A62P	MLKL	BLCA	TCGA-FD-A62P-01A-32R-A30C-07	7.5823	1	A30C	A	R	BLCA	-0.28485	medium	3.10136
																										7665	TCGA-FD-A62P	RIPK3	BLCA	TCGA-FD-A62P-01A-32R-A30C-07	5.0673	1	A30C	A	R	BLCA	-0.28485	medium	2.60105
																										409184	TCGA-VD-AA8M	CASP8	UVM	TCGA-VD-AA8M-01A-11R-A405-07	1.1683	1	A405	A	R	UVM	-1.18335	low	1.11656
																										7674	TCGA-FD-A62P	ZBP1	BLCA	TCGA-FD-A62P-01A-32R-A30C-07	0.7312	1	A30C	A	R	BLCA	-0.28485	medium	0.791772
																										7694	TCGA-DK-AA6U	MLKL	BLCA	TCGA-DK-AA6U-01A-11R-A39I-07	8.9183	1	A39I	A	R	BLCA	0.631762	medium	3.31009
																										185399	TCGA-HW-7489	CASP8	LGG	TCGA-HW-7489-01A-11R-2027-07	1.1811	1	2027	A	R	LGG	-1.00021	low	1.12506
																										7713	TCGA-DK-AA6U	ZBP1	BLCA	TCGA-DK-AA6U-01A-11R-A39I-07	1.8167	1	A39I	A	R	BLCA	0.631762	medium	1.49401
																										7720	TCGA-DK-AA6U	RIPK3	BLCA	TCGA-DK-AA6U-01A-11R-A39I-07	9.8785	1	A39I	A	R	BLCA	0.631762	medium	3.44341
																										7732	TCGA-FD-A3N6	MLKL	BLCA	TCGA-FD-A3N6-01A-11R-A21D-07	8.2513	1	A21D	A	R	BLCA	0.886089	high	3.20966
																										7749	TCGA-FD-A3N6	RIPK3	BLCA	TCGA-FD-A3N6-01A-11R-A21D-07	3.9393	1	A21D	A	R	BLCA	0.886089	high	2.30431
																										7763	TCGA-FD-A3N6	ZBP1	BLCA	TCGA-FD-A3N6-01A-11R-A21D-07	0.8237	1	A21D	A	R	BLCA	0.886089	high	0.866868
																										7767	TCGA-FD-A3N6	CASP8	BLCA	TCGA-FD-A3N6-01A-11R-A21D-07	18.7034	1	A21D	A	R	BLCA	0.886089	high	4.30037
																										179338	TCGA-P5-A77W	CASP8	LGG	TCGA-P5-A77W-01A-11R-A32Q-07	1.1813	1	A32Q	A	R	LGG	-1.12281	low	1.12519
																										7802	TCGA-2F-A9KR	ZBP1	BLCA	TCGA-2F-A9KR-01A-11R-A38B-07	0.6396	1	A38B	A	R	BLCA	0.240151	medium	0.713344
																										7805	TCGA-2F-A9KR	RIPK3	BLCA	TCGA-2F-A9KR-01A-11R-A38B-07	9.7073	1	A38B	A	R	BLCA	0.240151	medium	3.42052
																										7812	TCGA-2F-A9KR	MLKL	BLCA	TCGA-2F-A9KR-01A-11R-A38B-07	16.4396	1	A38B	A	R	BLCA	0.240151	medium	4.1243
																										198903	TCGA-TM-A7CA	CASP8	LGG	TCGA-TM-A7CA-01A-21R-A33Z-07	1.1829	1	A33Z	A	R	LGG	-1.04061	low	1.12625
																										7824	TCGA-BL-A13J	RIPK3	BLCA	TCGA-BL-A13J-01A-11R-A277-07	6.3817	1	A277	A	R	BLCA	-0.492896	medium	2.88395
																										7832	TCGA-BL-A13J	ZBP1	BLCA	TCGA-BL-A13J-01A-11R-A277-07	0.6569	1	A277	A	R	BLCA	-0.492896	medium	0.728487
																										7842	TCGA-BL-A13J	MLKL	BLCA	TCGA-BL-A13J-01A-11R-A277-07	13.3671	1	A277	A	R	BLCA	-0.492896	medium	3.8447
																										7860	TCGA-CF-A3MF	RIPK3	BLCA	TCGA-CF-A3MF-01A-12R-A21D-07	1.5504	1	A21D	A	R	BLCA	-2.70982	low	1.35072
																										7863	TCGA-CF-A3MF	ZBP1	BLCA	TCGA-CF-A3MF-01A-12R-A21D-07	0.0523	1	A21D	A	R	BLCA	-2.70982	low	0.0735461
																										141956	TCGA-KN-8431	CASP8	KICH	TCGA-KN-8431-01A-11R-2315-07	1.1861	1	2315	A	R	KICH	-1.81953	low	1.12836
																										7873	TCGA-CF-A3MF	MLKL	BLCA	TCGA-CF-A3MF-01A-12R-A21D-07	0.7802	1	A21D	A	R	BLCA	-2.70982	low	0.832039
																										7899	TCGA-CU-A3KJ	ZBP1	BLCA	TCGA-CU-A3KJ-01A-11R-A21D-07	0.2373	1	A21D	A	R	BLCA	-0.0661868	medium	0.307195
																										199026	TCGA-DB-A64X	CASP8	LGG	TCGA-DB-A64X-01A-11R-A29R-07	1.1916	1	A29R	A	R	LGG	-0.937311	low	1.13198
																										7913	TCGA-CU-A3KJ	RIPK3	BLCA	TCGA-CU-A3KJ-01A-11R-A21D-07	3.8518	1	A21D	A	R	BLCA	-0.0661868	medium	2.27852
																										7934	TCGA-CU-A3KJ	MLKL	BLCA	TCGA-CU-A3KJ-01A-11R-A21D-07	11.3623	1	A21D	A	R	BLCA	-0.0661868	medium	3.62788
																										253388	TCGA-37-4129	CASP8	LUSC	TCGA-37-4129-01A-01R-1100-07	1.194	1	1100	A	R	LUSC	-0.764347	low	1.13356
																										7949	TCGA-FD-A6TC	RIPK3	BLCA	TCGA-FD-A6TC-01A-21R-A33J-07	5.2954	1	A33J	A	R	BLCA	-0.00309085	medium	2.6543
																										7952	TCGA-FD-A6TC	ZBP1	BLCA	TCGA-FD-A6TC-01A-21R-A33J-07	2.513	1	A33J	A	R	BLCA	-0.00309085	medium	1.8127
																										7964	TCGA-FD-A6TC	MLKL	BLCA	TCGA-FD-A6TC-01A-21R-A33J-07	6.9529	1	A33J	A	R	BLCA	-0.00309085	medium	2.99148
																										7981	TCGA-BL-A0C8	ZBP1	BLCA	TCGA-BL-A0C8-01A-11R-A277-07	0.4118	1	A277	A	R	BLCA	0.0554099	medium	0.497536
																										7984	TCGA-BL-A0C8	RIPK3	BLCA	TCGA-BL-A0C8-01A-11R-A277-07	6.9979	1	A277	A	R	BLCA	0.0554099	medium	2.99962
																										7993	TCGA-BL-A0C8	MLKL	BLCA	TCGA-BL-A0C8-01A-11R-A277-07	3.875	1	A277	A	R	BLCA	0.0554099	medium	2.2854
																										184171	TCGA-DH-A7UR	CASP8	LGG	TCGA-DH-A7UR-01A-11R-A33Z-07	1.1956	1	A33Z	A	R	LGG	-0.887307	low	1.13462
																										8025	TCGA-XF-A8HB	RIPK3	BLCA	TCGA-XF-A8HB-01A-11R-A36F-07	7.4199	1	A36F	A	R	BLCA	-0.488575	medium	3.0738
																										8027	TCGA-XF-A8HB	ZBP1	BLCA	TCGA-XF-A8HB-01A-11R-A36F-07	0.0686	1	A36F	A	R	BLCA	-0.488575	medium	0.0957219
																										287915	TCGA-QR-A7IP	CASP8	PCPG	TCGA-QR-A7IP-01A-11R-A35K-07	1.1976	1	A35K	A	R	PCPG	-1.03351	low	1.13593
																										8059	TCGA-XF-A8HB	MLKL	BLCA	TCGA-XF-A8HB-01A-11R-A36F-07	7.4127	1	A36F	A	R	BLCA	-0.488575	medium	3.07257
																										8066	TCGA-XF-AAN1	ZBP1	BLCA	TCGA-XF-AAN1-01A-31R-A42T-07	0.6751	1	A42T	A	R	BLCA	0.324272	medium	0.744247
																										8067	TCGA-XF-AAN1	RIPK3	BLCA	TCGA-XF-AAN1-01A-31R-A42T-07	13.3476	1	A42T	A	R	BLCA	0.324272	medium	3.84274
																										194111	TCGA-DU-A7T6	CASP8	LGG	TCGA-DU-A7T6-01A-11R-A33Z-07	1.1984	1	A33Z	A	R	LGG	-0.972315	low	1.13645
																										8080	TCGA-XF-AAN1	MLKL	BLCA	TCGA-XF-AAN1-01A-31R-A42T-07	11.2106	1	A42T	A	R	BLCA	0.324272	medium	3.61006
																										8109	TCGA-FJ-A871	RIPK3	BLCA	TCGA-FJ-A871-01A-11R-A352-07	1.0781	1	A352	A	R	BLCA	-0.53635	medium	1.05527
																										8113	TCGA-FJ-A871	ZBP1	BLCA	TCGA-FJ-A871-01A-11R-A352-07	0.1094	1	A352	A	R	BLCA	-0.53635	medium	0.14978
																										8135	TCGA-FJ-A871	MLKL	BLCA	TCGA-FJ-A871-01A-11R-A352-07	4.7314	1	A352	A	R	BLCA	-0.53635	medium	2.51889
																										194142	TCGA-TM-A84M	CASP8	LGG	TCGA-TM-A84M-01A-11R-A36H-07	1.2029	1	A36H	A	R	LGG	-0.865206	low	1.1394
																										8150	TCGA-UY-A9PA	RIPK3	BLCA	TCGA-UY-A9PA-01A-11R-A38B-07	13.6199	1	A38B	A	R	BLCA	2.06054	high	3.86986
																										8162	TCGA-UY-A9PA	ZBP1	BLCA	TCGA-UY-A9PA-01A-11R-A38B-07	13.511	1	A38B	A	R	BLCA	2.06054	high	3.85908
																										8165	TCGA-UY-A9PA	MLKL	BLCA	TCGA-UY-A9PA-01A-11R-A38B-07	25.6773	1	A38B	A	R	BLCA	2.06054	high	4.73754
																										8182	TCGA-UY-A9PA	CASP8	BLCA	TCGA-UY-A9PA-01A-11R-A38B-07	21.3988	1	A38B	A	R	BLCA	2.06054	high	4.48535
																										8191	TCGA-E7-A4IJ	RIPK3	BLCA	TCGA-E7-A4IJ-01A-31R-A26T-07	14.0712	1	A26T	A	R	BLCA	0.512076	medium	3.91372
																										8195	TCGA-E7-A4IJ	ZBP1	BLCA	TCGA-E7-A4IJ-01A-31R-A26T-07	2.2811	1	A26T	A	R	BLCA	0.512076	medium	1.71418
																										8201	TCGA-E7-A4IJ	MLKL	BLCA	TCGA-E7-A4IJ-01A-31R-A26T-07	9.9479	1	A26T	A	R	BLCA	0.512076	medium	3.45258
																										214043	TCGA-DD-A73G	CASP8	LIHC	TCGA-DD-A73G-01A-22R-A32O-07	1.2036	1	A32O	A	R	LIHC	-1.527	low	1.13986
																										8241	TCGA-XF-AAMZ	ZBP1	BLCA	TCGA-XF-AAMZ-01A-11R-A42T-07	0.7922	1	A42T	A	R	BLCA	-0.867032	low	0.841732
																										324172	TCGA-DX-A8BZ	CASP8	SARC	TCGA-DX-A8BZ-01A-11R-A37L-07	1.2042	1	A37L	A	R	SARC	-0.562922	medium	1.14026
																										8251	TCGA-XF-AAMZ	RIPK3	BLCA	TCGA-XF-AAMZ-01A-11R-A42T-07	2.1297	1	A42T	A	R	BLCA	-0.867032	low	1.64602
																										8267	TCGA-XF-AAMZ	MLKL	BLCA	TCGA-XF-AAMZ-01A-11R-A42T-07	8.4344	1	A42T	A	R	BLCA	-0.867032	low	3.23793
																										8277	TCGA-XF-AAMR	ZBP1	BLCA	TCGA-XF-AAMR-01A-31R-A42T-07	0.7235	1	A42T	A	R	BLCA	-0.232459	medium	0.785341
																										185477	TCGA-TQ-A7RO	CASP8	LGG	TCGA-TQ-A7RO-01A-11R-A33Z-07	1.207	1	A33Z	A	R	LGG	-0.492041	medium	1.14209
																										8295	TCGA-XF-AAMR	RIPK3	BLCA	TCGA-XF-AAMR-01A-31R-A42T-07	9.3968	1	A42T	A	R	BLCA	-0.232459	medium	3.37807
																										8297	TCGA-XF-AAMR	MLKL	BLCA	TCGA-XF-AAMR-01A-31R-A42T-07	9.7044	1	A42T	A	R	BLCA	-0.232459	medium	3.42013
																										8323	TCGA-BT-A42E	ZBP1	BLCA	TCGA-BT-A42E-01A-11R-A23W-07	1.9554	1	A23W	A	R	BLCA	0.634274	medium	1.56335
																										8326	TCGA-BT-A42E	RIPK3	BLCA	TCGA-BT-A42E-01A-11R-A23W-07	2.7364	1	A23W	A	R	BLCA	0.634274	medium	1.90165
																										290146	TCGA-WB-A821	CASP8	PCPG	TCGA-WB-A821-01A-11R-A35L-07	1.2165	1	A35L	A	R	PCPG	-0.931188	low	1.14828
																										8349	TCGA-BT-A42E	MLKL	BLCA	TCGA-BT-A42E-01A-11R-A23W-07	11.6609	1	A23W	A	R	BLCA	0.634274	medium	3.66231
																										8361	TCGA-K4-A6FZ	ZBP1	BLCA	TCGA-K4-A6FZ-01A-11R-A31N-07	3.2571	1	A31N	A	R	BLCA	1.02938	high	2.08987
																										8362	TCGA-K4-A6FZ	RIPK3	BLCA	TCGA-K4-A6FZ-01A-11R-A31N-07	11.6467	1	A31N	A	R	BLCA	1.02938	high	3.66069
																										8368	TCGA-K4-A6FZ	CASP8	BLCA	TCGA-K4-A6FZ-01A-11R-A31N-07	23.2822	1	A31N	A	R	BLCA	1.02938	high	4.60183
																										8393	TCGA-K4-A6FZ	MLKL	BLCA	TCGA-K4-A6FZ-01A-11R-A31N-07	17.9251	1	A31N	A	R	BLCA	1.02938	high	4.24223
																										193592	TCGA-HT-7475	CASP8	LGG	TCGA-HT-7475-01A-11R-2027-07	1.2232	1	2027	A	R	LGG	-0.934288	low	1.15264
																										8412	TCGA-DK-A1AF	ZBP1	BLCA	TCGA-DK-A1AF-01A-11R-A13Y-07	2.0225	1	A13Y	A	R	BLCA	0.35864	medium	1.59574
																										8416	TCGA-DK-A1AF	RIPK3	BLCA	TCGA-DK-A1AF-01A-11R-A13Y-07	11.1281	1	A13Y	A	R	BLCA	0.35864	medium	3.60028
																										8428	TCGA-DK-A1AF	MLKL	BLCA	TCGA-DK-A1AF-01A-11R-A13Y-07	16.1378	1	A13Y	A	R	BLCA	0.35864	medium	4.09911
																										8444	TCGA-FD-A6TB	RIPK3	BLCA	TCGA-FD-A6TB-01A-12R-A33J-07	7.0647	1	A33J	A	R	BLCA	0.552285	medium	3.01162
																										8449	TCGA-FD-A6TB	ZBP1	BLCA	TCGA-FD-A6TB-01A-12R-A33J-07	3.6609	1	A33J	A	R	BLCA	0.552285	medium	2.22061
																										290672	TCGA-SR-A6MR	CASP8	PCPG	TCGA-SR-A6MR-01A-11R-A35L-07	1.2305	1	A35L	A	R	PCPG	-1.16679	low	1.15737
																										8473	TCGA-FD-A6TB	MLKL	BLCA	TCGA-FD-A6TB-01A-12R-A33J-07	9.1446	1	A33J	A	R	BLCA	0.552285	medium	3.34264
																										8494	TCGA-GU-AATO	RIPK3	BLCA	TCGA-GU-AATO-01A-11R-A39I-07	17.3826	1	A39I	A	R	BLCA	-0.231289	medium	4.20027
																										8502	TCGA-GU-AATO	ZBP1	BLCA	TCGA-GU-AATO-01A-11R-A39I-07	2.838	1	A39I	A	R	BLCA	-0.231289	medium	1.94035
																										199352	TCGA-R8-A73M	CASP8	LGG	TCGA-R8-A73M-01A-11R-A32Q-07	1.2366	1	A32Q	A	R	LGG	-0.836571	low	1.16131
																										8525	TCGA-GU-AATO	MLKL	BLCA	TCGA-GU-AATO-01A-11R-A39I-07	3.7361	1	A39I	A	R	BLCA	-0.231289	medium	2.2437
																										8527	TCGA-BT-A20U	RIPK3	BLCA	TCGA-BT-A20U-01A-11R-A14Y-07	7.8352	1	A14Y	A	R	BLCA	0.0228179	medium	3.14326
																										8529	TCGA-BT-A20U	ZBP1	BLCA	TCGA-BT-A20U-01A-11R-A14Y-07	0.2817	1	A14Y	A	R	BLCA	0.0228179	medium	0.358059
																										409691	TCGA-YZ-A985	CASP8	UVM	TCGA-YZ-A985-01A-11R-A405-07	1.2392	1	A405	A	R	UVM	-1.77494	low	1.16298
																										8564	TCGA-BT-A20U	MLKL	BLCA	TCGA-BT-A20U-01A-11R-A14Y-07	6.1322	1	A14Y	A	R	BLCA	0.0228179	medium	2.83435
																										8571	TCGA-DK-A1AA	RIPK3	BLCA	TCGA-DK-A1AA-01A-11R-A13Y-07	10.1602	1	A13Y	A	R	BLCA	-0.0616922	medium	3.48029
																										293307	TCGA-QR-A70X	CASP8	PCPG	TCGA-QR-A70X-01A-11R-A35K-07	1.2446	1	A35K	A	R	PCPG	-1.16212	low	1.16646
																										8591	TCGA-DK-A1AA	ZBP1	BLCA	TCGA-DK-A1AA-01A-11R-A13Y-07	0.1471	1	A13Y	A	R	BLCA	-0.0616922	medium	0.197991
																										8601	TCGA-DK-A1AA	MLKL	BLCA	TCGA-DK-A1AA-01A-11R-A13Y-07	11.5625	1	A13Y	A	R	BLCA	-0.0616922	medium	3.65105
																										8633	TCGA-GV-A3JW	ZBP1	BLCA	TCGA-GV-A3JW-01A-11R-A20F-07	0.1495	1	A20F	A	R	BLCA	-0.772678	low	0.201006
																										8635	TCGA-GV-A3JW	RIPK3	BLCA	TCGA-GV-A3JW-01A-11R-A20F-07	1.7676	1	A20F	A	R	BLCA	-0.772678	low	1.46864
																										188640	TCGA-S9-A6WD	CASP8	LGG	TCGA-S9-A6WD-01A-12R-A33Z-07	1.2478	1	A33Z	A	R	LGG	-0.835259	low	1.16851
																										8643	TCGA-GV-A3JW	MLKL	BLCA	TCGA-GV-A3JW-01A-11R-A20F-07	4.8362	1	A20F	A	R	BLCA	-0.772678	low	2.54503
																										290846	TCGA-RW-A68G	CASP8	PCPG	TCGA-RW-A68G-01A-11R-A35K-07	1.2479	1	A35K	A	R	PCPG	-1.68597	low	1.16858
																										8675	TCGA-FD-A5BZ	RIPK3	BLCA	TCGA-FD-A5BZ-01A-11R-A28M-07	7.8437	1	A28M	A	R	BLCA	0.256881	medium	3.14465
																										8682	TCGA-FD-A5BZ	ZBP1	BLCA	TCGA-FD-A5BZ-01A-11R-A28M-07	2.5575	1	A28M	A	R	BLCA	0.256881	medium	1.83086
																										8686	TCGA-FD-A5BZ	MLKL	BLCA	TCGA-FD-A5BZ-01A-11R-A28M-07	5.0364	1	A28M	A	R	BLCA	0.256881	medium	2.59369
																										180327	TCGA-S9-A6UB	CASP8	LGG	TCGA-S9-A6UB-01A-21R-A33Z-07	1.253	1	A33Z	A	R	LGG	-0.625509	medium	1.17185
																										8708	TCGA-ZF-A9R9	ZBP1	BLCA	TCGA-ZF-A9R9-01A-11R-A38B-07	0.8584	1	A38B	A	R	BLCA	-1.15506	low	0.894061
																										8716	TCGA-ZF-A9R9	MLKL	BLCA	TCGA-ZF-A9R9-01A-11R-A38B-07	2.3336	1	A38B	A	R	BLCA	-1.15506	low	1.73708
																										8718	TCGA-ZF-A9R9	RIPK3	BLCA	TCGA-ZF-A9R9-01A-11R-A38B-07	0.5314	1	A38B	A	R	BLCA	-1.15506	low	0.614851
																										197458	TCGA-HW-7491	CASP8	LGG	TCGA-HW-7491-01A-11R-2027-07	1.2533	1	2027	A	R	LGG	-1.04377	low	1.17204
																										8754	TCGA-G2-AA3F	ZBP1	BLCA	TCGA-G2-AA3F-01A-12R-A42T-07	0.1497	1	A42T	A	R	BLCA	-0.848844	low	0.201257
																										8763	TCGA-G2-AA3F	RIPK3	BLCA	TCGA-G2-AA3F-01A-12R-A42T-07	1.7177	1	A42T	A	R	BLCA	-0.848844	low	1.44239
																										8770	TCGA-G2-AA3F	MLKL	BLCA	TCGA-G2-AA3F-01A-12R-A42T-07	3.2481	1	A42T	A	R	BLCA	-0.848844	low	2.08682
																										8792	TCGA-ZF-AA5H	RIPK3	BLCA	TCGA-ZF-AA5H-01A-11R-A39I-07	2.6463	1	A39I	A	R	BLCA	1.31486	high	1.86643
																										8795	TCGA-ZF-AA5H	CASP8	BLCA	TCGA-ZF-AA5H-01A-11R-A39I-07	13.8553	1	A39I	A	R	BLCA	1.31486	high	3.89291
																										8796	TCGA-ZF-AA5H	ZBP1	BLCA	TCGA-ZF-AA5H-01A-11R-A39I-07	7.1418	1	A39I	A	R	BLCA	1.31486	high	3.02535
																										8811	TCGA-ZF-AA5H	MLKL	BLCA	TCGA-ZF-AA5H-01A-11R-A39I-07	32.2764	1	A39I	A	R	BLCA	1.31486	high	5.05643
																										8826	TCGA-XF-A8HD	CASP8	BLCA	TCGA-XF-A8HD-01A-11R-A36F-07	23.9748	1	A36F	A	R	BLCA	1.68285	high	4.6424
																										8832	TCGA-XF-A8HD	RIPK3	BLCA	TCGA-XF-A8HD-01A-11R-A36F-07	19.0926	1	A36F	A	R	BLCA	1.68285	high	4.32859
																										8840	TCGA-XF-A8HD	ZBP1	BLCA	TCGA-XF-A8HD-01A-11R-A36F-07	73.3859	1	A36F	A	R	BLCA	1.68285	high	6.21696
																										8860	TCGA-XF-A8HD	MLKL	BLCA	TCGA-XF-A8HD-01A-11R-A36F-07	15.7894	1	A36F	A	R	BLCA	1.68285	high	4.06948
																										8867	TCGA-FD-A6TH	ZBP1	BLCA	TCGA-FD-A6TH-01A-11R-A32O-07	0.9645	1	A32O	A	R	BLCA	0.640956	medium	0.974162
																										190107	TCGA-P5-A737	CASP8	LGG	TCGA-P5-A737-01A-11R-A32Q-07	1.2566	1	A32Q	A	R	LGG	-0.867081	low	1.17415
																										8896	TCGA-FD-A6TH	RIPK3	BLCA	TCGA-FD-A6TH-01A-11R-A32O-07	7.7665	1	A32O	A	R	BLCA	0.640956	medium	3.132
																										8900	TCGA-FD-A6TH	MLKL	BLCA	TCGA-FD-A6TH-01A-11R-A32O-07	5.3024	1	A32O	A	R	BLCA	0.640956	medium	2.6559
																										8912	TCGA-4Z-AA7O	ZBP1	BLCA	TCGA-4Z-AA7O-01A-31R-A39I-07	0.924	1	A39I	A	R	BLCA	-0.108011	medium	0.944109
																										8913	TCGA-4Z-AA7O	RIPK3	BLCA	TCGA-4Z-AA7O-01A-31R-A39I-07	8.8109	1	A39I	A	R	BLCA	-0.108011	medium	3.29439
																										8927	TCGA-4Z-AA7O	MLKL	BLCA	TCGA-4Z-AA7O-01A-31R-A39I-07	8.273	1	A39I	A	R	BLCA	-0.108011	medium	3.21304
																										193644	TCGA-E1-A7YU	CASP8	LGG	TCGA-E1-A7YU-01A-11R-A34R-07	1.2577	1	A34R	A	R	LGG	-1.07144	low	1.17485
																										293447	TCGA-QR-A6GR	CASP8	PCPG	TCGA-QR-A6GR-01A-11R-A35K-07	1.2584	1	A35K	A	R	PCPG	-1.36151	low	1.1753
																										8967	TCGA-DK-A6B6	MLKL	BLCA	TCGA-DK-A6B6-01A-11R-A30C-07	13.2969	1	A30C	A	R	BLCA	0.510086	medium	3.83763
																										8975	TCGA-DK-A6B6	RIPK3	BLCA	TCGA-DK-A6B6-01A-11R-A30C-07	5.357	1	A30C	A	R	BLCA	0.510086	medium	2.66835
																										8979	TCGA-DK-A6B6	ZBP1	BLCA	TCGA-DK-A6B6-01A-11R-A30C-07	1.9227	1	A30C	A	R	BLCA	0.510086	medium	1.5473
																										290631	TCGA-TT-A6YN	CASP8	PCPG	TCGA-TT-A6YN-01A-12R-A35L-07	1.259	1	A35L	A	R	PCPG	-0.492105	medium	1.17568
																										9006	TCGA-E7-A6MF	MLKL	BLCA	TCGA-E7-A6MF-01A-12R-A32O-07	9.0075	1	A32O	A	R	BLCA	0.0538327	medium	3.32301
																										9007	TCGA-E7-A6MF	ZBP1	BLCA	TCGA-E7-A6MF-01A-12R-A32O-07	0.3519	1	A32O	A	R	BLCA	0.0538327	medium	0.434988
																										9025	TCGA-E7-A6MF	RIPK3	BLCA	TCGA-E7-A6MF-01A-12R-A32O-07	16.9283	1	A32O	A	R	BLCA	0.0538327	medium	4.16417
																										293789	TCGA-SP-A6QF	CASP8	PCPG	TCGA-SP-A6QF-01A-12R-A35L-07	1.2619	1	A35L	A	R	PCPG	-0.159466	medium	1.17754
																										9041	TCGA-DK-AA6W	MLKL	BLCA	TCGA-DK-AA6W-01A-12R-A39I-07	2.7284	1	A39I	A	R	BLCA	-0.235296	medium	1.89856
																										9051	TCGA-DK-AA6W	ZBP1	BLCA	TCGA-DK-AA6W-01A-12R-A39I-07	0.5778	1	A39I	A	R	BLCA	-0.235296	medium	0.657914
																										9056	TCGA-DK-AA6W	RIPK3	BLCA	TCGA-DK-AA6W-01A-12R-A39I-07	1.4115	1	A39I	A	R	BLCA	-0.235296	medium	1.26993
																										197124	TCGA-QH-A6X5	CASP8	LGG	TCGA-QH-A6X5-01A-12R-A32Q-07	1.2663	1	A32Q	A	R	LGG	-0.69918	medium	1.18034
																										9083	TCGA-GC-A3BM	MLKL	BLCA	TCGA-GC-A3BM-01A-11R-A22U-07	8.0277	1	A22U	A	R	BLCA	0.439287	medium	3.17436
																										9100	TCGA-GC-A3BM	RIPK3	BLCA	TCGA-GC-A3BM-01A-11R-A22U-07	6.8727	1	A22U	A	R	BLCA	0.439287	medium	2.97686
																										9108	TCGA-GC-A3BM	ZBP1	BLCA	TCGA-GC-A3BM-01A-11R-A22U-07	0.5654	1	A22U	A	R	BLCA	0.439287	medium	0.646531
																										9116	TCGA-GU-A42P	MLKL	BLCA	TCGA-GU-A42P-01A-11R-A23W-07	2.1143	1	A23W	A	R	BLCA	-0.315439	medium	1.63891
																										141035	TCGA-KL-8327	CASP8	KICH	TCGA-KL-8327-01A-11R-2315-07	1.2679	1	2315	A	R	KICH	-2.46884	low	1.18136
																										9133	TCGA-GU-A42P	ZBP1	BLCA	TCGA-GU-A42P-01A-11R-A23W-07	0.146	1	A23W	A	R	BLCA	-0.315439	medium	0.196607
																										9139	TCGA-GU-A42P	RIPK3	BLCA	TCGA-GU-A42P-01A-11R-A23W-07	4.7809	1	A23W	A	R	BLCA	-0.315439	medium	2.53129
																										9170	TCGA-GV-A3QI	RIPK3	BLCA	TCGA-GV-A3QI-01A-11R-A220-07	13.918	1	A220	A	R	BLCA	0.123644	medium	3.89898
																										182784	TCGA-FG-7638	CASP8	LGG	TCGA-FG-7638-01B-12R-2090-07	1.2689	1	2090	B	R	LGG	-0.991842	low	1.18199
																										9182	TCGA-GV-A3QI	ZBP1	BLCA	TCGA-GV-A3QI-01A-11R-A220-07	0.0316	1	A220	A	R	BLCA	0.123644	medium	0.0448837
																										9197	TCGA-GV-A3QI	MLKL	BLCA	TCGA-GV-A3QI-01A-11R-A220-07	5.187	1	A220	A	R	BLCA	0.123644	medium	2.62924
																										9206	TCGA-XF-A9T3	RIPK3	BLCA	TCGA-XF-A9T3-01A-11R-A42T-07	2.8556	1	A42T	A	R	BLCA	1.20447	high	1.94696
																										9218	TCGA-XF-A9T3	CASP8	BLCA	TCGA-XF-A9T3-01A-11R-A42T-07	10.905	1	A42T	A	R	BLCA	1.20447	high	3.5735
																										9227	TCGA-XF-A9T3	ZBP1	BLCA	TCGA-XF-A9T3-01A-11R-A42T-07	8.047	1	A42T	A	R	BLCA	1.20447	high	3.17744
																										9232	TCGA-XF-A9T3	MLKL	BLCA	TCGA-XF-A9T3-01A-11R-A42T-07	19.9894	1	A42T	A	R	BLCA	1.20447	high	4.39159
																										9264	TCGA-E7-A8O7	RIPK3	BLCA	TCGA-E7-A8O7-01A-11R-A36F-07	15.4977	1	A36F	A	R	BLCA	0.979436	high	4.04419
																										9272	TCGA-E7-A8O7	ZBP1	BLCA	TCGA-E7-A8O7-01A-11R-A36F-07	2.0679	1	A36F	A	R	BLCA	0.979436	high	1.61725
																										9277	TCGA-E7-A8O7	CASP8	BLCA	TCGA-E7-A8O7-01A-11R-A36F-07	32.7747	1	A36F	A	R	BLCA	0.979436	high	5.07787
																										9280	TCGA-E7-A8O7	MLKL	BLCA	TCGA-E7-A8O7-01A-11R-A36F-07	13.7058	1	A36F	A	R	BLCA	0.979436	high	3.87831
																										290491	TCGA-QR-A703	CASP8	PCPG	TCGA-QR-A703-01A-11R-A35K-07	1.2724	1	A35K	A	R	PCPG	-1.38486	low	1.18422
																										9309	TCGA-DK-AA77	RIPK3	BLCA	TCGA-DK-AA77-01A-11R-A39I-07	8.0447	1	A39I	A	R	BLCA	0.665273	medium	3.17707
																										9313	TCGA-DK-AA77	ZBP1	BLCA	TCGA-DK-AA77-01A-11R-A39I-07	0.9736	1	A39I	A	R	BLCA	0.665273	medium	0.98083
																										9317	TCGA-DK-AA77	MLKL	BLCA	TCGA-DK-AA77-01A-11R-A39I-07	9.6996	1	A39I	A	R	BLCA	0.665273	medium	3.41948
																										9344	TCGA-XF-AAML	MLKL	BLCA	TCGA-XF-AAML-01A-11R-A42T-07	6.5611	1	A42T	A	R	BLCA	0.278505	medium	2.9186
																										179193	TCGA-QH-A6X4	CASP8	LGG	TCGA-QH-A6X4-01A-51R-A32Q-07	1.2733	1	A32Q	A	R	LGG	-1.00214	low	1.18479
																										9355	TCGA-XF-AAML	ZBP1	BLCA	TCGA-XF-AAML-01A-11R-A42T-07	0.6209	1	A42T	A	R	BLCA	0.278505	medium	0.696795
																										9358	TCGA-XF-AAML	RIPK3	BLCA	TCGA-XF-AAML-01A-11R-A42T-07	8.4815	1	A42T	A	R	BLCA	0.278505	medium	3.24512
																										9376	TCGA-2F-A9KQ	MLKL	BLCA	TCGA-2F-A9KQ-01A-11R-A38B-07	2.4091	1	A38B	A	R	BLCA	-0.981657	low	1.76939
																										9385	TCGA-2F-A9KQ	ZBP1	BLCA	TCGA-2F-A9KQ-01A-11R-A38B-07	0.0225	1	A38B	A	R	BLCA	-0.981657	low	0.0321008
																										311355	TCGA-M7-A71Z	CASP8	PRAD	TCGA-M7-A71Z-01A-12R-A32O-07	1.2793	1	A32O	A	R	PRAD	-1.44382	low	1.18859
																										9398	TCGA-2F-A9KQ	RIPK3	BLCA	TCGA-2F-A9KQ-01A-11R-A38B-07	8.174	1	A38B	A	R	BLCA	-0.981657	low	3.19755
																										9414	TCGA-CF-A3MH	MLKL	BLCA	TCGA-CF-A3MH-01A-11R-A20F-07	4.647	1	A20F	A	R	BLCA	-0.930943	low	2.49748
																										287865	TCGA-RW-A686	CASP8	PCPG	TCGA-RW-A686-01A-11R-A35K-07	1.2799	1	A35K	A	R	PCPG	-1.18889	low	1.18897
																										9435	TCGA-CF-A3MH	ZBP1	BLCA	TCGA-CF-A3MH-01A-11R-A20F-07	0.0882	1	A20F	A	R	BLCA	-0.930943	low	0.121944
																										9443	TCGA-CF-A3MH	RIPK3	BLCA	TCGA-CF-A3MH-01A-11R-A20F-07	7.2028	1	A20F	A	R	BLCA	-0.930943	low	3.03612
																										9464	TCGA-XF-A8HC	MLKL	BLCA	TCGA-XF-A8HC-01A-11R-A36F-07	2.1312	1	A36F	A	R	BLCA	-0.926622	low	1.64672
																										9473	TCGA-XF-A8HC	RIPK3	BLCA	TCGA-XF-A8HC-01A-11R-A36F-07	1.7652	1	A36F	A	R	BLCA	-0.926622	low	1.46738
																										9476	TCGA-XF-A8HC	ZBP1	BLCA	TCGA-XF-A8HC-01A-11R-A36F-07	0.027	1	A36F	A	R	BLCA	-0.926622	low	0.0384362
																										293412	TCGA-RM-A68W	CASP8	PCPG	TCGA-RM-A68W-01A-11R-A35K-07	1.2806	1	A35K	A	R	PCPG	-1.43026	low	1.18941
																										9507	TCGA-ZF-AA4T	ZBP1	BLCA	TCGA-ZF-AA4T-01A-11R-A38B-07	0.0591	1	A38B	A	R	BLCA	0.226253	medium	0.0828388
																										9512	TCGA-ZF-AA4T	RIPK3	BLCA	TCGA-ZF-AA4T-01A-11R-A38B-07	9.1942	1	A38B	A	R	BLCA	0.226253	medium	3.34968
																										182896	TCGA-HT-7874	CASP8	LGG	TCGA-HT-7874-01A-11R-2403-07	1.2832	1	2403	A	R	LGG	-0.853118	low	1.19106
																										9534	TCGA-ZF-AA4T	MLKL	BLCA	TCGA-ZF-AA4T-01A-11R-A38B-07	6.9543	1	A38B	A	R	BLCA	0.226253	medium	2.99173
																										9543	TCGA-FD-A6TI	RIPK3	BLCA	TCGA-FD-A6TI-01A-11R-A32O-07	5.7138	1	A32O	A	R	BLCA	-0.369977	medium	2.74713
																										9551	TCGA-FD-A6TI	ZBP1	BLCA	TCGA-FD-A6TI-01A-11R-A32O-07	0.1677	1	A32O	A	R	BLCA	-0.369977	medium	0.22367
																										290865	TCGA-WB-A81M	CASP8	PCPG	TCGA-WB-A81M-01A-11R-A35L-07	1.2851	1	A35L	A	R	PCPG	-0.186794	medium	1.19226
																										9569	TCGA-FD-A6TI	MLKL	BLCA	TCGA-FD-A6TI-01A-11R-A32O-07	5.4952	1	A32O	A	R	BLCA	-0.369977	medium	2.69937
																										9596	TCGA-H4-A2HO	RIPK3	BLCA	TCGA-H4-A2HO-01A-11R-A180-07	2.5039	1	A180	A	R	BLCA	-1.10146	low	1.80896
																										410736	TCGA-VD-AA8S	CASP8	UVM	TCGA-VD-AA8S-01B-11R-A405-07	1.2883	1	A405	B	R	UVM	-1.50653	low	1.19428
																										9608	TCGA-H4-A2HO	ZBP1	BLCA	TCGA-H4-A2HO-01A-11R-A180-07	0.4819	1	A180	A	R	BLCA	-1.10146	low	0.567448
																										9615	TCGA-H4-A2HO	MLKL	BLCA	TCGA-H4-A2HO-01A-11R-A180-07	2.2784	1	A180	A	R	BLCA	-1.10146	low	1.71299
																										9626	TCGA-CF-A47X	ZBP1	BLCA	TCGA-CF-A47X-01A-31R-A23W-07	0.0956	1	A23W	A	R	BLCA	-1.00057	low	0.131721
																										9627	TCGA-CF-A47X	RIPK3	BLCA	TCGA-CF-A47X-01A-31R-A23W-07	10.6955	1	A23W	A	R	BLCA	-1.00057	low	3.54788
																										289149	TCGA-WB-A81N	CASP8	PCPG	TCGA-WB-A81N-01A-11R-A35L-07	1.2951	1	A35L	A	R	PCPG	-0.240315	medium	1.19856
																										9655	TCGA-CF-A47X	MLKL	BLCA	TCGA-CF-A47X-01A-31R-A23W-07	3.9153	1	A23W	A	R	BLCA	-1.00057	low	2.29728
																										9665	TCGA-XF-A9SP	ZBP1	BLCA	TCGA-XF-A9SP-01A-11R-A39I-07	1.6798	1	A39I	A	R	BLCA	-0.025841	medium	1.42213
																										9667	TCGA-XF-A9SP	RIPK3	BLCA	TCGA-XF-A9SP-01A-11R-A39I-07	10.4055	1	A39I	A	R	BLCA	-0.025841	medium	3.51166
																										9678	TCGA-XF-A9SP	MLKL	BLCA	TCGA-XF-A9SP-01A-11R-A39I-07	7.1952	1	A39I	A	R	BLCA	-0.025841	medium	3.03478
																										182955	TCGA-E1-5318	CASP8	LGG	TCGA-E1-5318-01A-01R-1470-07	1.2955	1	1470	A	R	LGG	-0.972142	low	1.19881
																										9704	TCGA-K4-A4AC	ZBP1	BLCA	TCGA-K4-A4AC-01A-21R-A26T-07	2.1564	1	A26T	A	R	BLCA	0.881683	high	1.65828
																										9712	TCGA-K4-A4AC	RIPK3	BLCA	TCGA-K4-A4AC-01A-21R-A26T-07	1.0181	1	A26T	A	R	BLCA	0.881683	high	1.013
																										9729	TCGA-K4-A4AC	MLKL	BLCA	TCGA-K4-A4AC-01A-21R-A26T-07	11.2622	1	A26T	A	R	BLCA	0.881683	high	3.61615
																										9740	TCGA-K4-A4AC	CASP8	BLCA	TCGA-K4-A4AC-01A-21R-A26T-07	10.1812	1	A26T	A	R	BLCA	0.881683	high	3.483
																										9748	TCGA-BL-A5ZZ	RIPK3	BLCA	TCGA-BL-A5ZZ-01A-31R-A30C-07	2.3187	1	A30C	A	R	BLCA	-0.561799	medium	1.73062
																										9751	TCGA-BL-A5ZZ	ZBP1	BLCA	TCGA-BL-A5ZZ-01A-31R-A30C-07	0.6115	1	A30C	A	R	BLCA	-0.561799	medium	0.688404
																										9767	TCGA-BL-A5ZZ	MLKL	BLCA	TCGA-BL-A5ZZ-01A-31R-A30C-07	13.9716	1	A30C	A	R	BLCA	-0.561799	medium	3.90416
																										194589	TCGA-FG-8181	CASP8	LGG	TCGA-FG-8181-01A-11R-2256-07	1.2956	1	2256	A	R	LGG	-1.07341	low	1.19887
																										9789	TCGA-S5-AA26	ZBP1	BLCA	TCGA-S5-AA26-01A-11R-A38B-07	0.042	1	A38B	A	R	BLCA	-1.18071	low	0.0593553
																										9792	TCGA-S5-AA26	RIPK3	BLCA	TCGA-S5-AA26-01A-11R-A38B-07	8.3856	1	A38B	A	R	BLCA	-1.18071	low	3.23045
																										289698	TCGA-WB-A80V	CASP8	PCPG	TCGA-WB-A80V-01A-12R-A35L-07	1.2966	1	A35L	A	R	PCPG	-0.760339	low	1.1995
																										9816	TCGA-S5-AA26	MLKL	BLCA	TCGA-S5-AA26-01A-11R-A38B-07	5.7403	1	A38B	A	R	BLCA	-1.18071	low	2.75281
																										9837	TCGA-E7-A677	RIPK3	BLCA	TCGA-E7-A677-01A-11R-A30C-07	4.5707	1	A30C	A	R	BLCA	0.236311	medium	2.47786
																										9846	TCGA-E7-A677	ZBP1	BLCA	TCGA-E7-A677-01A-11R-A30C-07	0.3014	1	A30C	A	R	BLCA	0.236311	medium	0.380064
																										9859	TCGA-E7-A677	MLKL	BLCA	TCGA-E7-A677-01A-11R-A30C-07	12.3499	1	A30C	A	R	BLCA	0.236311	medium	3.73876
																										103946	TCGA-5U-AB0D	CASP8	THYM	TCGA-5U-AB0D-01A-11R-A42C-07	1.3011	1	A42C	A	R	THYM	-0.425845	medium	1.20232
																										9880	TCGA-DK-A1AC	RIPK3	BLCA	TCGA-DK-A1AC-01A-11R-A13Y-07	2.5466	1	A13Y	A	R	BLCA	-0.336977	medium	1.82644
																										9881	TCGA-DK-A1AC	ZBP1	BLCA	TCGA-DK-A1AC-01A-11R-A13Y-07	1.6263	1	A13Y	A	R	BLCA	-0.336977	medium	1.39303
																										283890	TCGA-3A-A9IO	CASP8	PAAD	TCGA-3A-A9IO-01A-11R-A38C-07	1.3018	1	A38C	A	R	PAAD	-1.08958	low	1.20276
																										9894	TCGA-DK-A1AC	MLKL	BLCA	TCGA-DK-A1AC-01A-11R-A13Y-07	4.3439	1	A13Y	A	R	BLCA	-0.336977	medium	2.41789
																										9918	TCGA-GU-A766	RIPK3	BLCA	TCGA-GU-A766-01A-11R-A32O-07	5.6597	1	A32O	A	R	BLCA	2.15836	high	2.73546
																										9923	TCGA-GU-A766	ZBP1	BLCA	TCGA-GU-A766-01A-11R-A32O-07	22.1379	1	A32O	A	R	BLCA	2.15836	high	4.53219
																										9947	TCGA-GU-A766	CASP8	BLCA	TCGA-GU-A766-01A-11R-A32O-07	21.3268	1	A32O	A	R	BLCA	2.15836	high	4.4807
																										9949	TCGA-GU-A766	MLKL	BLCA	TCGA-GU-A766-01A-11R-A32O-07	39.4321	1	A32O	A	R	BLCA	2.15836	high	5.33743
																										9955	TCGA-DK-A2HX	RIPK3	BLCA	TCGA-DK-A2HX-01A-12R-A18C-07	15.9319	1	A18C	A	R	BLCA	0.13235	medium	4.08167
																										9957	TCGA-DK-A2HX	ZBP1	BLCA	TCGA-DK-A2HX-01A-12R-A18C-07	1.994	1	A18C	A	R	BLCA	0.13235	medium	1.58207
																										9989	TCGA-DK-A2HX	MLKL	BLCA	TCGA-DK-A2HX-01A-12R-A18C-07	3.787	1	A18C	A	R	BLCA	0.13235	medium	2.25912
																										334472	TCGA-ER-A2NB	CASP8	SKCM	TCGA-ER-A2NB-01A-12R-A18S-07	1.3022	1	A18S	A	R	SKCM	-1.6584	low	1.20301
																										9999	TCGA-UY-A8OC	RIPK3	BLCA	TCGA-UY-A8OC-01A-11R-A36F-07	2.7244	1	A36F	A	R	BLCA	-0.7663	low	1.89701
																										10001	TCGA-UY-A8OC	ZBP1	BLCA	TCGA-UY-A8OC-01A-11R-A36F-07	0.3169	1	A36F	A	R	BLCA	-0.7663	low	0.397146
																										410540	TCGA-V4-A9ET	CASP8	UVM	TCGA-V4-A9ET-01A-11R-A405-07	1.3063	1	A405	A	R	UVM	-1.96078	low	1.20558
																										10033	TCGA-UY-A8OC	MLKL	BLCA	TCGA-UY-A8OC-01A-11R-A36F-07	6.6335	1	A36F	A	R	BLCA	-0.7663	low	2.93234
																										10040	TCGA-FD-A5BR	RIPK3	BLCA	TCGA-FD-A5BR-01A-11R-A26T-07	6.9917	1	A26T	A	R	BLCA	-0.454164	medium	2.9985
																										10048	TCGA-FD-A5BR	MLKL	BLCA	TCGA-FD-A5BR-01A-11R-A26T-07	7.0474	1	A26T	A	R	BLCA	-0.454164	medium	3.00852
																										10057	TCGA-FD-A5BR	ZBP1	BLCA	TCGA-FD-A5BR-01A-11R-A26T-07	2.0098	1	A26T	A	R	BLCA	-0.454164	medium	1.58967
																										183798	TCGA-WH-A86K	CASP8	LGG	TCGA-WH-A86K-01A-11R-A36H-07	1.3091	1	A36H	A	R	LGG	-1.2751	low	1.20733
																										10084	TCGA-DK-AA6S	ZBP1	BLCA	TCGA-DK-AA6S-01A-21R-A39I-07	2.6302	1	A39I	A	R	BLCA	0.29928	medium	1.86005
																										10086	TCGA-DK-AA6S	RIPK3	BLCA	TCGA-DK-AA6S-01A-21R-A39I-07	9.1644	1	A39I	A	R	BLCA	0.29928	medium	3.34545
																										296887	TCGA-HC-7752	CASP8	PRAD	TCGA-HC-7752-01A-11R-2118-07	1.318	1	2118	A	R	PRAD	-2.25734	low	1.21288
																										10115	TCGA-DK-AA6S	MLKL	BLCA	TCGA-DK-AA6S-01A-21R-A39I-07	16.2074	1	A39I	A	R	BLCA	0.29928	medium	4.10496
																										10124	TCGA-4Z-AA7Q	RIPK3	BLCA	TCGA-4Z-AA7Q-01A-11R-A39I-07	4.6623	1	A39I	A	R	BLCA	0.769002	high	2.50139
																										10129	TCGA-4Z-AA7Q	ZBP1	BLCA	TCGA-4Z-AA7Q-01A-11R-A39I-07	4.286	1	A39I	A	R	BLCA	0.769002	high	2.40218
																										10163	TCGA-4Z-AA7Q	CASP8	BLCA	TCGA-4Z-AA7Q-01A-11R-A39I-07	12.5304	1	A39I	A	R	BLCA	0.769002	high	3.75813
																										10164	TCGA-4Z-AA7Q	MLKL	BLCA	TCGA-4Z-AA7Q-01A-11R-A39I-07	11.4863	1	A39I	A	R	BLCA	0.769002	high	3.64227
																										10171	TCGA-HQ-A2OE	ZBP1	BLCA	TCGA-HQ-A2OE-01A-11R-A206-07	0.4858	1	A206	A	R	BLCA	-0.251885	medium	0.57124
																										10177	TCGA-HQ-A2OE	RIPK3	BLCA	TCGA-HQ-A2OE-01A-11R-A206-07	0.6608	1	A206	A	R	BLCA	-0.251885	medium	0.731878
																										195411	TCGA-P5-A5F2	CASP8	LGG	TCGA-P5-A5F2-01A-11R-A28M-07	1.3184	1	A28M	A	R	LGG	-0.977253	low	1.21313
																										10204	TCGA-HQ-A2OE	MLKL	BLCA	TCGA-HQ-A2OE-01A-11R-A206-07	3.9791	1	A206	A	R	BLCA	-0.251885	medium	2.31588
																										10210	TCGA-XF-AAMX	ZBP1	BLCA	TCGA-XF-AAMX-01A-11R-A42T-07	0.3025	1	A42T	A	R	BLCA	-0.571371	medium	0.381283
																										132910	TCGA-D6-A6ES	CASP8	HNSC	TCGA-D6-A6ES-01A-12R-A31N-07	1.3242	1	A31N	A	R	HNSC	-1.56149	low	1.21673
																										10227	TCGA-XF-AAMX	RIPK3	BLCA	TCGA-XF-AAMX-01A-11R-A42T-07	5.8096	1	A42T	A	R	BLCA	-0.571371	medium	2.76757
																										10246	TCGA-XF-AAMX	MLKL	BLCA	TCGA-XF-AAMX-01A-11R-A42T-07	2.4038	1	A42T	A	R	BLCA	-0.571371	medium	1.76715
																										179614	TCGA-S9-A6TW	CASP8	LGG	TCGA-S9-A6TW-01A-12R-A32Q-07	1.3263	1	A32Q	A	R	LGG	-1.35916	low	1.21804
																										10257	TCGA-LT-A5Z6	RIPK3	BLCA	TCGA-LT-A5Z6-01A-11R-A28M-07	7.5375	1	A28M	A	R	BLCA	-0.634142	medium	3.09381
																										10261	TCGA-LT-A5Z6	ZBP1	BLCA	TCGA-LT-A5Z6-01A-11R-A28M-07	1.2339	1	A28M	A	R	BLCA	-0.634142	medium	1.15956
																										10288	TCGA-LT-A5Z6	MLKL	BLCA	TCGA-LT-A5Z6-01A-11R-A28M-07	4.3243	1	A28M	A	R	BLCA	-0.634142	medium	2.41259
																										10309	TCGA-YC-A89H	ZBP1	BLCA	TCGA-YC-A89H-01A-11R-A36F-07	0.5109	1	A36F	A	R	BLCA	-1.22135	low	0.595408
																										377396	TCGA-EM-A3O9	CASP8	THCA	TCGA-EM-A3O9-01A-11R-A220-07	1.3288	1	A220	A	R	THCA	-1.94874	low	1.21959
																										10325	TCGA-YC-A89H	RIPK3	BLCA	TCGA-YC-A89H-01A-11R-A36F-07	8.9891	1	A36F	A	R	BLCA	-1.22135	low	3.32035
																										10332	TCGA-YC-A89H	MLKL	BLCA	TCGA-YC-A89H-01A-11R-A36F-07	5.6184	1	A36F	A	R	BLCA	-1.22135	low	2.72648
																										10357	TCGA-E7-A8O8	ZBP1	BLCA	TCGA-E7-A8O8-01A-11R-A36F-07	0.1414	1	A36F	A	R	BLCA	-1.51376	low	0.190804
																										208416	TCGA-ES-A2HS	CASP8	LIHC	TCGA-ES-A2HS-01A-11R-A180-07	1.3307	1	A180	A	R	LIHC	-1.69971	low	1.22076
																										10368	TCGA-E7-A8O8	RIPK3	BLCA	TCGA-E7-A8O8-01A-11R-A36F-07	8.4766	1	A36F	A	R	BLCA	-1.51376	low	3.24437
																										10374	TCGA-E7-A8O8	MLKL	BLCA	TCGA-E7-A8O8-01A-11R-A36F-07	4.0191	1	A36F	A	R	BLCA	-1.51376	low	2.32743
																										185183	TCGA-RY-A845	CASP8	LGG	TCGA-RY-A845-01A-11R-A36H-07	1.3363	1	A36H	A	R	LGG	-0.499061	medium	1.22423
																										10391	TCGA-GC-A3OO	ZBP1	BLCA	TCGA-GC-A3OO-01A-11R-A22U-07	0.2359	1	A22U	A	R	BLCA	0.0430388	medium	0.305562
																										10392	TCGA-GC-A3OO	RIPK3	BLCA	TCGA-GC-A3OO-01A-11R-A22U-07	4.3436	1	A22U	A	R	BLCA	0.0430388	medium	2.41781
																										10413	TCGA-GC-A3OO	MLKL	BLCA	TCGA-GC-A3OO-01A-11R-A22U-07	5.2576	1	A22U	A	R	BLCA	0.0430388	medium	2.64561
																										187385	TCGA-P5-A735	CASP8	LGG	TCGA-P5-A735-01A-11R-A32Q-07	1.346	1	A32Q	A	R	LGG	-0.968667	low	1.2302
																										10436	TCGA-DK-AA75	RIPK3	BLCA	TCGA-DK-AA75-01A-11R-A39I-07	3.2208	1	A39I	A	R	BLCA	-0.938833	low	2.07752
																										10440	TCGA-DK-AA75	ZBP1	BLCA	TCGA-DK-AA75-01A-11R-A39I-07	0.311	1	A39I	A	R	BLCA	-0.938833	low	0.390668
																										10453	TCGA-DK-AA75	MLKL	BLCA	TCGA-DK-AA75-01A-11R-A39I-07	3.0452	1	A39I	A	R	BLCA	-0.938833	low	2.01621
																										10462	TCGA-BT-A2LB	ZBP1	BLCA	TCGA-BT-A2LB-01A-11R-A18C-07	2.9143	1	A18C	A	R	BLCA	0.982699	high	1.96875
																										10464	TCGA-BT-A2LB	CASP8	BLCA	TCGA-BT-A2LB-01A-11R-A18C-07	18.2319	1	A18C	A	R	BLCA	0.982699	high	4.26543
																										10472	TCGA-BT-A2LB	RIPK3	BLCA	TCGA-BT-A2LB-01A-11R-A18C-07	12.4527	1	A18C	A	R	BLCA	0.982699	high	3.74982
																										10492	TCGA-BT-A2LB	MLKL	BLCA	TCGA-BT-A2LB-01A-11R-A18C-07	13.5097	1	A18C	A	R	BLCA	0.982699	high	3.85895
																										10506	TCGA-ZF-AA54	CASP8	BLCA	TCGA-ZF-AA54-01A-11R-A39I-07	21.004	1	A39I	A	R	BLCA	0.882847	high	4.45969
																										10520	TCGA-ZF-AA54	ZBP1	BLCA	TCGA-ZF-AA54-01A-11R-A39I-07	1.6851	1	A39I	A	R	BLCA	0.882847	high	1.42498
																										10523	TCGA-ZF-AA54	RIPK3	BLCA	TCGA-ZF-AA54-01A-11R-A39I-07	4.4015	1	A39I	A	R	BLCA	0.882847	high	2.43336
																										10541	TCGA-ZF-AA54	MLKL	BLCA	TCGA-ZF-AA54-01A-11R-A39I-07	13.3637	1	A39I	A	R	BLCA	0.882847	high	3.84436
																										10549	TCGA-FT-A3EE	ZBP1	BLCA	TCGA-FT-A3EE-01A-11R-A206-07	0.1829	1	A206	A	R	BLCA	-0.807159	low	0.242328
																										192083	TCGA-S9-A6U6	CASP8	LGG	TCGA-S9-A6U6-01A-12R-A33Z-07	1.3474	1	A33Z	A	R	LGG	-0.920978	low	1.23106
																										10555	TCGA-FT-A3EE	RIPK3	BLCA	TCGA-FT-A3EE-01A-11R-A206-07	6.3688	1	A206	A	R	BLCA	-0.807159	low	2.88143
																										10581	TCGA-FT-A3EE	MLKL	BLCA	TCGA-FT-A3EE-01A-11R-A206-07	13.7973	1	A206	A	R	BLCA	-0.807159	low	3.88726
																										10586	TCGA-FJ-A3ZF	RIPK3	BLCA	TCGA-FJ-A3ZF-01A-11R-A23N-07	3.788	1	A23N	A	R	BLCA	-1.00603	low	2.25942
																										335635	TCGA-ER-A194	CASP8	SKCM	TCGA-ER-A194-01A-11R-A18U-07	1.3518	1	A18U	A	R	SKCM	-1.21265	low	1.23377
																										10604	TCGA-FJ-A3ZF	ZBP1	BLCA	TCGA-FJ-A3ZF-01A-11R-A23N-07	0.0682	1	A23N	A	R	BLCA	-1.00603	low	0.0951818
																										10613	TCGA-FJ-A3ZF	MLKL	BLCA	TCGA-FJ-A3ZF-01A-11R-A23N-07	3.8641	1	A23N	A	R	BLCA	-1.00603	low	2.28217
																										10631	TCGA-DK-A3X2	MLKL	BLCA	TCGA-DK-A3X2-01A-11R-A22U-07	5.8407	1	A22U	A	R	BLCA	0.485604	medium	2.77414
																										182699	TCGA-P5-A5ET	CASP8	LGG	TCGA-P5-A5ET-01A-11R-A27Q-07	1.3578	1	A27Q	A	R	LGG	-0.719491	medium	1.23744
																										10663	TCGA-DK-A3X2	ZBP1	BLCA	TCGA-DK-A3X2-01A-11R-A22U-07	0.1084	1	A22U	A	R	BLCA	0.485604	medium	0.148479
																										10666	TCGA-DK-A3X2	RIPK3	BLCA	TCGA-DK-A3X2-01A-11R-A22U-07	4.1274	1	A22U	A	R	BLCA	0.485604	medium	2.35823
																										10679	TCGA-XF-AAME	MLKL	BLCA	TCGA-XF-AAME-01A-12R-A42T-07	12.3414	1	A42T	A	R	BLCA	-0.136374	medium	3.73784
																										181427	TCGA-RY-A83Z	CASP8	LGG	TCGA-RY-A83Z-01A-11R-A36H-07	1.3583	1	A36H	A	R	LGG	-1.02288	low	1.23775
																										10703	TCGA-XF-AAME	ZBP1	BLCA	TCGA-XF-AAME-01A-12R-A42T-07	4.5499	1	A42T	A	R	BLCA	-0.136374	medium	2.47246
																										10706	TCGA-XF-AAME	RIPK3	BLCA	TCGA-XF-AAME-01A-12R-A42T-07	6.4363	1	A42T	A	R	BLCA	-0.136374	medium	2.89458
																										10719	TCGA-ZF-AA4R	MLKL	BLCA	TCGA-ZF-AA4R-01A-11R-A38B-07	8.7878	1	A38B	A	R	BLCA	0.1547	medium	3.29098
																										10730	TCGA-ZF-AA4R	ZBP1	BLCA	TCGA-ZF-AA4R-01A-11R-A38B-07	0.9073	1	A38B	A	R	BLCA	0.1547	medium	0.931532
																										180617	TCGA-RY-A843	CASP8	LGG	TCGA-RY-A843-01A-11R-A36H-07	1.3634	1	A36H	A	R	LGG	-0.989241	low	1.24086
																										10744	TCGA-ZF-AA4R	RIPK3	BLCA	TCGA-ZF-AA4R-01A-11R-A38B-07	7.1987	1	A38B	A	R	BLCA	0.1547	medium	3.0354
																										10758	TCGA-GV-A3JZ	MLKL	BLCA	TCGA-GV-A3JZ-01A-11R-A21D-07	3.8631	1	A21D	A	R	BLCA	-0.645088	medium	2.28188
																										291979	TCGA-W2-A7H7	CASP8	PCPG	TCGA-W2-A7H7-01A-11R-A35L-07	1.3663	1	A35L	A	R	PCPG	-1.34899	low	1.24263
																										10775	TCGA-GV-A3JZ	ZBP1	BLCA	TCGA-GV-A3JZ-01A-11R-A21D-07	0.2643	1	A21D	A	R	BLCA	-0.645088	medium	0.338339
																										10785	TCGA-GV-A3JZ	RIPK3	BLCA	TCGA-GV-A3JZ-01A-11R-A21D-07	6.2467	1	A21D	A	R	BLCA	-0.645088	medium	2.85732
																										10797	TCGA-DK-A2I2	MLKL	BLCA	TCGA-DK-A2I2-01A-11R-A180-07	13.4411	1	A180	A	R	BLCA	0.0192288	medium	3.85211
																										10815	TCGA-DK-A2I2	ZBP1	BLCA	TCGA-DK-A2I2-01A-11R-A180-07	1.527	1	A180	A	R	BLCA	0.0192288	medium	1.33743
																										193066	TCGA-P5-A731	CASP8	LGG	TCGA-P5-A731-01A-11R-A32Q-07	1.3685	1	A32Q	A	R	LGG	-0.693501	medium	1.24397
																										10830	TCGA-DK-A2I2	RIPK3	BLCA	TCGA-DK-A2I2-01A-11R-A180-07	0.9245	1	A180	A	R	BLCA	0.0192288	medium	0.944484
																										189583	TCGA-HT-7608	CASP8	LGG	TCGA-HT-7608-01A-11R-2090-07	1.3697	1	2090	A	R	LGG	-0.702676	medium	1.2447
																										10861	TCGA-K4-A83P	RIPK3	BLCA	TCGA-K4-A83P-01A-11R-A352-07	7.4521	1	A352	A	R	BLCA	-0.651312	medium	3.07931
																										10869	TCGA-K4-A83P	ZBP1	BLCA	TCGA-K4-A83P-01A-11R-A352-07	4.7522	1	A352	A	R	BLCA	-0.651312	medium	2.52411
																										10871	TCGA-K4-A83P	MLKL	BLCA	TCGA-K4-A83P-01A-11R-A352-07	7.8603	1	A352	A	R	BLCA	-0.651312	medium	3.14736
																										209559	TCGA-DD-AAE2	CASP8	LIHC	TCGA-DD-AAE2-01A-11R-A41C-07	1.3716	1	A41C	A	R	LIHC	-0.151282	medium	1.24586
																										10892	TCGA-4Z-AA7Y	RIPK3	BLCA	TCGA-4Z-AA7Y-01A-11R-A39I-07	10.9582	1	A39I	A	R	BLCA	-0.399552	medium	3.57993
																										10908	TCGA-4Z-AA7Y	ZBP1	BLCA	TCGA-4Z-AA7Y-01A-11R-A39I-07	0.0312	1	A39I	A	R	BLCA	-0.399552	medium	0.0443242
																										10912	TCGA-4Z-AA7Y	MLKL	BLCA	TCGA-4Z-AA7Y-01A-11R-A39I-07	12.2848	1	A39I	A	R	BLCA	-0.399552	medium	3.7317
																										10926	TCGA-E7-A7XN	CASP8	BLCA	TCGA-E7-A7XN-01A-11R-A352-07	34.3315	1	A352	A	R	BLCA	2.07975	high	5.14288
																										10927	TCGA-E7-A7XN	RIPK3	BLCA	TCGA-E7-A7XN-01A-11R-A352-07	16.8004	1	A352	A	R	BLCA	2.07975	high	4.15384
																										10945	TCGA-E7-A7XN	ZBP1	BLCA	TCGA-E7-A7XN-01A-11R-A352-07	14.1224	1	A352	A	R	BLCA	2.07975	high	3.91862
																										10956	TCGA-E7-A7XN	MLKL	BLCA	TCGA-E7-A7XN-01A-11R-A352-07	28.9413	1	A352	A	R	BLCA	2.07975	high	4.90406
																										10963	TCGA-2F-A9KP	RIPK3	BLCA	TCGA-2F-A9KP-01A-11R-A38B-07	1.6033	1	A38B	A	R	BLCA	-0.583487	medium	1.38034
																										10967	TCGA-2F-A9KP	ZBP1	BLCA	TCGA-2F-A9KP-01A-11R-A38B-07	0.0944	1	A38B	A	R	BLCA	-0.583487	medium	0.13014
																										364286	TCGA-DJ-A13W	CASP8	THCA	TCGA-DJ-A13W-01A-11R-A10U-07	1.3775	1	A10U	A	R	THCA	-2.57485	low	1.24945
																										11000	TCGA-2F-A9KP	MLKL	BLCA	TCGA-2F-A9KP-01A-11R-A38B-07	13.0661	1	A38B	A	R	BLCA	-0.583487	medium	3.81415
																										188054	TCGA-TM-A84G	CASP8	LGG	TCGA-TM-A84G-01A-11R-A36H-07	1.3838	1	A36H	A	R	LGG	-0.40595	medium	1.25326
																										11032	TCGA-UY-A78M	MLKL	BLCA	TCGA-UY-A78M-01A-21R-A352-07	5.2368	1	A352	A	R	BLCA	-1.23992	low	2.64081
																										11039	TCGA-UY-A78M	RIPK3	BLCA	TCGA-UY-A78M-01A-21R-A352-07	2.5662	1	A352	A	R	BLCA	-1.23992	low	1.83439
																										11042	TCGA-UY-A78M	ZBP1	BLCA	TCGA-UY-A78M-01A-21R-A352-07	0.2875	1	A352	A	R	BLCA	-1.23992	low	0.364572
																										11072	TCGA-FD-A6TD	MLKL	BLCA	TCGA-FD-A6TD-01A-51R-A33J-07	10.6994	1	A33J	A	R	BLCA	0.802233	high	3.54836
																										11077	TCGA-FD-A6TD	CASP8	BLCA	TCGA-FD-A6TD-01A-51R-A33J-07	8.3994	1	A33J	A	R	BLCA	0.802233	high	3.23257
																										11083	TCGA-FD-A6TD	ZBP1	BLCA	TCGA-FD-A6TD-01A-51R-A33J-07	4.0767	1	A33J	A	R	BLCA	0.802233	high	2.34389
																										11088	TCGA-FD-A6TD	RIPK3	BLCA	TCGA-FD-A6TD-01A-51R-A33J-07	9.7486	1	A33J	A	R	BLCA	0.802233	high	3.42608
																										11098	TCGA-BT-A20Q	MLKL	BLCA	TCGA-BT-A20Q-01A-11R-A14Y-07	7.4694	1	A14Y	A	R	BLCA	0.4223	medium	3.08226
																										11112	TCGA-BT-A20Q	RIPK3	BLCA	TCGA-BT-A20Q-01A-11R-A14Y-07	6.757	1	A14Y	A	R	BLCA	0.4223	medium	2.9555
																										409939	TCGA-V3-A9ZY	CASP8	UVM	TCGA-V3-A9ZY-01A-11R-A405-07	1.3923	1	A405	A	R	UVM	-1.46749	low	1.2584
																										11128	TCGA-BT-A20Q	ZBP1	BLCA	TCGA-BT-A20Q-01A-11R-A14Y-07	2.2074	1	A14Y	A	R	BLCA	0.4223	medium	1.6814
																										11143	TCGA-ZF-AA51	MLKL	BLCA	TCGA-ZF-AA51-01A-21R-A39I-07	7.9502	1	A39I	A	R	BLCA	-0.417444	medium	3.16192
																										11150	TCGA-ZF-AA51	ZBP1	BLCA	TCGA-ZF-AA51-01A-21R-A39I-07	0.9697	1	A39I	A	R	BLCA	-0.417444	medium	0.977976
																										192988	TCGA-HT-A74L	CASP8	LGG	TCGA-HT-A74L-01A-11R-A32Q-07	1.3934	1	A32Q	A	R	LGG	-0.423417	medium	1.25906
																										11169	TCGA-ZF-AA51	RIPK3	BLCA	TCGA-ZF-AA51-01A-21R-A39I-07	5.967	1	A39I	A	R	BLCA	-0.417444	medium	2.80054
																										188861	TCGA-FG-7637	CASP8	LGG	TCGA-FG-7637-01A-11R-2090-07	1.3948	1	2090	A	R	LGG	-0.984329	low	1.25991
																										11203	TCGA-GU-A42R	ZBP1	BLCA	TCGA-GU-A42R-01A-11R-A23N-07	0.2109	1	A23N	A	R	BLCA	-0.278671	medium	0.27608
																										11213	TCGA-GU-A42R	RIPK3	BLCA	TCGA-GU-A42R-01A-11R-A23N-07	11.9109	1	A23N	A	R	BLCA	-0.278671	medium	3.69052
																										11214	TCGA-GU-A42R	MLKL	BLCA	TCGA-GU-A42R-01A-11R-A23N-07	8.9284	1	A23N	A	R	BLCA	-0.278671	medium	3.31156
																										11224	TCGA-PQ-A6FI	CASP8	BLCA	TCGA-PQ-A6FI-01A-11R-A31N-07	33.8988	1	A31N	A	R	BLCA	1.32999	high	5.12511
																										11249	TCGA-PQ-A6FI	ZBP1	BLCA	TCGA-PQ-A6FI-01A-11R-A31N-07	0.4382	1	A31N	A	R	BLCA	1.32999	high	0.524264
																										11250	TCGA-PQ-A6FI	RIPK3	BLCA	TCGA-PQ-A6FI-01A-11R-A31N-07	2.9675	1	A31N	A	R	BLCA	1.32999	high	1.98823
																										11255	TCGA-PQ-A6FI	MLKL	BLCA	TCGA-PQ-A6FI-01A-11R-A31N-07	26.0366	1	A31N	A	R	BLCA	1.32999	high	4.75684
																										11280	TCGA-ZF-AA4X	RIPK3	BLCA	TCGA-ZF-AA4X-01A-11R-A38B-07	9.0078	1	A38B	A	R	BLCA	0.242968	medium	3.32305
																										180688	TCGA-QH-A65Z	CASP8	LGG	TCGA-QH-A65Z-01A-11R-A29R-07	1.3967	1	A29R	A	R	LGG	-0.730615	medium	1.26105
																										11295	TCGA-ZF-AA4X	MLKL	BLCA	TCGA-ZF-AA4X-01A-11R-A38B-07	5.269	1	A38B	A	R	BLCA	0.242968	medium	2.64824
																										11297	TCGA-ZF-AA4X	ZBP1	BLCA	TCGA-ZF-AA4X-01A-11R-A38B-07	0.4903	1	A38B	A	R	BLCA	0.242968	medium	0.575603
																										11299	TCGA-FD-A5BU	ZBP1	BLCA	TCGA-FD-A5BU-01A-31R-A26T-07	1.0326	1	A26T	A	R	BLCA	0.635795	medium	1.02333
																										11309	TCGA-FD-A5BU	RIPK3	BLCA	TCGA-FD-A5BU-01A-31R-A26T-07	2.5927	1	A26T	A	R	BLCA	0.635795	medium	1.84507
																										142192	TCGA-KO-8409	CASP8	KICH	TCGA-KO-8409-01A-11R-2315-07	1.4056	1	2315	A	R	KICH	-2.2541	low	1.2664
																										11333	TCGA-FD-A5BU	MLKL	BLCA	TCGA-FD-A5BU-01A-31R-A26T-07	8.5448	1	A26T	A	R	BLCA	0.635795	medium	3.25471
																										11341	TCGA-CF-A8HX	ZBP1	BLCA	TCGA-CF-A8HX-01A-11R-A36F-07	0.1157	1	A36F	A	R	BLCA	-1.34042	low	0.157949
																										11345	TCGA-CF-A8HX	RIPK3	BLCA	TCGA-CF-A8HX-01A-11R-A36F-07	7.3457	1	A36F	A	R	BLCA	-1.34042	low	3.06103
																										146136	TCGA-BP-4334	CASP8	KIRC	TCGA-BP-4334-01A-01R-1289-07	1.4076	1	1289	A	R	KIRC	-1.82522	low	1.2676
																										11375	TCGA-CF-A8HX	MLKL	BLCA	TCGA-CF-A8HX-01A-11R-A36F-07	3.8009	1	A36F	A	R	BLCA	-1.34042	low	2.2633
																										11385	TCGA-XF-A9SK	ZBP1	BLCA	TCGA-XF-A9SK-01A-11R-A42T-07	13.0829	1	A42T	A	R	BLCA	0.884814	high	3.81587
																										11389	TCGA-XF-A9SK	RIPK3	BLCA	TCGA-XF-A9SK-01A-11R-A42T-07	16.6196	1	A42T	A	R	BLCA	0.884814	high	4.13911
																										11411	TCGA-XF-A9SK	MLKL	BLCA	TCGA-XF-A9SK-01A-11R-A42T-07	27.0597	1	A42T	A	R	BLCA	0.884814	high	4.81043
																										11415	TCGA-XF-A9SK	CASP8	BLCA	TCGA-XF-A9SK-01A-11R-A42T-07	7.7918	1	A42T	A	R	BLCA	0.884814	high	3.13616
																										11427	TCGA-GD-A3OS	RIPK3	BLCA	TCGA-GD-A3OS-01A-12R-A220-07	9.7006	1	A220	A	R	BLCA	0.362236	medium	3.41962
																										11429	TCGA-GD-A3OS	ZBP1	BLCA	TCGA-GD-A3OS-01A-12R-A220-07	1.2778	1	A220	A	R	BLCA	0.362236	medium	1.18764
																										11441	TCGA-GD-A3OS	MLKL	BLCA	TCGA-GD-A3OS-01A-12R-A220-07	14.4645	1	A220	A	R	BLCA	0.362236	medium	3.95089
																										192898	TCGA-DB-5277	CASP8	LGG	TCGA-DB-5277-01A-01R-1470-07	1.4194	1	1470	A	R	LGG	-0.494621	medium	1.27465
																										11467	TCGA-FD-A6TG	RIPK3	BLCA	TCGA-FD-A6TG-01A-11R-A32O-07	6.1722	1	A32O	A	R	BLCA	-0.584755	medium	2.84242
																										11468	TCGA-FD-A6TG	ZBP1	BLCA	TCGA-FD-A6TG-01A-11R-A32O-07	0.7295	1	A32O	A	R	BLCA	-0.584755	medium	0.790355
																										11493	TCGA-FD-A6TG	MLKL	BLCA	TCGA-FD-A6TG-01A-11R-A32O-07	6.5379	1	A32O	A	R	BLCA	-0.584755	medium	2.91416
																										197599	TCGA-HW-A5KL	CASP8	LGG	TCGA-HW-A5KL-01A-11R-A27Q-07	1.4237	1	A27Q	A	R	LGG	-1.3564	low	1.27721
																										11510	TCGA-4Z-AA7N	RIPK3	BLCA	TCGA-4Z-AA7N-01A-11R-A39I-07	8.9705	1	A39I	A	R	BLCA	-0.18513	medium	3.31767
																										11511	TCGA-4Z-AA7N	MLKL	BLCA	TCGA-4Z-AA7N-01A-11R-A39I-07	8.5467	1	A39I	A	R	BLCA	-0.18513	medium	3.255
																										11516	TCGA-4Z-AA7N	ZBP1	BLCA	TCGA-4Z-AA7N-01A-11R-A39I-07	5.5881	1	A39I	A	R	BLCA	-0.18513	medium	2.71986
																										14252	TCGA-XF-AAMH	CASP8	BLCA	TCGA-XF-AAMH-01A-11R-A42T-07	1.4308	1	A42T	A	R	BLCA	-0.469979	medium	1.28143
																										11552	TCGA-GV-A3QK	ZBP1	BLCA	TCGA-GV-A3QK-01B-11R-A23N-07	0.6412	1	A23N	B	R	BLCA	-0.115963	medium	0.714751
																										11553	TCGA-GV-A3QK	RIPK3	BLCA	TCGA-GV-A3QK-01B-11R-A23N-07	1.5765	1	A23N	B	R	BLCA	-0.115963	medium	1.36541
																										178860	TCGA-DB-A64P	CASP8	LGG	TCGA-DB-A64P-01A-11R-A29R-07	1.432	1	A29R	A	R	LGG	-0.855025	low	1.28214
																										11584	TCGA-GV-A3QK	MLKL	BLCA	TCGA-GV-A3QK-01B-11R-A23N-07	6.4887	1	A23N	B	R	BLCA	-0.115963	medium	2.90472
																										11600	TCGA-K4-A5RI	RIPK3	BLCA	TCGA-K4-A5RI-01A-11R-A28M-07	8.9297	1	A28M	A	R	BLCA	-0.0348798	medium	3.31175
																										11601	TCGA-K4-A5RI	ZBP1	BLCA	TCGA-K4-A5RI-01A-11R-A28M-07	0.2856	1	A28M	A	R	BLCA	-0.0348798	medium	0.362442
																										11609	TCGA-K4-A5RI	MLKL	BLCA	TCGA-K4-A5RI-01A-11R-A28M-07	8.0608	1	A28M	A	R	BLCA	-0.0348798	medium	3.17964
																										199475	TCGA-TQ-A7RU	CASP8	LGG	TCGA-TQ-A7RU-01A-21R-A34F-07	1.4323	1	A34F	A	R	LGG	-0.78541	low	1.28232
																										11635	TCGA-GV-A40E	RIPK3	BLCA	TCGA-GV-A40E-01A-12R-A23N-07	9.6965	1	A23N	A	R	BLCA	1.31332	high	3.41907
																										11639	TCGA-GV-A40E	ZBP1	BLCA	TCGA-GV-A40E-01A-12R-A23N-07	26.564	1	A23N	A	R	BLCA	1.31332	high	4.78471
																										11657	TCGA-GV-A40E	MLKL	BLCA	TCGA-GV-A40E-01A-12R-A23N-07	19.2525	1	A23N	A	R	BLCA	1.31332	high	4.34003
																										11659	TCGA-GV-A40E	CASP8	BLCA	TCGA-GV-A40E-01A-12R-A23N-07	20.0701	1	A23N	A	R	BLCA	1.31332	high	4.39713
																										11688	TCGA-FD-A43Y	ZBP1	BLCA	TCGA-FD-A43Y-01A-21R-A26T-07	1.3698	1	A26T	A	R	BLCA	0.937827	high	1.24477
																										11698	TCGA-FD-A43Y	MLKL	BLCA	TCGA-FD-A43Y-01A-21R-A26T-07	16.9551	1	A26T	A	R	BLCA	0.937827	high	4.16632
																										11707	TCGA-FD-A43Y	RIPK3	BLCA	TCGA-FD-A43Y-01A-21R-A26T-07	7.472	1	A26T	A	R	BLCA	0.937827	high	3.0827
																										11717	TCGA-FD-A43Y	CASP8	BLCA	TCGA-FD-A43Y-01A-21R-A26T-07	14.9719	1	A26T	A	R	BLCA	0.937827	high	3.99746
																										11723	TCGA-DK-A3IV	ZBP1	BLCA	TCGA-DK-A3IV-01A-22R-A21D-07	17.5148	1	A21D	A	R	BLCA	1.77036	high	4.21061
																										11729	TCGA-DK-A3IV	CASP8	BLCA	TCGA-DK-A3IV-01A-22R-A21D-07	14.0167	1	A21D	A	R	BLCA	1.77036	high	3.9085
																										11747	TCGA-DK-A3IV	MLKL	BLCA	TCGA-DK-A3IV-01A-22R-A21D-07	14.0796	1	A21D	A	R	BLCA	1.77036	high	3.91453
																										11752	TCGA-DK-A3IV	RIPK3	BLCA	TCGA-DK-A3IV-01A-22R-A21D-07	19.6632	1	A21D	A	R	BLCA	1.77036	high	4.36899
																										11761	TCGA-G2-A2EL	ZBP1	BLCA	TCGA-G2-A2EL-01A-12R-A18C-07	0.069	1	A18C	A	R	BLCA	0.0664152	medium	0.0962619
																										11766	TCGA-G2-A2EL	RIPK3	BLCA	TCGA-G2-A2EL-01A-12R-A18C-07	0.4786	1	A18C	A	R	BLCA	0.0664152	medium	0.564232
																										11774	TCGA-G2-A2EL	MLKL	BLCA	TCGA-G2-A2EL-01A-12R-A18C-07	1.2264	1	A18C	A	R	BLCA	0.0664152	medium	1.15471
																										178331	TCGA-KT-A74X	CASP8	LGG	TCGA-KT-A74X-01A-11R-A32Q-07	1.4339	1	A32Q	A	R	LGG	-0.464049	medium	1.28327
																										11806	TCGA-E7-A541	RIPK3	BLCA	TCGA-E7-A541-01A-11R-A26T-07	3.0693	1	A26T	A	R	BLCA	1.15374	high	2.02478
																										11818	TCGA-E7-A541	ZBP1	BLCA	TCGA-E7-A541-01A-11R-A26T-07	7.9635	1	A26T	A	R	BLCA	1.15374	high	3.16406
																										11823	TCGA-E7-A541	CASP8	BLCA	TCGA-E7-A541-01A-11R-A26T-07	13.4833	1	A26T	A	R	BLCA	1.15374	high	3.85632
																										11833	TCGA-E7-A541	MLKL	BLCA	TCGA-E7-A541-01A-11R-A26T-07	8.566	1	A26T	A	R	BLCA	1.15374	high	3.25792
																										11846	TCGA-XF-AAN2	RIPK3	BLCA	TCGA-XF-AAN2-01A-11R-A42T-07	18.0213	1	A42T	A	R	BLCA	1.78744	high	4.24954
																										11860	TCGA-XF-AAN2	ZBP1	BLCA	TCGA-XF-AAN2-01A-11R-A42T-07	8.9866	1	A42T	A	R	BLCA	1.78744	high	3.31999
																										11861	TCGA-XF-AAN2	MLKL	BLCA	TCGA-XF-AAN2-01A-11R-A42T-07	16.2009	1	A42T	A	R	BLCA	1.78744	high	4.10441
																										11885	TCGA-XF-AAN2	CASP8	BLCA	TCGA-XF-AAN2-01A-11R-A42T-07	41.4318	1	A42T	A	R	BLCA	1.78744	high	5.40707
																										11887	TCGA-LC-A66R	RIPK3	BLCA	TCGA-LC-A66R-01A-41R-A30C-07	2.8952	1	A30C	A	R	BLCA	0.82872	high	1.9617
																										11891	TCGA-LC-A66R	ZBP1	BLCA	TCGA-LC-A66R-01A-41R-A30C-07	6.7758	1	A30C	A	R	BLCA	0.82872	high	2.95899
																										11905	TCGA-LC-A66R	CASP8	BLCA	TCGA-LC-A66R-01A-41R-A30C-07	9.3543	1	A30C	A	R	BLCA	0.82872	high	3.37216
																										11924	TCGA-LC-A66R	MLKL	BLCA	TCGA-LC-A66R-01A-41R-A30C-07	15.0356	1	A30C	A	R	BLCA	0.82872	high	4.00321
																										11929	TCGA-ZF-A9RE	RIPK3	BLCA	TCGA-ZF-A9RE-01A-11R-A38B-07	6.8126	1	A38B	A	R	BLCA	0.0186321	medium	2.9658
																										184376	TCGA-DH-5144	CASP8	LGG	TCGA-DH-5144-01A-01R-1470-07	1.4356	1	1470	A	R	LGG	-0.640427	medium	1.28428
																										11940	TCGA-ZF-A9RE	ZBP1	BLCA	TCGA-ZF-A9RE-01A-11R-A38B-07	0.3884	1	A38B	A	R	BLCA	0.0186321	medium	0.473423
																										11968	TCGA-ZF-A9RE	MLKL	BLCA	TCGA-ZF-A9RE-01A-11R-A38B-07	9.0275	1	A38B	A	R	BLCA	0.0186321	medium	3.32589
																										191434	TCGA-HT-7467	CASP8	LGG	TCGA-HT-7467-01A-11R-2027-07	1.441	1	2027	A	R	LGG	-0.587904	medium	1.28747
																										11985	TCGA-UY-A9PE	ZBP1	BLCA	TCGA-UY-A9PE-01A-11R-A38B-07	0.5408	1	A38B	A	R	BLCA	-0.703175	medium	0.62368
																										11998	TCGA-UY-A9PE	RIPK3	BLCA	TCGA-UY-A9PE-01A-11R-A38B-07	4.1035	1	A38B	A	R	BLCA	-0.703175	medium	2.35149
																										12012	TCGA-UY-A9PE	MLKL	BLCA	TCGA-UY-A9PE-01A-11R-A38B-07	5.9908	1	A38B	A	R	BLCA	-0.703175	medium	2.80546
																										12018	TCGA-XF-AAMG	RIPK3	BLCA	TCGA-XF-AAMG-01A-11R-A42T-07	8.1655	1	A42T	A	R	BLCA	-0.814249	low	3.19621
																										182562	TCGA-E1-A7YO	CASP8	LGG	TCGA-E1-A7YO-01A-11R-A34F-07	1.4435	1	A34F	A	R	LGG	-0.777052	low	1.28895
																										12043	TCGA-XF-AAMG	ZBP1	BLCA	TCGA-XF-AAMG-01A-11R-A42T-07	0.2724	1	A42T	A	R	BLCA	-0.814249	low	0.347552
																										12049	TCGA-XF-AAMG	MLKL	BLCA	TCGA-XF-AAMG-01A-11R-A42T-07	3.6836	1	A42T	A	R	BLCA	-0.814249	low	2.22762
																										12055	TCGA-GU-A763	RIPK3	BLCA	TCGA-GU-A763-01A-11R-A32O-07	9.4778	1	A32O	A	R	BLCA	-0.53495	medium	3.38926
																										337058	TCGA-EB-A3Y7	CASP8	SKCM	TCGA-EB-A3Y7-01A-11R-A239-07	1.4517	1	A239	A	R	SKCM	-1.05871	low	1.29378
																										12086	TCGA-GU-A763	ZBP1	BLCA	TCGA-GU-A763-01A-11R-A32O-07	0.0542	1	A32O	A	R	BLCA	-0.53495	medium	0.0761486
																										12096	TCGA-GU-A763	MLKL	BLCA	TCGA-GU-A763-01A-11R-A32O-07	9.1204	1	A32O	A	R	BLCA	-0.53495	medium	3.33919
																										12101	TCGA-G2-AA3D	RIPK3	BLCA	TCGA-G2-AA3D-01A-11R-A39I-07	6.1284	1	A39I	A	R	BLCA	0.151116	medium	2.83358
																										185058	TCGA-DU-7306	CASP8	LGG	TCGA-DU-7306-01A-11R-2090-07	1.4552	1	2090	A	R	LGG	0.109646	medium	1.29584
																										12127	TCGA-G2-AA3D	ZBP1	BLCA	TCGA-G2-AA3D-01A-11R-A39I-07	0.7721	1	A39I	A	R	BLCA	0.151116	medium	0.82546
																										12135	TCGA-G2-AA3D	MLKL	BLCA	TCGA-G2-AA3D-01A-11R-A39I-07	13.1259	1	A39I	A	R	BLCA	0.151116	medium	3.82027
																										12142	TCGA-ZF-A9R4	RIPK3	BLCA	TCGA-ZF-A9R4-01A-11R-A38B-07	2.7152	1	A38B	A	R	BLCA	0.496124	medium	1.89344
																										184608	TCGA-QH-A6CZ	CASP8	LGG	TCGA-QH-A6CZ-01A-11R-A32Q-07	1.4559	1	A32Q	A	R	LGG	-0.749161	low	1.29625
																										12155	TCGA-ZF-A9R4	ZBP1	BLCA	TCGA-ZF-A9R4-01A-11R-A38B-07	0.4424	1	A38B	A	R	BLCA	0.496124	medium	0.528471
																										12176	TCGA-ZF-A9R4	MLKL	BLCA	TCGA-ZF-A9R4-01A-11R-A38B-07	6.943	1	A38B	A	R	BLCA	0.496124	medium	2.98968
																										12186	TCGA-E7-A97P	CASP8	BLCA	TCGA-E7-A97P-01A-11R-A38B-07	14.0407	1	A38B	A	R	BLCA	1.50188	high	3.9108
																										12187	TCGA-E7-A97P	RIPK3	BLCA	TCGA-E7-A97P-01A-11R-A38B-07	8.0529	1	A38B	A	R	BLCA	1.50188	high	3.17838
																										12200	TCGA-E7-A97P	MLKL	BLCA	TCGA-E7-A97P-01A-11R-A38B-07	21.9741	1	A38B	A	R	BLCA	1.50188	high	4.52194
																										12210	TCGA-E7-A97P	ZBP1	BLCA	TCGA-E7-A97P-01A-11R-A38B-07	6.6239	1	A38B	A	R	BLCA	1.50188	high	2.93053
																										181557	TCGA-CS-6667	CASP8	LGG	TCGA-CS-6667-01A-12R-2027-07	1.4568	1	2027	A	R	LGG	-1.19513	low	1.29678
																										12236	TCGA-5N-A9KM	RIPK3	BLCA	TCGA-5N-A9KM-01A-11R-A42T-07	17.1777	1	A42T	A	R	BLCA	0.33073	medium	4.1841
																										12242	TCGA-5N-A9KM	ZBP1	BLCA	TCGA-5N-A9KM-01A-11R-A42T-07	1.1981	1	A42T	A	R	BLCA	0.33073	medium	1.13626
																										12261	TCGA-5N-A9KM	MLKL	BLCA	TCGA-5N-A9KM-01A-11R-A42T-07	6.0674	1	A42T	A	R	BLCA	0.33073	medium	2.82118
																										12277	TCGA-ZF-A9RC	RIPK3	BLCA	TCGA-ZF-A9RC-01A-11R-A38B-07	9.304	1	A38B	A	R	BLCA	-0.772693	low	3.36513
																										191213	TCGA-WY-A85C	CASP8	LGG	TCGA-WY-A85C-01A-11R-A36H-07	1.4616	1	A36H	A	R	LGG	-1.24718	low	1.2996
																										12290	TCGA-ZF-A9RC	ZBP1	BLCA	TCGA-ZF-A9RC-01A-11R-A38B-07	0.4071	1	A38B	A	R	BLCA	-0.772693	low	0.492725
																										12297	TCGA-ZF-A9RC	MLKL	BLCA	TCGA-ZF-A9RC-01A-11R-A38B-07	3.9697	1	A38B	A	R	BLCA	-0.772693	low	2.31316
																										198690	TCGA-R8-A6ML	CASP8	LGG	TCGA-R8-A6ML-01A-11R-A32Q-07	1.4638	1	A32Q	A	R	LGG	-0.5234	medium	1.30089
																										12317	TCGA-MV-A51V	ZBP1	BLCA	TCGA-MV-A51V-01A-11R-A26T-07	0.0119	1	A26T	A	R	BLCA	-0.907957	low	0.0170667
																										12321	TCGA-MV-A51V	RIPK3	BLCA	TCGA-MV-A51V-01A-11R-A26T-07	5.1842	1	A26T	A	R	BLCA	-0.907957	low	2.62859
																										12346	TCGA-MV-A51V	MLKL	BLCA	TCGA-MV-A51V-01A-11R-A26T-07	4.8678	1	A26T	A	R	BLCA	-0.907957	low	2.55282
																										12349	TCGA-S5-A6DX	ZBP1	BLCA	TCGA-S5-A6DX-01A-11R-A31N-07	2.019	1	A31N	A	R	BLCA	-0.79448	low	1.59407
																										12355	TCGA-S5-A6DX	MLKL	BLCA	TCGA-S5-A6DX-01A-11R-A31N-07	4.7571	1	A31N	A	R	BLCA	-0.79448	low	2.52534
																										191729	TCGA-CS-4938	CASP8	LGG	TCGA-CS-4938-01B-11R-1896-07	1.4653	1	1896	B	R	LGG	-0.948557	low	1.30176
																										12387	TCGA-S5-A6DX	RIPK3	BLCA	TCGA-S5-A6DX-01A-11R-A31N-07	3.2106	1	A31N	A	R	BLCA	-0.79448	low	2.07403
																										12397	TCGA-FJ-A3ZE	MLKL	BLCA	TCGA-FJ-A3ZE-01A-11R-A23N-07	8.0743	1	A23N	A	R	BLCA	-0.391364	medium	3.18179
																										12406	TCGA-FJ-A3ZE	RIPK3	BLCA	TCGA-FJ-A3ZE-01A-11R-A23N-07	6.593	1	A23N	A	R	BLCA	-0.391364	medium	2.92467
																										209520	TCGA-FV-A4ZP	CASP8	LIHC	TCGA-FV-A4ZP-01A-12R-A266-07	1.4688	1	A266	A	R	LIHC	-0.991668	low	1.30381
																										12431	TCGA-FJ-A3ZE	ZBP1	BLCA	TCGA-FJ-A3ZE-01A-11R-A23N-07	0.1641	1	A23N	A	R	BLCA	-0.391364	medium	0.219215
																										12435	TCGA-YC-A8S6	MLKL	BLCA	TCGA-YC-A8S6-01A-31R-A38B-07	16.7223	1	A38B	A	R	BLCA	-0.464521	medium	4.14749
																										12446	TCGA-YC-A8S6	RIPK3	BLCA	TCGA-YC-A8S6-01A-31R-A38B-07	9.1842	1	A38B	A	R	BLCA	-0.464521	medium	3.34826
																										183416	TCGA-HT-A5RB	CASP8	LGG	TCGA-HT-A5RB-01A-11R-A28M-07	1.4697	1	A28M	A	R	LGG	-1.11797	low	1.30434
																										12458	TCGA-YC-A8S6	ZBP1	BLCA	TCGA-YC-A8S6-01A-31R-A38B-07	0.6411	1	A38B	A	R	BLCA	-0.464521	medium	0.714663
																										12477	TCGA-UY-A9PF	MLKL	BLCA	TCGA-UY-A9PF-01A-11R-A38B-07	5.5691	1	A38B	A	R	BLCA	-0.863766	low	2.7157
																										12496	TCGA-UY-A9PF	RIPK3	BLCA	TCGA-UY-A9PF-01A-11R-A38B-07	6.0453	1	A38B	A	R	BLCA	-0.863766	low	2.81666
																										37516	TCGA-LL-A6FR	CASP8	BRCA	TCGA-LL-A6FR-01A-12R-A31O-07	1.4719	1	A31O	A	R	BRCA	-0.159846	medium	1.30562
																										12510	TCGA-UY-A9PF	ZBP1	BLCA	TCGA-UY-A9PF-01A-11R-A38B-07	0.2876	1	A38B	A	R	BLCA	-0.863766	low	0.364684
																										12518	TCGA-GV-A3JV	MLKL	BLCA	TCGA-GV-A3JV-01A-11R-A220-07	3.4911	1	A220	A	R	BLCA	-0.550616	medium	2.16707
																										192064	TCGA-HW-7486	CASP8	LGG	TCGA-HW-7486-01A-11R-2027-07	1.4754	1	2027	A	R	LGG	-0.440008	medium	1.30766
																										12543	TCGA-GV-A3JV	RIPK3	BLCA	TCGA-GV-A3JV-01A-11R-A220-07	1.15	1	A220	A	R	BLCA	-0.550616	medium	1.10434
																										12554	TCGA-GV-A3JV	ZBP1	BLCA	TCGA-GV-A3JV-01A-11R-A220-07	1.0398	1	A220	A	R	BLCA	-0.550616	medium	1.02843
																										12562	TCGA-ZF-AA5N	MLKL	BLCA	TCGA-ZF-AA5N-01A-11R-A42T-07	3.8765	1	A42T	A	R	BLCA	0.0379898	medium	2.28585
																										12570	TCGA-ZF-AA5N	RIPK3	BLCA	TCGA-ZF-AA5N-01A-11R-A42T-07	1.0014	1	A42T	A	R	BLCA	0.0379898	medium	1.00101
																										289466	TCGA-WB-A80L	CASP8	PCPG	TCGA-WB-A80L-01A-11R-A35L-07	1.4797	1	A35L	A	R	PCPG	-1.16181	low	1.31017
																										12580	TCGA-ZF-AA5N	ZBP1	BLCA	TCGA-ZF-AA5N-01A-11R-A42T-07	0.4223	1	A42T	A	R	BLCA	0.0379898	medium	0.508226
																										292805	TCGA-W2-A7HH	CASP8	PCPG	TCGA-W2-A7HH-01A-11R-A35L-07	1.4952	1	A35L	A	R	PCPG	-0.903303	low	1.31916
																										12624	TCGA-XF-A9T8	RIPK3	BLCA	TCGA-XF-A9T8-01A-11R-A39I-07	8.4452	1	A39I	A	R	BLCA	0.585544	medium	3.23958
																										12625	TCGA-XF-A9T8	ZBP1	BLCA	TCGA-XF-A9T8-01A-11R-A39I-07	2.4588	1	A39I	A	R	BLCA	0.585544	medium	1.79027
																										12637	TCGA-XF-A9T8	MLKL	BLCA	TCGA-XF-A9T8-01A-11R-A39I-07	14.6039	1	A39I	A	R	BLCA	0.585544	medium	3.96383
																										12655	TCGA-GV-A3QG	CASP8	BLCA	TCGA-GV-A3QG-01A-11R-A220-07	14.4388	1	A220	A	R	BLCA	0.970673	high	3.94849
																										12661	TCGA-GV-A3QG	RIPK3	BLCA	TCGA-GV-A3QG-01A-11R-A220-07	8.228	1	A220	A	R	BLCA	0.970673	high	3.20602
																										12665	TCGA-GV-A3QG	ZBP1	BLCA	TCGA-GV-A3QG-01A-11R-A220-07	11.8106	1	A220	A	R	BLCA	0.970673	high	3.67927
																										12682	TCGA-GV-A3QG	MLKL	BLCA	TCGA-GV-A3QG-01A-11R-A220-07	8.4837	1	A220	A	R	BLCA	0.970673	high	3.24545
																										12706	TCGA-5N-A9KI	CASP8	BLCA	TCGA-5N-A9KI-01A-31R-A42T-07	10.4796	1	A42T	A	R	BLCA	1.10764	high	3.521
																										12715	TCGA-5N-A9KI	ZBP1	BLCA	TCGA-5N-A9KI-01A-31R-A42T-07	2.4614	1	A42T	A	R	BLCA	1.10764	high	1.79136
																										12716	TCGA-5N-A9KI	RIPK3	BLCA	TCGA-5N-A9KI-01A-31R-A42T-07	11.7037	1	A42T	A	R	BLCA	1.10764	high	3.66718
																										12720	TCGA-5N-A9KI	MLKL	BLCA	TCGA-5N-A9KI-01A-31R-A42T-07	15.379	1	A42T	A	R	BLCA	1.10764	high	4.03378
																										12746	TCGA-CF-A3MG	MLKL	BLCA	TCGA-CF-A3MG-01A-11R-A20F-07	4.9026	1	A20F	A	R	BLCA	-0.964451	low	2.56135
																										293689	TCGA-S7-A7WP	CASP8	PCPG	TCGA-S7-A7WP-01A-11R-A35L-07	1.4958	1	A35L	A	R	PCPG	-1.10077	low	1.3195
																										12753	TCGA-CF-A3MG	RIPK3	BLCA	TCGA-CF-A3MG-01A-11R-A20F-07	6.6907	1	A20F	A	R	BLCA	-0.964451	low	2.94311
																										12754	TCGA-CF-A3MG	ZBP1	BLCA	TCGA-CF-A3MG-01A-11R-A20F-07	0.0303	1	A20F	A	R	BLCA	-0.964451	low	0.0430645
																										12788	TCGA-GC-A4ZW	MLKL	BLCA	TCGA-GC-A4ZW-01A-11R-A26T-07	4.3381	1	A26T	A	R	BLCA	-0.312214	medium	2.41633
																										12793	TCGA-GC-A4ZW	RIPK3	BLCA	TCGA-GC-A4ZW-01A-11R-A26T-07	9.9933	1	A26T	A	R	BLCA	-0.312214	medium	3.45855
																										292393	TCGA-QT-A69Q	CASP8	PCPG	TCGA-QT-A69Q-01A-11R-A35K-07	1.4986	1	A35K	A	R	PCPG	-1.17917	low	1.32112
																										12800	TCGA-GC-A4ZW	ZBP1	BLCA	TCGA-GC-A4ZW-01A-11R-A26T-07	0.3288	1	A26T	A	R	BLCA	-0.312214	medium	0.410124
																										12827	TCGA-E7-A4XJ	MLKL	BLCA	TCGA-E7-A4XJ-01A-11R-A26T-07	7.5968	1	A26T	A	R	BLCA	-1.4176	low	3.1038
																										12834	TCGA-E7-A4XJ	RIPK3	BLCA	TCGA-E7-A4XJ-01A-11R-A26T-07	9.9719	1	A26T	A	R	BLCA	-1.4176	low	3.45574
																										308528	TCGA-J4-A67O	CASP8	PRAD	TCGA-J4-A67O-01A-11R-A30B-07	1.4989	1	A30B	A	R	PRAD	-0.461138	medium	1.32129
																										12850	TCGA-E7-A4XJ	ZBP1	BLCA	TCGA-E7-A4XJ-01A-11R-A26T-07	0.2324	1	A26T	A	R	BLCA	-1.4176	low	0.301471
																										12862	TCGA-FD-A3NA	MLKL	BLCA	TCGA-FD-A3NA-01A-11R-A21D-07	13.9534	1	A21D	A	R	BLCA	0.571064	medium	3.9024
																										183964	TCGA-W9-A837	CASP8	LGG	TCGA-W9-A837-01A-11R-A36H-07	1.4995	1	A36H	A	R	LGG	-0.770306	low	1.32164
																										12878	TCGA-FD-A3NA	RIPK3	BLCA	TCGA-FD-A3NA-01A-11R-A21D-07	6.3681	1	A21D	A	R	BLCA	0.571064	medium	2.88129
																										12885	TCGA-FD-A3NA	ZBP1	BLCA	TCGA-FD-A3NA-01A-11R-A21D-07	0.9321	1	A21D	A	R	BLCA	0.571064	medium	0.95017
																										12901	TCGA-DK-A3IT	MLKL	BLCA	TCGA-DK-A3IT-01A-31R-A20F-07	13.0025	1	A20F	A	R	BLCA	-0.0227502	medium	3.80761
																										291033	TCGA-QR-A70C	CASP8	PCPG	TCGA-QR-A70C-01A-21R-A35K-07	1.5021	1	A35K	A	R	PCPG	-1.42334	low	1.32314
																										12928	TCGA-DK-A3IT	RIPK3	BLCA	TCGA-DK-A3IT-01A-31R-A20F-07	13.3259	1	A20F	A	R	BLCA	-0.0227502	medium	3.84055
																										12936	TCGA-DK-A3IT	ZBP1	BLCA	TCGA-DK-A3IT-01A-31R-A20F-07	2.1412	1	A20F	A	R	BLCA	-0.0227502	medium	1.65132
																										12949	TCGA-R3-A69X	MLKL	BLCA	TCGA-R3-A69X-01A-22R-A30C-07	9.6227	1	A30C	A	R	BLCA	0.399536	medium	3.40908
																										291741	TCGA-SR-A6MY	CASP8	PCPG	TCGA-SR-A6MY-01A-11R-A35L-07	1.5033	1	A35L	A	R	PCPG	-0.116213	medium	1.32383
																										12972	TCGA-R3-A69X	RIPK3	BLCA	TCGA-R3-A69X-01A-22R-A30C-07	9.3991	1	A30C	A	R	BLCA	0.399536	medium	3.37839
																										12978	TCGA-R3-A69X	ZBP1	BLCA	TCGA-R3-A69X-01A-22R-A30C-07	1.8365	1	A30C	A	R	BLCA	0.399536	medium	1.50411
																										13000	TCGA-4Z-AA83	RIPK3	BLCA	TCGA-4Z-AA83-01A-11R-A39I-07	10.7578	1	A39I	A	R	BLCA	0.238062	medium	3.55555
																										189453	TCGA-DU-A7TG	CASP8	LGG	TCGA-DU-A7TG-01A-21R-A34R-07	1.5045	1	A34R	A	R	LGG	-0.971795	low	1.32452
																										13019	TCGA-4Z-AA83	ZBP1	BLCA	TCGA-4Z-AA83-01A-11R-A39I-07	1.0525	1	A39I	A	R	BLCA	0.238062	medium	1.03738
																										13020	TCGA-4Z-AA83	MLKL	BLCA	TCGA-4Z-AA83-01A-11R-A39I-07	9.2223	1	A39I	A	R	BLCA	0.238062	medium	3.35365
																										13027	TCGA-ZF-A9R0	RIPK3	BLCA	TCGA-ZF-A9R0-01A-11R-A38B-07	6.7114	1	A38B	A	R	BLCA	-0.848319	low	2.94699
																										13039	TCGA-ZF-A9R0	ZBP1	BLCA	TCGA-ZF-A9R0-01A-11R-A38B-07	0.7702	1	A38B	A	R	BLCA	-0.848319	low	0.823912
																										191555	TCGA-HT-7692	CASP8	LGG	TCGA-HT-7692-01A-12R-2256-07	1.5089	1	2256	A	R	LGG	-0.829954	low	1.32705
																										13061	TCGA-ZF-A9R0	MLKL	BLCA	TCGA-ZF-A9R0-01A-11R-A38B-07	4.9366	1	A38B	A	R	BLCA	-0.848319	low	2.56964
																										13064	TCGA-GC-A3I6	RIPK3	BLCA	TCGA-GC-A3I6-01A-11R-A20F-07	14.4165	1	A20F	A	R	BLCA	1.08289	high	3.9464
																										13071	TCGA-GC-A3I6	ZBP1	BLCA	TCGA-GC-A3I6-01A-11R-A20F-07	6.966	1	A20F	A	R	BLCA	1.08289	high	2.99386
																										13081	TCGA-GC-A3I6	CASP8	BLCA	TCGA-GC-A3I6-01A-11R-A20F-07	27.4471	1	A20F	A	R	BLCA	1.08289	high	4.83021
																										13093	TCGA-GC-A3I6	MLKL	BLCA	TCGA-GC-A3I6-01A-11R-A20F-07	12.532	1	A20F	A	R	BLCA	1.08289	high	3.7583
																										13119	TCGA-XF-A9SH	RIPK3	BLCA	TCGA-XF-A9SH-01A-11R-A39I-07	1.238	1	A39I	A	R	BLCA	-1.33612	low	1.16221
																										13121	TCGA-XF-A9SH	ZBP1	BLCA	TCGA-XF-A9SH-01A-11R-A39I-07	0.2003	1	A39I	A	R	BLCA	-1.33612	low	0.263395
																										361344	TCGA-EM-A1YC	CASP8	THCA	TCGA-EM-A1YC-01A-11R-A14Y-07	1.5089	1	A14Y	A	R	THCA	-1.61651	low	1.32705
																										13125	TCGA-XF-A9SH	MLKL	BLCA	TCGA-XF-A9SH-01A-11R-A39I-07	5.4869	1	A39I	A	R	BLCA	-1.33612	low	2.69753
																										13152	TCGA-UY-A78L	ZBP1	BLCA	TCGA-UY-A78L-01A-12R-A33J-07	0.2396	1	A33J	A	R	BLCA	-0.471056	medium	0.309875
																										13159	TCGA-UY-A78L	RIPK3	BLCA	TCGA-UY-A78L-01A-12R-A33J-07	2.6998	1	A33J	A	R	BLCA	-0.471056	medium	1.88745
																										13164	TCGA-UY-A78L	MLKL	BLCA	TCGA-UY-A78L-01A-12R-A33J-07	11.4034	1	A33J	A	R	BLCA	-0.471056	medium	3.63266
																										315344	TCGA-FC-A6HD	CASP8	PRAD	TCGA-FC-A6HD-01A-11R-A31N-07	1.5158	1	A31N	A	R	PRAD	-1.4642	low	1.33102
																										13189	TCGA-XF-AAN5	RIPK3	BLCA	TCGA-XF-AAN5-01A-11R-A42T-07	2.7245	1	A42T	A	R	BLCA	0.863719	high	1.89705
																										13193	TCGA-XF-AAN5	ZBP1	BLCA	TCGA-XF-AAN5-01A-11R-A42T-07	1.3242	1	A42T	A	R	BLCA	0.863719	high	1.21673
																										13203	TCGA-XF-AAN5	MLKL	BLCA	TCGA-XF-AAN5-01A-11R-A42T-07	21.9004	1	A42T	A	R	BLCA	0.863719	high	4.5173
																										13216	TCGA-XF-AAN5	CASP8	BLCA	TCGA-XF-AAN5-01A-11R-A42T-07	19.4341	1	A42T	A	R	BLCA	0.863719	high	4.35291
																										13231	TCGA-UY-A78P	RIPK3	BLCA	TCGA-UY-A78P-01A-12R-A36F-07	9.2196	1	A36F	A	R	BLCA	0.871045	high	3.35327
																										13237	TCGA-UY-A78P	ZBP1	BLCA	TCGA-UY-A78P-01A-12R-A36F-07	1.5818	1	A36F	A	R	BLCA	0.871045	high	1.36838
																										13240	TCGA-UY-A78P	MLKL	BLCA	TCGA-UY-A78P-01A-12R-A36F-07	15.442	1	A36F	A	R	BLCA	0.871045	high	4.03931
																										13261	TCGA-UY-A78P	CASP8	BLCA	TCGA-UY-A78P-01A-12R-A36F-07	14.632	1	A36F	A	R	BLCA	0.871045	high	3.96643
																										13273	TCGA-CF-A8HY	RIPK3	BLCA	TCGA-CF-A8HY-01A-11R-A36F-07	5.1927	1	A36F	A	R	BLCA	-1.1302	low	2.63057
																										13277	TCGA-CF-A8HY	ZBP1	BLCA	TCGA-CF-A8HY-01A-11R-A36F-07	0.113	1	A36F	A	R	BLCA	-1.1302	low	0.154454
																										288159	TCGA-RW-A689	CASP8	PCPG	TCGA-RW-A689-01A-11R-A35K-07	1.5219	1	A35K	A	R	PCPG	-0.445813	medium	1.33451
																										13296	TCGA-CF-A8HY	MLKL	BLCA	TCGA-CF-A8HY-01A-11R-A36F-07	5.9869	1	A36F	A	R	BLCA	-1.1302	low	2.80465
																										13316	TCGA-CF-A9FL	RIPK3	BLCA	TCGA-CF-A9FL-01A-11R-A38B-07	9.921	1	A38B	A	R	BLCA	-0.969116	low	3.44903
																										13336	TCGA-CF-A9FL	ZBP1	BLCA	TCGA-CF-A9FL-01A-11R-A38B-07	0.3235	1	A38B	A	R	BLCA	-0.969116	low	0.404358
																										196392	TCGA-DU-6407	CASP8	LGG	TCGA-DU-6407-01A-13R-1708-07	1.5249	1	1708	A	R	LGG	-0.815337	low	1.33623
																										13346	TCGA-CF-A9FL	MLKL	BLCA	TCGA-CF-A9FL-01A-11R-A38B-07	7.1738	1	A38B	A	R	BLCA	-0.969116	low	3.03101
																										13358	TCGA-E7-A6MD	RIPK3	BLCA	TCGA-E7-A6MD-01A-41R-A352-07	16.0586	1	A352	A	R	BLCA	0.015315	medium	4.09243
																										13365	TCGA-E7-A6MD	ZBP1	BLCA	TCGA-E7-A6MD-01A-41R-A352-07	1.7008	1	A352	A	R	BLCA	0.015315	medium	1.43339
																										13381	TCGA-E7-A6MD	MLKL	BLCA	TCGA-E7-A6MD-01A-41R-A352-07	12.6806	1	A352	A	R	BLCA	0.015315	medium	3.77406
																										181843	TCGA-DB-5270	CASP8	LGG	TCGA-DB-5270-01A-02R-1470-07	1.5253	1	1470	A	R	LGG	-0.443338	medium	1.33645
																										13405	TCGA-CF-A9FF	RIPK3	BLCA	TCGA-CF-A9FF-01A-11R-A38B-07	4.8298	1	A38B	A	R	BLCA	-0.920273	low	2.54345
																										13406	TCGA-CF-A9FF	ZBP1	BLCA	TCGA-CF-A9FF-01A-11R-A38B-07	0.789	1	A38B	A	R	BLCA	-0.920273	low	0.839153
																										13407	TCGA-CF-A9FF	MLKL	BLCA	TCGA-CF-A9FF-01A-11R-A38B-07	3.4891	1	A38B	A	R	BLCA	-0.920273	low	2.16643
																										409288	TCGA-V4-A9EC	CASP8	UVM	TCGA-V4-A9EC-01A-11R-A405-07	1.5257	1	A405	A	R	UVM	-2.01866	low	1.33668
																										13449	TCGA-XF-AAMY	MLKL	BLCA	TCGA-XF-AAMY-01A-11R-A42T-07	8.8559	1	A42T	A	R	BLCA	-0.661427	medium	3.30099
																										13455	TCGA-XF-AAMY	ZBP1	BLCA	TCGA-XF-AAMY-01A-11R-A42T-07	0.2443	1	A42T	A	R	BLCA	-0.661427	medium	0.315334
																										13471	TCGA-XF-AAMY	RIPK3	BLCA	TCGA-XF-AAMY-01A-11R-A42T-07	7.5453	1	A42T	A	R	BLCA	-0.661427	medium	3.09513
																										288410	TCGA-QR-A708	CASP8	PCPG	TCGA-QR-A708-01A-11R-A35K-07	1.5266	1	A35K	A	R	PCPG	-2.28252	low	1.3372
																										13486	TCGA-G2-A3IE	ZBP1	BLCA	TCGA-G2-A3IE-01A-11R-A20F-07	0.3305	1	A20F	A	R	BLCA	-1.17994	low	0.411969
																										13502	TCGA-G2-A3IE	MLKL	BLCA	TCGA-G2-A3IE-01A-11R-A20F-07	4.5631	1	A20F	A	R	BLCA	-1.17994	low	2.47589
																										13516	TCGA-G2-A3IE	RIPK3	BLCA	TCGA-G2-A3IE-01A-11R-A20F-07	10.4808	1	A20F	A	R	BLCA	-1.17994	low	3.52115
																										188971	TCGA-HT-7605	CASP8	LGG	TCGA-HT-7605-01A-11R-2090-07	1.527	1	2090	A	R	LGG	-0.579923	medium	1.33743
																										13527	TCGA-GU-A767	ZBP1	BLCA	TCGA-GU-A767-01A-11R-A32O-07	0.9413	1	A32O	A	R	BLCA	-0.226567	medium	0.957023
																										13534	TCGA-GU-A767	RIPK3	BLCA	TCGA-GU-A767-01A-11R-A32O-07	2.4703	1	A32O	A	R	BLCA	-0.226567	medium	1.79506
																										193470	TCGA-TQ-A7RV	CASP8	LGG	TCGA-TQ-A7RV-01A-21R-A34F-07	1.5297	1	A34F	A	R	LGG	-0.953293	low	1.33897
																										13556	TCGA-GU-A767	MLKL	BLCA	TCGA-GU-A767-01A-11R-A32O-07	7.7904	1	A32O	A	R	BLCA	-0.226567	medium	3.13593
																										13570	TCGA-G2-A3IB	ZBP1	BLCA	TCGA-G2-A3IB-01A-11R-A20F-07	0.6534	1	A20F	A	R	BLCA	0.0859932	medium	0.725436
																										293999	TCGA-P7-A5NX	CASP8	PCPG	TCGA-P7-A5NX-01A-11R-A35K-07	1.53	1	A35K	A	R	PCPG	-0.378434	medium	1.33914
																										13578	TCGA-G2-A3IB	RIPK3	BLCA	TCGA-G2-A3IB-01A-11R-A20F-07	7.0027	1	A20F	A	R	BLCA	0.0859932	medium	3.00049
																										13607	TCGA-G2-A3IB	MLKL	BLCA	TCGA-G2-A3IB-01A-11R-A20F-07	11.7788	1	A20F	A	R	BLCA	0.0859932	medium	3.67568
																										289725	TCGA-P7-A5NY	CASP8	PCPG	TCGA-P7-A5NY-01A-12R-A35K-07	1.533	1	A35K	A	R	PCPG	-0.113949	medium	1.34085
																										13615	TCGA-CF-A1HS	RIPK3	BLCA	TCGA-CF-A1HS-01A-11R-A13Y-07	2.9222	1	A13Y	A	R	BLCA	0.477098	medium	1.97166
																										13626	TCGA-CF-A1HS	ZBP1	BLCA	TCGA-CF-A1HS-01A-11R-A13Y-07	0.759	1	A13Y	A	R	BLCA	0.477098	medium	0.814755
																										13643	TCGA-CF-A1HS	MLKL	BLCA	TCGA-CF-A1HS-01A-11R-A13Y-07	34.3367	1	A13Y	A	R	BLCA	0.477098	medium	5.1431
																										13654	TCGA-DK-A3IN	RIPK3	BLCA	TCGA-DK-A3IN-01A-11R-A20F-07	13.3553	1	A20F	A	R	BLCA	0.184174	medium	3.84351
																										191384	TCGA-HT-7884	CASP8	LGG	TCGA-HT-7884-01B-11R-2403-07	1.5337	1	2403	B	R	LGG	-0.766488	low	1.34125
																										13675	TCGA-DK-A3IN	ZBP1	BLCA	TCGA-DK-A3IN-01A-11R-A20F-07	0.9987	1	A20F	A	R	BLCA	0.184174	medium	0.999062
																										13684	TCGA-DK-A3IN	MLKL	BLCA	TCGA-DK-A3IN-01A-11R-A20F-07	11.1801	1	A20F	A	R	BLCA	0.184174	medium	3.60645
																										13694	TCGA-2F-A9KT	RIPK3	BLCA	TCGA-2F-A9KT-01A-11R-A38B-07	30.5092	1	A38B	A	R	BLCA	-0.724061	medium	4.9777
																										13699	TCGA-2F-A9KT	ZBP1	BLCA	TCGA-2F-A9KT-01A-11R-A38B-07	0.3509	1	A38B	A	R	BLCA	-0.724061	medium	0.433921
																										289216	TCGA-WB-A81S	CASP8	PCPG	TCGA-WB-A81S-01A-11R-A35L-07	1.5345	1	A35L	A	R	PCPG	-0.731277	medium	1.3417
																										13720	TCGA-2F-A9KT	MLKL	BLCA	TCGA-2F-A9KT-01A-11R-A38B-07	14.3643	1	A38B	A	R	BLCA	-0.724061	medium	3.94151
																										13737	TCGA-UY-A78N	ZBP1	BLCA	TCGA-UY-A78N-01A-12R-A33J-07	0.1643	1	A33J	A	R	BLCA	-0.635643	medium	0.219463
																										188348	TCGA-DH-A66F	CASP8	LGG	TCGA-DH-A66F-01A-11R-A29R-07	1.5372	1	A29R	A	R	LGG	-0.515294	medium	1.34324
																										13761	TCGA-UY-A78N	RIPK3	BLCA	TCGA-UY-A78N-01A-12R-A33J-07	2.0356	1	A33J	A	R	BLCA	-0.635643	medium	1.60198
																										13769	TCGA-UY-A78N	MLKL	BLCA	TCGA-UY-A78N-01A-12R-A33J-07	2.8921	1	A33J	A	R	BLCA	-0.635643	medium	1.96055
																										196024	TCGA-TQ-A7RS	CASP8	LGG	TCGA-TQ-A7RS-01A-12R-A33Z-07	1.5393	1	A33Z	A	R	LGG	-0.746571	low	1.34443
																										13782	TCGA-DK-A1A5	ZBP1	BLCA	TCGA-DK-A1A5-01A-11R-A13Y-07	1.6526	1	A13Y	A	R	BLCA	0.481482	medium	1.40741
																										13812	TCGA-DK-A1A5	MLKL	BLCA	TCGA-DK-A1A5-01A-11R-A13Y-07	6.5791	1	A13Y	A	R	BLCA	0.481482	medium	2.92203
																										13815	TCGA-DK-A1A5	RIPK3	BLCA	TCGA-DK-A1A5-01A-11R-A13Y-07	3.2806	1	A13Y	A	R	BLCA	0.481482	medium	2.09781
																										294333	TCGA-QR-A70D	CASP8	PCPG	TCGA-QR-A70D-01A-11R-A35K-07	1.5471	1	A35K	A	R	PCPG	-0.969435	low	1.34886
																										13831	TCGA-E7-A5KE	RIPK3	BLCA	TCGA-E7-A5KE-01A-11R-A28M-07	3.9191	1	A28M	A	R	BLCA	-1.09796	low	2.29839
																										13837	TCGA-E7-A5KE	ZBP1	BLCA	TCGA-E7-A5KE-01A-11R-A28M-07	0.1254	1	A28M	A	R	BLCA	-1.09796	low	0.170438
																										13854	TCGA-E7-A5KE	MLKL	BLCA	TCGA-E7-A5KE-01A-11R-A28M-07	5.6111	1	A28M	A	R	BLCA	-1.09796	low	2.72489
																										13869	TCGA-FD-A62S	RIPK3	BLCA	TCGA-FD-A62S-01A-11R-A30C-07	7.6404	1	A30C	A	R	BLCA	1.04166	high	3.1111
																										13871	TCGA-FD-A62S	CASP8	BLCA	TCGA-FD-A62S-01A-11R-A30C-07	18.2771	1	A30C	A	R	BLCA	1.04166	high	4.26882
																										13878	TCGA-FD-A62S	ZBP1	BLCA	TCGA-FD-A62S-01A-11R-A30C-07	6.7319	1	A30C	A	R	BLCA	1.04166	high	2.95082
																										13895	TCGA-FD-A62S	MLKL	BLCA	TCGA-FD-A62S-01A-11R-A30C-07	9.855	1	A30C	A	R	BLCA	1.04166	high	3.44029
																										13907	TCGA-G2-AA3B	RIPK3	BLCA	TCGA-G2-AA3B-01A-11R-A39I-07	2.1016	1	A39I	A	R	BLCA	-0.0886348	medium	1.63301
																										179489	TCGA-IK-7675	CASP8	LGG	TCGA-IK-7675-01A-11R-2090-07	1.5492	1	2090	A	R	LGG	-1.18572	low	1.35004
																										13924	TCGA-G2-AA3B	ZBP1	BLCA	TCGA-G2-AA3B-01A-11R-A39I-07	0.8997	1	A39I	A	R	BLCA	-0.0886348	medium	0.925772
																										13943	TCGA-G2-AA3B	MLKL	BLCA	TCGA-G2-AA3B-01A-11R-A39I-07	6.79	1	A39I	A	R	BLCA	-0.0886348	medium	2.96162
																										13958	TCGA-K4-A54R	CASP8	BLCA	TCGA-K4-A54R-01A-11R-A26T-07	13.2576	1	A26T	A	R	BLCA	1.00233	high	3.83366
																										13962	TCGA-K4-A54R	RIPK3	BLCA	TCGA-K4-A54R-01A-11R-A26T-07	9.953	1	A26T	A	R	BLCA	1.00233	high	3.45325
																										13963	TCGA-K4-A54R	ZBP1	BLCA	TCGA-K4-A54R-01A-11R-A26T-07	6.7208	1	A26T	A	R	BLCA	1.00233	high	2.94875
																										13982	TCGA-K4-A54R	MLKL	BLCA	TCGA-K4-A54R-01A-11R-A26T-07	19.2142	1	A26T	A	R	BLCA	1.00233	high	4.3373
																										13991	TCGA-XF-A9T5	CASP8	BLCA	TCGA-XF-A9T5-01A-11R-A42T-07	18.9432	1	A42T	A	R	BLCA	0.821534	high	4.31783
																										14000	TCGA-XF-A9T5	RIPK3	BLCA	TCGA-XF-A9T5-01A-11R-A42T-07	6.2218	1	A42T	A	R	BLCA	0.821534	high	2.85236
																										14004	TCGA-XF-A9T5	ZBP1	BLCA	TCGA-XF-A9T5-01A-11R-A42T-07	4.1645	1	A42T	A	R	BLCA	0.821534	high	2.36863
																										14021	TCGA-XF-A9T5	MLKL	BLCA	TCGA-XF-A9T5-01A-11R-A42T-07	13.5635	1	A42T	A	R	BLCA	0.821534	high	3.86429
																										14032	TCGA-BT-A20J	ZBP1	BLCA	TCGA-BT-A20J-01A-11R-A14Y-07	2.0624	1	A14Y	A	R	BLCA	0.090346	medium	1.61466
																										288540	TCGA-QR-A6H4	CASP8	PCPG	TCGA-QR-A6H4-01A-11R-A35K-07	1.5505	1	A35K	A	R	PCPG	-0.576633	medium	1.35078
																										14054	TCGA-BT-A20J	MLKL	BLCA	TCGA-BT-A20J-01A-11R-A14Y-07	8.4676	1	A14Y	A	R	BLCA	0.090346	medium	3.243
																										14059	TCGA-BT-A20J	RIPK3	BLCA	TCGA-BT-A20J-01A-11R-A14Y-07	4.2469	1	A14Y	A	R	BLCA	0.090346	medium	2.39147
																										14075	TCGA-XF-AAMW	ZBP1	BLCA	TCGA-XF-AAMW-01A-11R-A42T-07	3.1359	1	A42T	A	R	BLCA	1.21253	high	2.0482
																										14097	TCGA-XF-AAMW	CASP8	BLCA	TCGA-XF-AAMW-01A-11R-A42T-07	22.6091	1	A42T	A	R	BLCA	1.21253	high	4.56127
																										14098	TCGA-XF-AAMW	MLKL	BLCA	TCGA-XF-AAMW-01A-11R-A42T-07	18.4851	1	A42T	A	R	BLCA	1.21253	high	4.2843
																										14102	TCGA-XF-AAMW	RIPK3	BLCA	TCGA-XF-AAMW-01A-11R-A42T-07	6.5816	1	A42T	A	R	BLCA	1.21253	high	2.9225
																										14124	TCGA-ZF-AA4V	RIPK3	BLCA	TCGA-ZF-AA4V-01A-11R-A38B-07	9.5298	1	A38B	A	R	BLCA	0.326743	medium	3.39641
																										14125	TCGA-ZF-AA4V	ZBP1	BLCA	TCGA-ZF-AA4V-01A-11R-A38B-07	3.2348	1	A38B	A	R	BLCA	0.326743	medium	2.08229
																										195247	TCGA-FG-7636	CASP8	LGG	TCGA-FG-7636-01A-11R-2090-07	1.5537	1	2090	A	R	LGG	-0.798218	low	1.35259
																										14133	TCGA-ZF-AA4V	MLKL	BLCA	TCGA-ZF-AA4V-01A-11R-A38B-07	8.4369	1	A38B	A	R	BLCA	0.326743	medium	3.23831
																										14160	TCGA-GU-AATP	RIPK3	BLCA	TCGA-GU-AATP-01A-11R-A39I-07	6.2336	1	A39I	A	R	BLCA	0.936719	high	2.85471
																										14161	TCGA-GU-AATP	MLKL	BLCA	TCGA-GU-AATP-01A-11R-A39I-07	14.4872	1	A39I	A	R	BLCA	0.936719	high	3.953
																										14173	TCGA-GU-AATP	CASP8	BLCA	TCGA-GU-AATP-01A-11R-A39I-07	12.2478	1	A39I	A	R	BLCA	0.936719	high	3.72768
																										14180	TCGA-GU-AATP	ZBP1	BLCA	TCGA-GU-AATP-01A-11R-A39I-07	12.1632	1	A39I	A	R	BLCA	0.936719	high	3.71844
																										14200	TCGA-CU-A0YN	MLKL	BLCA	TCGA-CU-A0YN-01A-21R-A10U-07	10.1216	1	A10U	A	R	BLCA	-0.0469622	medium	3.47529
																										14204	TCGA-CU-A0YN	RIPK3	BLCA	TCGA-CU-A0YN-01A-21R-A10U-07	1.7914	1	A10U	A	R	BLCA	-0.0469622	medium	1.48099
																										290755	TCGA-QR-A6GU	CASP8	PCPG	TCGA-QR-A6GU-01A-11R-A35K-07	1.5592	1	A35K	A	R	PCPG	-1.16723	low	1.35569
																										14230	TCGA-CU-A0YN	ZBP1	BLCA	TCGA-CU-A0YN-01A-21R-A10U-07	1.8053	1	A10U	A	R	BLCA	-0.0469622	medium	1.48816
																										182824	TCGA-DB-A64R	CASP8	LGG	TCGA-DB-A64R-01A-11R-A29R-07	1.5632	1	A29R	A	R	LGG	-0.548617	medium	1.35795
																										14253	TCGA-XF-AAMH	RIPK3	BLCA	TCGA-XF-AAMH-01A-11R-A42T-07	5.252	1	A42T	A	R	BLCA	-0.469979	medium	2.64432
																										14262	TCGA-XF-AAMH	MLKL	BLCA	TCGA-XF-AAMH-01A-11R-A42T-07	3.3222	1	A42T	A	R	BLCA	-0.469979	medium	2.11177
																										14263	TCGA-XF-AAMH	ZBP1	BLCA	TCGA-XF-AAMH-01A-11R-A42T-07	0.386	1	A42T	A	R	BLCA	-0.469979	medium	0.470927
																										14287	TCGA-DK-A2I6	RIPK3	BLCA	TCGA-DK-A2I6-01A-12R-A18C-07	1.015	1	A18C	A	R	BLCA	-0.85963	low	1.01078
																										14302	TCGA-DK-A2I6	ZBP1	BLCA	TCGA-DK-A2I6-01A-12R-A18C-07	0.0225	1	A18C	A	R	BLCA	-0.85963	low	0.0321008
																										178479	TCGA-QH-A6CU	CASP8	LGG	TCGA-QH-A6CU-01A-11R-A31N-07	1.5636	1	A31N	A	R	LGG	-0.697129	medium	1.35817
																										14317	TCGA-DK-A2I6	MLKL	BLCA	TCGA-DK-A2I6-01A-12R-A18C-07	10.7406	1	A18C	A	R	BLCA	-0.85963	low	3.55343
																										14338	TCGA-DK-AA6Q	RIPK3	BLCA	TCGA-DK-AA6Q-01A-11R-A39I-07	5.5171	1	A39I	A	R	BLCA	0.718974	high	2.70423
																										14346	TCGA-DK-AA6Q	CASP8	BLCA	TCGA-DK-AA6Q-01A-11R-A39I-07	19.4686	1	A39I	A	R	BLCA	0.718974	high	4.35534
																										14354	TCGA-DK-AA6Q	MLKL	BLCA	TCGA-DK-AA6Q-01A-11R-A39I-07	11.3513	1	A39I	A	R	BLCA	0.718974	high	3.62659
																										14355	TCGA-DK-AA6Q	ZBP1	BLCA	TCGA-DK-AA6Q-01A-11R-A39I-07	2.0333	1	A39I	A	R	BLCA	0.718974	high	1.60089
																										14379	TCGA-XF-A8HI	ZBP1	BLCA	TCGA-XF-A8HI-01A-11R-A38B-07	0.5242	1	A38B	A	R	BLCA	-0.0640926	medium	0.608052
																										14391	TCGA-XF-A8HI	MLKL	BLCA	TCGA-XF-A8HI-01A-11R-A38B-07	14.8698	1	A38B	A	R	BLCA	-0.0640926	medium	3.98821
																										14396	TCGA-XF-A8HI	RIPK3	BLCA	TCGA-XF-A8HI-01A-11R-A38B-07	18.3597	1	A38B	A	R	BLCA	-0.0640926	medium	4.27498
																										185887	TCGA-DB-A4XD	CASP8	LGG	TCGA-DB-A4XD-01A-11R-A27Q-07	1.5696	1	A27Q	A	R	LGG	-0.958732	low	1.36154
																										14419	TCGA-DK-A2I1	ZBP1	BLCA	TCGA-DK-A2I1-01A-11R-A180-07	1.0474	1	A180	A	R	BLCA	-0.767591	low	1.03379
																										14431	TCGA-DK-A2I1	MLKL	BLCA	TCGA-DK-A2I1-01A-11R-A180-07	5.1348	1	A180	A	R	BLCA	-0.767591	low	2.61702
																										14432	TCGA-DK-A2I1	RIPK3	BLCA	TCGA-DK-A2I1-01A-11R-A180-07	2.8269	1	A180	A	R	BLCA	-0.767591	low	1.93618
																										381507	TCGA-EM-A2OY	CASP8	THCA	TCGA-EM-A2OY-01A-11R-A206-07	1.5702	1	A206	A	R	THCA	-1.86582	low	1.36188
																										14458	TCGA-E7-A7PW	MLKL	BLCA	TCGA-E7-A7PW-01A-11R-A352-07	5.4603	1	A352	A	R	BLCA	-0.83215	low	2.6916
																										290124	TCGA-QR-A7IN	CASP8	PCPG	TCGA-QR-A7IN-01A-11R-A35K-07	1.5704	1	A35K	A	R	PCPG	-1.2333	low	1.36199
																										14480	TCGA-E7-A7PW	RIPK3	BLCA	TCGA-E7-A7PW-01A-11R-A352-07	2.6198	1	A352	A	R	BLCA	-0.83215	low	1.85591
																										14487	TCGA-E7-A7PW	ZBP1	BLCA	TCGA-E7-A7PW-01A-11R-A352-07	0.4058	1	A352	A	R	BLCA	-0.83215	low	0.491391
																										14496	TCGA-XF-AAMT	MLKL	BLCA	TCGA-XF-AAMT-01A-11R-A42T-07	14.6145	1	A42T	A	R	BLCA	0.803222	high	3.96481
																										14521	TCGA-XF-AAMT	RIPK3	BLCA	TCGA-XF-AAMT-01A-11R-A42T-07	7.6925	1	A42T	A	R	BLCA	0.803222	high	3.11977
																										14522	TCGA-XF-AAMT	ZBP1	BLCA	TCGA-XF-AAMT-01A-11R-A42T-07	4.2725	1	A42T	A	R	BLCA	0.803222	high	2.39849
																										14530	TCGA-XF-AAMT	CASP8	BLCA	TCGA-XF-AAMT-01A-11R-A42T-07	11.2438	1	A42T	A	R	BLCA	0.803222	high	3.61398
																										14546	TCGA-BT-A20R	MLKL	BLCA	TCGA-BT-A20R-01A-12R-A16R-07	5.2068	1	A16R	A	R	BLCA	0.104455	medium	2.63385
																										14566	TCGA-BT-A20R	RIPK3	BLCA	TCGA-BT-A20R-01A-12R-A16R-07	9.9887	1	A16R	A	R	BLCA	0.104455	medium	3.45795
																										14568	TCGA-BT-A20R	ZBP1	BLCA	TCGA-BT-A20R-01A-12R-A16R-07	0.4278	1	A16R	A	R	BLCA	0.104455	medium	0.513794
																										193993	TCGA-QH-A6XA	CASP8	LGG	TCGA-QH-A6XA-01A-12R-A32Q-07	1.5709	1	A32Q	A	R	LGG	-0.86833	low	1.36227
																										14595	TCGA-H4-A2HQ	MLKL	BLCA	TCGA-H4-A2HQ-01A-11R-A180-07	12.3631	1	A180	A	R	BLCA	0.993919	high	3.74018
																										14597	TCGA-H4-A2HQ	RIPK3	BLCA	TCGA-H4-A2HQ-01A-11R-A180-07	15.9288	1	A180	A	R	BLCA	0.993919	high	4.08141
																										14598	TCGA-H4-A2HQ	CASP8	BLCA	TCGA-H4-A2HQ-01A-11R-A180-07	26.732	1	A180	A	R	BLCA	0.993919	high	4.79348
																										14605	TCGA-H4-A2HQ	ZBP1	BLCA	TCGA-H4-A2HQ-01A-11R-A180-07	0.9947	1	A180	A	R	BLCA	0.993919	high	0.996172
																										2331	TCGA-OR-A5K3	CASP8	ACC	TCGA-OR-A5K3-01A-11R-A29S-07	1.5726	1	A29S	A	R	ACC	-1.86872	low	1.36323
																										14640	TCGA-FD-A43S	ZBP1	BLCA	TCGA-FD-A43S-01A-21R-A23W-07	4.5546	1	A23W	A	R	BLCA	-0.15513	medium	2.47368
																										14642	TCGA-FD-A43S	RIPK3	BLCA	TCGA-FD-A43S-01A-21R-A23W-07	10.3845	1	A23W	A	R	BLCA	-0.15513	medium	3.509
																										14652	TCGA-FD-A43S	MLKL	BLCA	TCGA-FD-A43S-01A-21R-A23W-07	11.7405	1	A23W	A	R	BLCA	-0.15513	medium	3.67135
																										14676	TCGA-ZF-AA58	RIPK3	BLCA	TCGA-ZF-AA58-01A-12R-A42T-07	6.6822	1	A42T	A	R	BLCA	1.94127	high	2.94152
																										14692	TCGA-ZF-AA58	MLKL	BLCA	TCGA-ZF-AA58-01A-12R-A42T-07	34.6579	1	A42T	A	R	BLCA	1.94127	high	5.15615
																										14693	TCGA-ZF-AA58	ZBP1	BLCA	TCGA-ZF-AA58-01A-12R-A42T-07	8.4117	1	A42T	A	R	BLCA	1.94127	high	3.23446
																										14697	TCGA-ZF-AA58	CASP8	BLCA	TCGA-ZF-AA58-01A-12R-A42T-07	26.2401	1	A42T	A	R	BLCA	1.94127	high	4.76766
																										14725	TCGA-DK-AA6P	RIPK3	BLCA	TCGA-DK-AA6P-01A-11R-A39I-07	5.2025	1	A39I	A	R	BLCA	-0.803972	low	2.63285
																										185781	TCGA-P5-A72X	CASP8	LGG	TCGA-P5-A72X-01A-11R-A32Q-07	1.5729	1	A32Q	A	R	LGG	-0.800628	low	1.3634
																										14730	TCGA-DK-AA6P	ZBP1	BLCA	TCGA-DK-AA6P-01A-11R-A39I-07	0.0773	1	A39I	A	R	BLCA	-0.803972	low	0.10742
																										14737	TCGA-DK-AA6P	MLKL	BLCA	TCGA-DK-AA6P-01A-11R-A39I-07	8.1051	1	A39I	A	R	BLCA	-0.803972	low	3.18667
																										14750	TCGA-XF-AAN0	RIPK3	BLCA	TCGA-XF-AAN0-01A-11R-A42T-07	9.0262	1	A42T	A	R	BLCA	0.0698856	medium	3.3257
																										14761	TCGA-XF-AAN0	ZBP1	BLCA	TCGA-XF-AAN0-01A-11R-A42T-07	5.4089	1	A42T	A	R	BLCA	0.0698856	medium	2.68008
																										14764	TCGA-XF-AAN0	MLKL	BLCA	TCGA-XF-AAN0-01A-11R-A42T-07	7.4093	1	A42T	A	R	BLCA	0.0698856	medium	3.07199
																										188105	TCGA-QH-A65V	CASP8	LGG	TCGA-QH-A65V-01A-11R-A29R-07	1.573	1	A29R	A	R	LGG	-0.640414	medium	1.36345
																										14785	TCGA-BT-A0YX	RIPK3	BLCA	TCGA-BT-A0YX-01A-11R-A10U-07	2.9116	1	A10U	A	R	BLCA	-0.416044	medium	1.96776
																										14792	TCGA-BT-A0YX	MLKL	BLCA	TCGA-BT-A0YX-01A-11R-A10U-07	5.6967	1	A10U	A	R	BLCA	-0.416044	medium	2.74345
																										409453	TCGA-V4-A9F8	CASP8	UVM	TCGA-V4-A9F8-01A-11R-A405-07	1.5748	1	A405	A	R	UVM	-1.21575	low	1.36446
																										14814	TCGA-BT-A0YX	ZBP1	BLCA	TCGA-BT-A0YX-01A-11R-A10U-07	1.0058	1	A10U	A	R	BLCA	-0.416044	medium	1.00418
																										14835	TCGA-ZF-A9R5	RIPK3	BLCA	TCGA-ZF-A9R5-01A-12R-A42T-07	16.2928	1	A42T	A	R	BLCA	0.836834	high	4.1121
																										14837	TCGA-ZF-A9R5	ZBP1	BLCA	TCGA-ZF-A9R5-01A-12R-A42T-07	0.6136	1	A42T	A	R	BLCA	0.836834	high	0.690283
																										14850	TCGA-ZF-A9R5	MLKL	BLCA	TCGA-ZF-A9R5-01A-12R-A42T-07	18.3662	1	A42T	A	R	BLCA	0.836834	high	4.27547
																										14858	TCGA-ZF-A9R5	CASP8	BLCA	TCGA-ZF-A9R5-01A-12R-A42T-07	33.8616	1	A42T	A	R	BLCA	0.836834	high	5.12357
																										14869	TCGA-GV-A3JX	ZBP1	BLCA	TCGA-GV-A3JX-01A-11R-A20F-07	7.7648	1	A20F	A	R	BLCA	1.53063	high	3.13172
																										14884	TCGA-GV-A3JX	MLKL	BLCA	TCGA-GV-A3JX-01A-11R-A20F-07	6.5467	1	A20F	A	R	BLCA	1.53063	high	2.91585
																										14892	TCGA-GV-A3JX	RIPK3	BLCA	TCGA-GV-A3JX-01A-11R-A20F-07	22.4681	1	A20F	A	R	BLCA	1.53063	high	4.55263
																										14907	TCGA-GV-A3JX	CASP8	BLCA	TCGA-GV-A3JX-01A-11R-A20F-07	18.04	1	A20F	A	R	BLCA	1.53063	high	4.25096
																										14913	TCGA-ZF-A9R3	ZBP1	BLCA	TCGA-ZF-A9R3-01A-11R-A38B-07	7.0173	1	A38B	A	R	BLCA	1.13451	high	3.00312
																										14920	TCGA-ZF-A9R3	MLKL	BLCA	TCGA-ZF-A9R3-01A-11R-A38B-07	9.9088	1	A38B	A	R	BLCA	1.13451	high	3.44742
																										14923	TCGA-ZF-A9R3	RIPK3	BLCA	TCGA-ZF-A9R3-01A-11R-A38B-07	8.6079	1	A38B	A	R	BLCA	1.13451	high	3.26422
																										14952	TCGA-ZF-A9R3	CASP8	BLCA	TCGA-ZF-A9R3-01A-11R-A38B-07	20.7305	1	A38B	A	R	BLCA	1.13451	high	4.44165
																										14953	TCGA-G2-A2EO	ZBP1	BLCA	TCGA-G2-A2EO-01A-11R-A180-07	1.4529	1	A180	A	R	BLCA	-0.250235	medium	1.29449
																										14957	TCGA-G2-A2EO	RIPK3	BLCA	TCGA-G2-A2EO-01A-11R-A180-07	2.245	1	A180	A	R	BLCA	-0.250235	medium	1.69822
																										14978	TCGA-G2-A2EO	MLKL	BLCA	TCGA-G2-A2EO-01A-11R-A180-07	5.6602	1	A180	A	R	BLCA	-0.250235	medium	2.73557
																										189955	TCGA-DU-7301	CASP8	LGG	TCGA-DU-7301-01A-11R-2090-07	1.5768	1	2090	A	R	LGG	-0.482149	medium	1.36558
																										14997	TCGA-CF-A5UA	RIPK3	BLCA	TCGA-CF-A5UA-01A-11R-A28M-07	2.3218	1	A28M	A	R	BLCA	-0.673855	medium	1.73197
																										15001	TCGA-CF-A5UA	ZBP1	BLCA	TCGA-CF-A5UA-01A-11R-A28M-07	0.149	1	A28M	A	R	BLCA	-0.673855	medium	0.200379
																										192432	TCGA-DU-5849	CASP8	LGG	TCGA-DU-5849-01A-11R-1708-07	1.58	1	1708	A	R	LGG	-0.762048	low	1.36737
																										15036	TCGA-CF-A5UA	MLKL	BLCA	TCGA-CF-A5UA-01A-11R-A28M-07	3.331	1	A28M	A	R	BLCA	-0.673855	medium	2.1147
																										15041	TCGA-K4-A3WU	ZBP1	BLCA	TCGA-K4-A3WU-01B-11R-A23N-07	3.0358	1	A23N	B	R	BLCA	-0.0794852	medium	2.01285
																										15042	TCGA-K4-A3WU	RIPK3	BLCA	TCGA-K4-A3WU-01B-11R-A23N-07	4.3992	1	A23N	B	R	BLCA	-0.0794852	medium	2.43275
																										192326	TCGA-DB-A75L	CASP8	LGG	TCGA-DB-A75L-01A-11R-A32Q-07	1.5933	1	A32Q	A	R	LGG	-0.992488	low	1.37479
																										15075	TCGA-K4-A3WU	MLKL	BLCA	TCGA-K4-A3WU-01B-11R-A23N-07	9.3646	1	A23N	B	R	BLCA	-0.0794852	medium	3.37359
																										15079	TCGA-DK-AA71	RIPK3	BLCA	TCGA-DK-AA71-01A-31R-A39I-07	8.3289	1	A39I	A	R	BLCA	-0.0831644	medium	3.22171
																										15091	TCGA-DK-AA71	ZBP1	BLCA	TCGA-DK-AA71-01A-31R-A39I-07	1.3191	1	A39I	A	R	BLCA	-0.0831644	medium	1.21357
																										205111	TCGA-DD-AAEB	CASP8	LIHC	TCGA-DD-AAEB-01A-11R-A41C-07	1.5934	1	A41C	A	R	LIHC	-1.95264	low	1.37484
																										15117	TCGA-DK-AA71	MLKL	BLCA	TCGA-DK-AA71-01A-31R-A39I-07	6.4372	1	A39I	A	R	BLCA	-0.0831644	medium	2.89476
																										15121	TCGA-XF-A9T2	ZBP1	BLCA	TCGA-XF-A9T2-01A-11R-A42T-07	0.5207	1	A42T	A	R	BLCA	-0.281995	medium	0.604736
																										15127	TCGA-XF-A9T2	RIPK3	BLCA	TCGA-XF-A9T2-01A-11R-A42T-07	1.3073	1	A42T	A	R	BLCA	-0.281995	medium	1.20621
																										179165	TCGA-EZ-7264	CASP8	LGG	TCGA-EZ-7264-01A-11R-2027-07	1.596	1	2027	A	R	LGG	-0.816227	low	1.37629
																										15151	TCGA-XF-A9T2	MLKL	BLCA	TCGA-XF-A9T2-01A-11R-A42T-07	3.3784	1	A42T	A	R	BLCA	-0.281995	medium	2.1304
																										15167	TCGA-FD-A5BY	ZBP1	BLCA	TCGA-FD-A5BY-01A-31R-A28M-07	1.1434	1	A28M	A	R	BLCA	0.429442	medium	1.0999
																										15169	TCGA-FD-A5BY	RIPK3	BLCA	TCGA-FD-A5BY-01A-31R-A28M-07	10.0298	1	A28M	A	R	BLCA	0.429442	medium	3.46333
																										15192	TCGA-FD-A5BY	MLKL	BLCA	TCGA-FD-A5BY-01A-31R-A28M-07	7.4077	1	A28M	A	R	BLCA	0.429442	medium	3.07171
																										289108	TCGA-QR-A70I	CASP8	PCPG	TCGA-QR-A70I-01A-11R-A35K-07	1.5962	1	A35K	A	R	PCPG	-0.991017	low	1.3764
																										15207	TCGA-BT-A20T	ZBP1	BLCA	TCGA-BT-A20T-01A-11R-A14Y-07	0.9018	1	A14Y	A	R	BLCA	0.281841	medium	0.927366
																										15214	TCGA-BT-A20T	MLKL	BLCA	TCGA-BT-A20T-01A-11R-A14Y-07	9.7363	1	A14Y	A	R	BLCA	0.281841	medium	3.42442
																										15222	TCGA-BT-A20T	RIPK3	BLCA	TCGA-BT-A20T-01A-11R-A14Y-07	4.1677	1	A14Y	A	R	BLCA	0.281841	medium	2.36952
																										187749	TCGA-S9-A6WL	CASP8	LGG	TCGA-S9-A6WL-01A-21R-A33Z-07	1.5986	1	A33Z	A	R	LGG	-0.929181	low	1.37773
																										15247	TCGA-UY-A78O	ZBP1	BLCA	TCGA-UY-A78O-01A-12R-A33J-07	0.5661	1	A33J	A	R	BLCA	-1.16958	low	0.647176
																										15263	TCGA-UY-A78O	RIPK3	BLCA	TCGA-UY-A78O-01A-12R-A33J-07	4.9465	1	A33J	A	R	BLCA	-1.16958	low	2.57204
																										403825	TCGA-AP-A0LL	CASP8	UCEC	TCGA-AP-A0LL-01A-12R-A104-07	1.5991	1	A104	A	R	UCEC	-1.88719	low	1.37801
																										15272	TCGA-UY-A78O	MLKL	BLCA	TCGA-UY-A78O-01A-12R-A33J-07	2.2255	1	A33J	A	R	BLCA	-1.16958	low	1.68952
																										15293	TCGA-4Z-AA89	ZBP1	BLCA	TCGA-4Z-AA89-01A-11R-A39I-07	0.2132	1	A39I	A	R	BLCA	0.244279	medium	0.278817
																										15294	TCGA-4Z-AA89	RIPK3	BLCA	TCGA-4Z-AA89-01A-11R-A39I-07	10.6786	1	A39I	A	R	BLCA	0.244279	medium	3.5458
																										104831	TCGA-XU-AAXZ	CASP8	THYM	TCGA-XU-AAXZ-01A-11R-A466-07	1.5992	1	A466	A	R	THYM	-0.787365	low	1.37807
																										15325	TCGA-4Z-AA89	MLKL	BLCA	TCGA-4Z-AA89-01A-11R-A39I-07	12.8165	1	A39I	A	R	BLCA	0.244279	medium	3.78832
																										15332	TCGA-XF-A9SW	ZBP1	BLCA	TCGA-XF-A9SW-01A-11R-A42T-07	3.8359	1	A42T	A	R	BLCA	0.131815	medium	2.27378
																										15338	TCGA-XF-A9SW	RIPK3	BLCA	TCGA-XF-A9SW-01A-11R-A42T-07	5.4493	1	A42T	A	R	BLCA	0.131815	medium	2.68914
																										131799	TCGA-UF-A7JS	CASP8	HNSC	TCGA-UF-A7JS-01A-11R-A34R-07	1.6084	1	A34R	A	R	HNSC	0.484896	medium	1.38317
																										15370	TCGA-XF-A9SW	MLKL	BLCA	TCGA-XF-A9SW-01A-11R-A42T-07	10.0887	1	A42T	A	R	BLCA	0.131815	medium	3.47102
																										15375	TCGA-BT-A20W	ZBP1	BLCA	TCGA-BT-A20W-01A-21R-A14Y-07	1.0412	1	A14Y	A	R	BLCA	-0.133249	medium	1.02942
																										15399	TCGA-BT-A20W	RIPK3	BLCA	TCGA-BT-A20W-01A-21R-A14Y-07	3.8452	1	A14Y	A	R	BLCA	-0.133249	medium	2.27656
																										15405	TCGA-BT-A20W	MLKL	BLCA	TCGA-BT-A20W-01A-21R-A14Y-07	7.3444	1	A14Y	A	R	BLCA	-0.133249	medium	3.06081
																										294294	TCGA-W2-A7HF	CASP8	PCPG	TCGA-W2-A7HF-01A-11R-A35L-07	1.6104	1	A35L	A	R	PCPG	-0.536359	medium	1.38427
																										291073	TCGA-QR-A6GW	CASP8	PCPG	TCGA-QR-A6GW-01A-11R-A35K-07	1.6134	1	A35K	A	R	PCPG	-0.908553	low	1.38593
																										15435	TCGA-FD-A3N5	ZBP1	BLCA	TCGA-FD-A3N5-01A-11R-A21D-07	2.1574	1	A21D	A	R	BLCA	0.619993	medium	1.65874
																										15440	TCGA-FD-A3N5	RIPK3	BLCA	TCGA-FD-A3N5-01A-11R-A21D-07	2.9138	1	A21D	A	R	BLCA	0.619993	medium	1.96857
																										15454	TCGA-FD-A3N5	MLKL	BLCA	TCGA-FD-A3N5-01A-11R-A21D-07	12.1951	1	A21D	A	R	BLCA	0.619993	medium	3.72193
																										15458	TCGA-DK-A3WX	ZBP1	BLCA	TCGA-DK-A3WX-01A-22R-A22U-07	3.2694	1	A22U	A	R	BLCA	0.401564	medium	2.09403
																										15468	TCGA-DK-A3WX	RIPK3	BLCA	TCGA-DK-A3WX-01A-22R-A22U-07	15.4591	1	A22U	A	R	BLCA	0.401564	medium	4.04081
																										288495	TCGA-W2-A7HA	CASP8	PCPG	TCGA-W2-A7HA-01B-11R-A35L-07	1.6136	1	A35L	B	R	PCPG	-0.545309	medium	1.38604
																										15497	TCGA-DK-A3WX	MLKL	BLCA	TCGA-DK-A3WX-01A-22R-A22U-07	21.3239	1	A22U	A	R	BLCA	0.401564	medium	4.48052
																										15515	TCGA-FD-A62N	ZBP1	BLCA	TCGA-FD-A62N-01A-11R-A30C-07	12.7656	1	A30C	A	R	BLCA	1.22994	high	3.783
																										15516	TCGA-FD-A62N	CASP8	BLCA	TCGA-FD-A62N-01A-11R-A30C-07	8.694	1	A30C	A	R	BLCA	1.22994	high	3.27709
																										15533	TCGA-FD-A62N	MLKL	BLCA	TCGA-FD-A62N-01A-11R-A30C-07	16.567	1	A30C	A	R	BLCA	1.22994	high	4.1348
																										15534	TCGA-FD-A62N	RIPK3	BLCA	TCGA-FD-A62N-01A-11R-A30C-07	5.2497	1	A30C	A	R	BLCA	1.22994	high	2.64379
																										15542	TCGA-HQ-A5NE	CASP8	BLCA	TCGA-HQ-A5NE-01A-12R-A28M-07	19.9055	1	A28M	A	R	BLCA	0.900382	high	4.38581
																										15543	TCGA-HQ-A5NE	RIPK3	BLCA	TCGA-HQ-A5NE-01A-12R-A28M-07	10.2562	1	A28M	A	R	BLCA	0.900382	high	3.49265
																										15570	TCGA-HQ-A5NE	ZBP1	BLCA	TCGA-HQ-A5NE-01A-12R-A28M-07	5.9046	1	A28M	A	R	BLCA	0.900382	high	2.78756
																										15574	TCGA-HQ-A5NE	MLKL	BLCA	TCGA-HQ-A5NE-01A-12R-A28M-07	20.4411	1	A28M	A	R	BLCA	0.900382	high	4.42231
																										15583	TCGA-XF-A8HE	CASP8	BLCA	TCGA-XF-A8HE-01A-11R-A36F-07	15.3394	1	A36F	A	R	BLCA	1.0715	high	4.03028
																										15587	TCGA-XF-A8HE	RIPK3	BLCA	TCGA-XF-A8HE-01A-11R-A36F-07	7.7991	1	A36F	A	R	BLCA	1.0715	high	3.13736
																										15591	TCGA-XF-A8HE	ZBP1	BLCA	TCGA-XF-A8HE-01A-11R-A36F-07	3.7997	1	A36F	A	R	BLCA	1.0715	high	2.26294
																										15596	TCGA-XF-A8HE	MLKL	BLCA	TCGA-XF-A8HE-01A-11R-A36F-07	10.4339	1	A36F	A	R	BLCA	1.0715	high	3.51525
																										15633	TCGA-DK-AA6R	ZBP1	BLCA	TCGA-DK-AA6R-01A-11R-A42T-07	13.2266	1	A42T	A	R	BLCA	1.20864	high	3.83052
																										15635	TCGA-DK-AA6R	RIPK3	BLCA	TCGA-DK-AA6R-01A-11R-A42T-07	2.9505	1	A42T	A	R	BLCA	1.20864	high	1.98204
																										15636	TCGA-DK-AA6R	MLKL	BLCA	TCGA-DK-AA6R-01A-11R-A42T-07	11.5996	1	A42T	A	R	BLCA	1.20864	high	3.65531
																										15649	TCGA-DK-AA6R	CASP8	BLCA	TCGA-DK-AA6R-01A-11R-A42T-07	14.1221	1	A42T	A	R	BLCA	1.20864	high	3.91859
																										15668	TCGA-XF-A9SI	RIPK3	BLCA	TCGA-XF-A9SI-01A-11R-A39I-07	13.0914	1	A39I	A	R	BLCA	1.31878	high	3.81674
																										15670	TCGA-XF-A9SI	ZBP1	BLCA	TCGA-XF-A9SI-01A-11R-A39I-07	32.3914	1	A39I	A	R	BLCA	1.31878	high	5.0614
																										15681	TCGA-XF-A9SI	CASP8	BLCA	TCGA-XF-A9SI-01A-11R-A39I-07	22.0005	1	A39I	A	R	BLCA	1.31878	high	4.52359
																										15688	TCGA-XF-A9SI	MLKL	BLCA	TCGA-XF-A9SI-01A-11R-A39I-07	12.3692	1	A39I	A	R	BLCA	1.31878	high	3.74084
																										15713	TCGA-BT-A42C	ZBP1	BLCA	TCGA-BT-A42C-01A-11R-A23N-07	0.3136	1	A23N	A	R	BLCA	-0.254525	medium	0.393526
																										195619	TCGA-DU-7014	CASP8	LGG	TCGA-DU-7014-01A-11R-2027-07	1.6154	1	2027	A	R	LGG	-1.41985	low	1.38703
																										15738	TCGA-BT-A42C	MLKL	BLCA	TCGA-BT-A42C-01A-11R-A23N-07	6.2615	1	A23N	A	R	BLCA	-0.254525	medium	2.86027
																										15739	TCGA-BT-A42C	RIPK3	BLCA	TCGA-BT-A42C-01A-11R-A23N-07	6.9435	1	A23N	A	R	BLCA	-0.254525	medium	2.98977
																										15759	TCGA-KQ-A41O	ZBP1	BLCA	TCGA-KQ-A41O-01A-12R-A352-07	0.0305	1	A352	A	R	BLCA	-1.72185	low	0.0433445
																										15763	TCGA-KQ-A41O	MLKL	BLCA	TCGA-KQ-A41O-01A-12R-A352-07	3.411	1	A352	A	R	BLCA	-1.72185	low	2.14111
																										15765	TCGA-KQ-A41O	RIPK3	BLCA	TCGA-KQ-A41O-01A-12R-A352-07	17.4934	1	A352	A	R	BLCA	-1.72185	low	4.20894
																										186966	TCGA-FG-8191	CASP8	LGG	TCGA-FG-8191-01A-11R-2256-07	1.6184	1	2256	A	R	LGG	-0.730408	medium	1.38869
																										15802	TCGA-YF-AA3M	RIPK3	BLCA	TCGA-YF-AA3M-01A-11R-A42T-07	11.7934	1	A42T	A	R	BLCA	-0.256387	medium	3.67733
																										15805	TCGA-YF-AA3M	ZBP1	BLCA	TCGA-YF-AA3M-01A-11R-A42T-07	0.2642	1	A42T	A	R	BLCA	-0.256387	medium	0.338225
																										15817	TCGA-YF-AA3M	MLKL	BLCA	TCGA-YF-AA3M-01A-11R-A42T-07	4.6414	1	A42T	A	R	BLCA	-0.256387	medium	2.49605
																										196893	TCGA-P5-A781	CASP8	LGG	TCGA-P5-A781-01A-11R-A32Q-07	1.6222	1	A32Q	A	R	LGG	-0.661147	medium	1.39078
																										15848	TCGA-ZF-AA4N	MLKL	BLCA	TCGA-ZF-AA4N-01A-11R-A38B-07	9.1118	1	A38B	A	R	BLCA	-0.0645626	medium	3.33797
																										15850	TCGA-ZF-AA4N	ZBP1	BLCA	TCGA-ZF-AA4N-01A-11R-A38B-07	0.4882	1	A38B	A	R	BLCA	-0.0645626	medium	0.573568
																										189996	TCGA-S9-A7J0	CASP8	LGG	TCGA-S9-A7J0-01A-11R-A34F-07	1.6239	1	A34F	A	R	LGG	-0.899263	low	1.39171
																										15873	TCGA-ZF-AA4N	RIPK3	BLCA	TCGA-ZF-AA4N-01A-11R-A38B-07	2.0289	1	A38B	A	R	BLCA	-0.0645626	medium	1.59879
																										15883	TCGA-G2-A2EC	MLKL	BLCA	TCGA-G2-A2EC-01A-11R-A180-07	6.6269	1	A180	A	R	BLCA	-0.564946	medium	2.9311
																										293283	TCGA-SP-A6QK	CASP8	PCPG	TCGA-SP-A6QK-01A-11R-A35L-07	1.6283	1	A35L	A	R	PCPG	-1.40208	low	1.39413
																										15897	TCGA-G2-A2EC	RIPK3	BLCA	TCGA-G2-A2EC-01A-11R-A180-07	5.8123	1	A180	A	R	BLCA	-0.564946	medium	2.76814
																										15912	TCGA-G2-A2EC	ZBP1	BLCA	TCGA-G2-A2EC-01A-11R-A180-07	1.1375	1	A180	A	R	BLCA	-0.564946	medium	1.09592
																										198354	TCGA-E1-A7YS	CASP8	LGG	TCGA-E1-A7YS-01A-11R-A34F-07	1.6311	1	A34F	A	R	LGG	-0.35577	medium	1.39567
																										15942	TCGA-CF-A5U8	MLKL	BLCA	TCGA-CF-A5U8-01A-11R-A28M-07	9.4108	1	A28M	A	R	BLCA	-0.587252	medium	3.38001
																										15943	TCGA-CF-A5U8	ZBP1	BLCA	TCGA-CF-A5U8-01A-11R-A28M-07	0.1299	1	A28M	A	R	BLCA	-0.587252	medium	0.176195
																										15951	TCGA-CF-A5U8	RIPK3	BLCA	TCGA-CF-A5U8-01A-11R-A28M-07	14.2955	1	A28M	A	R	BLCA	-0.587252	medium	3.93504
																										184072	TCGA-DU-A6S8	CASP8	LGG	TCGA-DU-A6S8-01A-12R-A32Q-07	1.6339	1	A32Q	A	R	LGG	-1.01903	low	1.3972
																										15980	TCGA-UY-A8OD	ZBP1	BLCA	TCGA-UY-A8OD-01A-11R-A36F-07	0.8907	1	A36F	A	R	BLCA	-0.908102	low	0.91892
																										15982	TCGA-UY-A8OD	RIPK3	BLCA	TCGA-UY-A8OD-01A-11R-A36F-07	1.9438	1	A36F	A	R	BLCA	-0.908102	low	1.55768
																										15990	TCGA-UY-A8OD	MLKL	BLCA	TCGA-UY-A8OD-01A-11R-A36F-07	6.8732	1	A36F	A	R	BLCA	-0.908102	low	2.97695
																										16004	TCGA-4Z-AA7R	RIPK3	BLCA	TCGA-4Z-AA7R-01A-11R-A39I-07	20.7587	1	A39I	A	R	BLCA	-0.494505	medium	4.44352
																										16009	TCGA-4Z-AA7R	ZBP1	BLCA	TCGA-4Z-AA7R-01A-11R-A39I-07	0.5031	1	A39I	A	R	BLCA	-0.494505	medium	0.587941
																										197405	TCGA-DU-8168	CASP8	LGG	TCGA-DU-8168-01A-11R-2256-07	1.6344	1	2256	A	R	LGG	-0.710203	medium	1.39747
																										16035	TCGA-4Z-AA7R	MLKL	BLCA	TCGA-4Z-AA7R-01A-11R-A39I-07	6.8657	1	A39I	A	R	BLCA	-0.494505	medium	2.97558
																										16046	TCGA-FD-A3B4	RIPK3	BLCA	TCGA-FD-A3B4-01A-12R-A206-07	4.5328	1	A206	A	R	BLCA	1.58539	high	2.46801
																										16055	TCGA-FD-A3B4	ZBP1	BLCA	TCGA-FD-A3B4-01A-12R-A206-07	5.7339	1	A206	A	R	BLCA	1.58539	high	2.75144
																										16059	TCGA-FD-A3B4	CASP8	BLCA	TCGA-FD-A3B4-01A-12R-A206-07	18.9708	1	A206	A	R	BLCA	1.58539	high	4.31982
																										16071	TCGA-FD-A3B4	MLKL	BLCA	TCGA-FD-A3B4-01A-12R-A206-07	9.5353	1	A206	A	R	BLCA	1.58539	high	3.39716
																										16087	TCGA-FJ-A3Z7	RIPK3	BLCA	TCGA-FJ-A3Z7-01A-12R-A23N-07	0.8129	1	A23N	A	R	BLCA	-1.8405	low	0.858299
																										16096	TCGA-FJ-A3Z7	ZBP1	BLCA	TCGA-FJ-A3Z7-01A-12R-A23N-07	0.2132	1	A23N	A	R	BLCA	-1.8405	low	0.278817
																										74334	TCGA-Q1-A73S	CASP8	CESC	TCGA-Q1-A73S-01A-11R-A33Z-07	1.6352	1	A33Z	A	R	CESC	-0.722636	medium	1.39791
																										16100	TCGA-FJ-A3Z7	MLKL	BLCA	TCGA-FJ-A3Z7-01A-12R-A23N-07	6.5121	1	A23N	A	R	BLCA	-1.8405	low	2.90922
																										16131	TCGA-G2-A2EJ	ZBP1	BLCA	TCGA-G2-A2EJ-01A-11R-A180-07	12.8252	1	A180	A	R	BLCA	2.13309	high	3.78923
																										16141	TCGA-G2-A2EJ	MLKL	BLCA	TCGA-G2-A2EJ-01A-11R-A180-07	16.0271	1	A180	A	R	BLCA	2.13309	high	4.08976
																										16147	TCGA-G2-A2EJ	RIPK3	BLCA	TCGA-G2-A2EJ-01A-11R-A180-07	7.4173	1	A180	A	R	BLCA	2.13309	high	3.07336
																										16153	TCGA-G2-A2EJ	CASP8	BLCA	TCGA-G2-A2EJ-01A-11R-A180-07	22.9454	1	A180	A	R	BLCA	2.13309	high	4.58168
																										16171	TCGA-SY-A9G0	ZBP1	BLCA	TCGA-SY-A9G0-01A-12R-A38B-07	1.1395	1	A38B	A	R	BLCA	-0.594942	medium	1.09727
																										16186	TCGA-SY-A9G0	MLKL	BLCA	TCGA-SY-A9G0-01A-12R-A38B-07	6.2346	1	A38B	A	R	BLCA	-0.594942	medium	2.85491
																										16195	TCGA-SY-A9G0	RIPK3	BLCA	TCGA-SY-A9G0-01A-12R-A38B-07	8.4772	1	A38B	A	R	BLCA	-0.594942	medium	3.24446
																										195288	TCGA-FG-5964	CASP8	LGG	TCGA-FG-5964-01A-11R-1708-07	1.6358	1	1708	A	R	LGG	-0.781628	low	1.39824
																										16216	TCGA-G2-A2EK	MLKL	BLCA	TCGA-G2-A2EK-01A-22R-A18C-07	5.733	1	A18C	A	R	BLCA	-0.659313	medium	2.75125
																										16227	TCGA-G2-A2EK	ZBP1	BLCA	TCGA-G2-A2EK-01A-22R-A18C-07	0.6022	1	A18C	A	R	BLCA	-0.659313	medium	0.680054
																										16235	TCGA-G2-A2EK	RIPK3	BLCA	TCGA-G2-A2EK-01A-22R-A18C-07	10.4808	1	A18C	A	R	BLCA	-0.659313	medium	3.52115
																										384185	TCGA-AJ-A3BI	CASP8	UCEC	TCGA-AJ-A3BI-01A-11R-A213-07	1.6365	1	A213	A	R	UCEC	-0.332521	medium	1.39862
																										16266	TCGA-FD-A5BX	ZBP1	BLCA	TCGA-FD-A5BX-01A-11R-A26T-07	0.1699	1	A26T	A	R	BLCA	-0.272738	medium	0.226385
																										16271	TCGA-FD-A5BX	RIPK3	BLCA	TCGA-FD-A5BX-01A-11R-A26T-07	4.2396	1	A26T	A	R	BLCA	-0.272738	medium	2.38946
																										16280	TCGA-FD-A5BX	MLKL	BLCA	TCGA-FD-A5BX-01A-11R-A26T-07	9.6203	1	A26T	A	R	BLCA	-0.272738	medium	3.40875
																										210221	TCGA-ES-A2HT	CASP8	LIHC	TCGA-ES-A2HT-01A-12R-A180-07	1.6481	1	A180	A	R	LIHC	-0.216524	medium	1.40496
																										16307	TCGA-XF-AAN4	CASP8	BLCA	TCGA-XF-AAN4-01A-11R-A42T-07	12.1495	1	A42T	A	R	BLCA	1.06049	high	3.71694
																										16310	TCGA-XF-AAN4	MLKL	BLCA	TCGA-XF-AAN4-01A-11R-A42T-07	20.556	1	A42T	A	R	BLCA	1.06049	high	4.43002
																										16319	TCGA-XF-AAN4	RIPK3	BLCA	TCGA-XF-AAN4-01A-11R-A42T-07	5.741	1	A42T	A	R	BLCA	1.06049	high	2.75296
																										16326	TCGA-XF-AAN4	ZBP1	BLCA	TCGA-XF-AAN4-01A-11R-A42T-07	5.8507	1	A42T	A	R	BLCA	1.06049	high	2.77625
																										406817	TCGA-N5-A4RA	CASP8	UCS	TCGA-N5-A4RA-01A-11R-A28V-07	1.6492	1	A28V	A	R	UCS	-0.602797	medium	1.40556
																										16360	TCGA-FD-A3SO	ZBP1	BLCA	TCGA-FD-A3SO-01A-11R-A22U-07	1.3182	1	A22U	A	R	BLCA	0.505048	medium	1.21301
																										16377	TCGA-FD-A3SO	RIPK3	BLCA	TCGA-FD-A3SO-01A-11R-A22U-07	5.3587	1	A22U	A	R	BLCA	0.505048	medium	2.66873
																										16380	TCGA-FD-A3SO	MLKL	BLCA	TCGA-FD-A3SO-01A-11R-A22U-07	26.2225	1	A22U	A	R	BLCA	0.505048	medium	4.76673
																										190771	TCGA-E1-5319	CASP8	LGG	TCGA-E1-5319-01A-01R-1896-07	1.6498	1	1896	A	R	LGG	-0.374273	medium	1.40588
																										16407	TCGA-FD-A6TA	ZBP1	BLCA	TCGA-FD-A6TA-01A-12R-A33J-07	2.722	1	A33J	A	R	BLCA	0.0873318	medium	1.89608
																										16410	TCGA-FD-A6TA	MLKL	BLCA	TCGA-FD-A6TA-01A-12R-A33J-07	11.2213	1	A33J	A	R	BLCA	0.0873318	medium	3.61133
																										16412	TCGA-FD-A6TA	RIPK3	BLCA	TCGA-FD-A6TA-01A-12R-A33J-07	4.1621	1	A33J	A	R	BLCA	0.0873318	medium	2.36796
																										308937	TCGA-HI-7169	CASP8	PRAD	TCGA-HI-7169-01A-11R-2118-07	1.6538	1	2118	A	R	PRAD	-2.17664	low	1.40806
																										16445	TCGA-FD-A3SS	ZBP1	BLCA	TCGA-FD-A3SS-01A-12R-A22U-07	1.5009	1	A22U	A	R	BLCA	-0.123966	medium	1.32245
																										16446	TCGA-FD-A3SS	RIPK3	BLCA	TCGA-FD-A3SS-01A-12R-A22U-07	5.11	1	A22U	A	R	BLCA	-0.123966	medium	2.61117
																										16453	TCGA-FD-A3SS	MLKL	BLCA	TCGA-FD-A3SS-01A-12R-A22U-07	1.9406	1	A22U	A	R	BLCA	-0.123966	medium	1.55611
																										16481	TCGA-FD-A43P	ZBP1	BLCA	TCGA-FD-A43P-01A-31R-A23W-07	6.254	1	A23W	A	R	BLCA	0.812064	high	2.85878
																										16488	TCGA-FD-A43P	CASP8	BLCA	TCGA-FD-A43P-01A-31R-A23W-07	19.6814	1	A23W	A	R	BLCA	0.812064	high	4.37026
																										16496	TCGA-FD-A43P	RIPK3	BLCA	TCGA-FD-A43P-01A-31R-A23W-07	8.8895	1	A23W	A	R	BLCA	0.812064	high	3.3059
																										16498	TCGA-FD-A43P	MLKL	BLCA	TCGA-FD-A43P-01A-31R-A23W-07	16.5619	1	A23W	A	R	BLCA	0.812064	high	4.13438
																										287594	TCGA-S7-A7WU	CASP8	PCPG	TCGA-S7-A7WU-01A-11R-A35L-07	1.6544	1	A35L	A	R	PCPG	-0.895427	low	1.40839
																										16516	TCGA-BT-A3PK	ZBP1	BLCA	TCGA-BT-A3PK-01A-21R-A220-07	2.8393	1	A220	A	R	BLCA	0.459654	medium	1.94084
																										16536	TCGA-BT-A3PK	RIPK3	BLCA	TCGA-BT-A3PK-01A-21R-A220-07	6.1038	1	A220	A	R	BLCA	0.459654	medium	2.82859
																										16545	TCGA-BT-A3PK	MLKL	BLCA	TCGA-BT-A3PK-01A-21R-A220-07	6.2023	1	A220	A	R	BLCA	0.459654	medium	2.84846
																										16565	TCGA-XF-A9T6	RIPK3	BLCA	TCGA-XF-A9T6-01A-11R-A42T-07	9.1985	1	A42T	A	R	BLCA	0.738703	high	3.35029
																										16573	TCGA-XF-A9T6	MLKL	BLCA	TCGA-XF-A9T6-01A-11R-A42T-07	13.8635	1	A42T	A	R	BLCA	0.738703	high	3.8937
																										16578	TCGA-XF-A9T6	CASP8	BLCA	TCGA-XF-A9T6-01A-11R-A42T-07	18.2873	1	A42T	A	R	BLCA	0.738703	high	4.26958
																										16587	TCGA-XF-A9T6	ZBP1	BLCA	TCGA-XF-A9T6-01A-11R-A42T-07	5.5696	1	A42T	A	R	BLCA	0.738703	high	2.71581
																										16605	TCGA-FD-A5BV	ZBP1	BLCA	TCGA-FD-A5BV-01A-11R-A26T-07	0.06	1	A26T	A	R	BLCA	-1.07727	low	0.0840643
																										16614	TCGA-FD-A5BV	MLKL	BLCA	TCGA-FD-A5BV-01A-11R-A26T-07	3.6617	1	A26T	A	R	BLCA	-1.07727	low	2.22086
																										16625	TCGA-FD-A5BV	RIPK3	BLCA	TCGA-FD-A5BV-01A-11R-A26T-07	2.5116	1	A26T	A	R	BLCA	-1.07727	low	1.81213
																										180829	TCGA-S9-A6TU	CASP8	LGG	TCGA-S9-A6TU-01A-12R-A32Q-07	1.6548	1	A32Q	A	R	LGG	-1.01755	low	1.4086
																										16646	TCGA-ZF-AA4U	MLKL	BLCA	TCGA-ZF-AA4U-01A-11R-A38B-07	7.65	1	A38B	A	R	BLCA	-0.289323	medium	3.1127
																										199085	TCGA-S9-A7QX	CASP8	LGG	TCGA-S9-A7QX-01A-11R-A34F-07	1.6557	1	A34F	A	R	LGG	-1.21931	low	1.40909
																										16657	TCGA-ZF-AA4U	RIPK3	BLCA	TCGA-ZF-AA4U-01A-11R-A38B-07	24.6711	1	A38B	A	R	BLCA	-0.289323	medium	4.68207
																										16670	TCGA-ZF-AA4U	ZBP1	BLCA	TCGA-ZF-AA4U-01A-11R-A38B-07	0.1431	1	A38B	A	R	BLCA	-0.289323	medium	0.192952
																										16690	TCGA-SY-A9G5	MLKL	BLCA	TCGA-SY-A9G5-01A-11R-A38B-07	30.4909	1	A38B	A	R	BLCA	1.35609	high	4.97686
																										16691	TCGA-SY-A9G5	ZBP1	BLCA	TCGA-SY-A9G5-01A-11R-A38B-07	6.5031	1	A38B	A	R	BLCA	1.35609	high	2.90749
																										16702	TCGA-SY-A9G5	RIPK3	BLCA	TCGA-SY-A9G5-01A-11R-A38B-07	10.8855	1	A38B	A	R	BLCA	1.35609	high	3.57113
																										16712	TCGA-SY-A9G5	CASP8	BLCA	TCGA-SY-A9G5-01A-11R-A38B-07	16.156	1	A38B	A	R	BLCA	1.35609	high	4.10064
																										16730	TCGA-KQ-A41R	ZBP1	BLCA	TCGA-KQ-A41R-01A-21R-A352-07	0.6889	1	A352	A	R	BLCA	-0.510848	medium	0.756084
																										16731	TCGA-KQ-A41R	RIPK3	BLCA	TCGA-KQ-A41R-01A-21R-A352-07	1.0296	1	A352	A	R	BLCA	-0.510848	medium	1.0212
																										16745	TCGA-KQ-A41R	MLKL	BLCA	TCGA-KQ-A41R-01A-21R-A352-07	3.0254	1	A352	A	R	BLCA	-0.510848	medium	2.00913
																										293553	TCGA-SP-A6QI	CASP8	PCPG	TCGA-SP-A6QI-01A-12R-A35L-07	1.6567	1	A35L	A	R	PCPG	-0.770588	low	1.40964
																										16776	TCGA-GC-A6I1	MLKL	BLCA	TCGA-GC-A6I1-01A-12R-A31N-07	16.9283	1	A31N	A	R	BLCA	0.710984	medium	4.16417
																										16781	TCGA-GC-A6I1	RIPK3	BLCA	TCGA-GC-A6I1-01A-12R-A31N-07	4.0363	1	A31N	A	R	BLCA	0.710984	medium	2.33236
																										408454	TCGA-V4-A9EQ	CASP8	UVM	TCGA-V4-A9EQ-01A-11R-A405-07	1.6571	1	A405	A	R	UVM	-1.62591	low	1.40985
																										16795	TCGA-GC-A6I1	ZBP1	BLCA	TCGA-GC-A6I1-01A-12R-A31N-07	6.6865	1	A31N	A	R	BLCA	0.710984	medium	2.94233
																										16826	TCGA-GU-A764	MLKL	BLCA	TCGA-GU-A764-01A-11R-A352-07	6.544	1	A352	A	R	BLCA	-0.0607415	medium	2.91533
																										16831	TCGA-GU-A764	RIPK3	BLCA	TCGA-GU-A764-01A-11R-A352-07	6.4697	1	A352	A	R	BLCA	-0.0607415	medium	2.90105
																										192558	TCGA-E1-A7Z3	CASP8	LGG	TCGA-E1-A7Z3-01A-11R-A34R-07	1.6597	1	A34R	A	R	LGG	-0.976184	low	1.41126
																										16838	TCGA-GU-A764	ZBP1	BLCA	TCGA-GU-A764-01A-11R-A352-07	6.1987	1	A352	A	R	BLCA	-0.0607415	medium	2.84774
																										16848	TCGA-G2-A2EF	MLKL	BLCA	TCGA-G2-A2EF-01A-12R-A18C-07	31.7933	1	A18C	A	R	BLCA	2.07469	high	5.03533
																										16864	TCGA-G2-A2EF	RIPK3	BLCA	TCGA-G2-A2EF-01A-12R-A18C-07	2.6604	1	A18C	A	R	BLCA	2.07469	high	1.872
																										16868	TCGA-G2-A2EF	ZBP1	BLCA	TCGA-G2-A2EF-01A-12R-A18C-07	17.4213	1	A18C	A	R	BLCA	2.07469	high	4.2033
																										16876	TCGA-G2-A2EF	CASP8	BLCA	TCGA-G2-A2EF-01A-12R-A18C-07	13.6557	1	A18C	A	R	BLCA	2.07469	high	3.87339
																										16905	TCGA-FT-A61P	RIPK3	BLCA	TCGA-FT-A61P-01A-11R-A30C-07	5.2699	1	A30C	A	R	BLCA	0.835414	high	2.64844
																										16907	TCGA-FT-A61P	MLKL	BLCA	TCGA-FT-A61P-01A-11R-A30C-07	13.2014	1	A30C	A	R	BLCA	0.835414	high	3.82796
																										16921	TCGA-FT-A61P	CASP8	BLCA	TCGA-FT-A61P-01A-11R-A30C-07	13.5692	1	A30C	A	R	BLCA	0.835414	high	3.86485
																										16926	TCGA-FT-A61P	ZBP1	BLCA	TCGA-FT-A61P-01A-11R-A30C-07	7.65	1	A30C	A	R	BLCA	0.835414	high	3.1127
																										16936	TCGA-K4-AAQO	MLKL	BLCA	TCGA-K4-AAQO-01A-11R-A38B-07	8.3945	1	A38B	A	R	BLCA	-0.368675	medium	3.23182
																										16942	TCGA-K4-AAQO	RIPK3	BLCA	TCGA-K4-AAQO-01A-11R-A38B-07	8.0758	1	A38B	A	R	BLCA	-0.368675	medium	3.18202
																										189744	TCGA-DB-A75M	CASP8	LGG	TCGA-DB-A75M-01A-11R-A32Q-07	1.6601	1	A32Q	A	R	LGG	-0.804765	low	1.41148
																										16963	TCGA-K4-AAQO	ZBP1	BLCA	TCGA-K4-AAQO-01A-11R-A38B-07	1.1556	1	A38B	A	R	BLCA	-0.368675	medium	1.10809
																										16975	TCGA-DK-AA6L	MLKL	BLCA	TCGA-DK-AA6L-01A-11R-A39I-07	9.5919	1	A39I	A	R	BLCA	0.384559	medium	3.40489
																										189870	TCGA-FG-7641	CASP8	LGG	TCGA-FG-7641-01B-11R-2256-07	1.6628	1	2256	B	R	LGG	-0.770664	low	1.41294
																										16995	TCGA-DK-AA6L	RIPK3	BLCA	TCGA-DK-AA6L-01A-11R-A39I-07	5.5956	1	A39I	A	R	BLCA	0.384559	medium	2.7215
																										17009	TCGA-DK-AA6L	ZBP1	BLCA	TCGA-DK-AA6L-01A-11R-A39I-07	1.9439	1	A39I	A	R	BLCA	0.384559	medium	1.55773
																										17034	TCGA-K4-A6MB	RIPK3	BLCA	TCGA-K4-A6MB-01A-11R-A31N-07	4.5052	1	A31N	A	R	BLCA	-0.729497	medium	2.46079
																										292691	TCGA-S7-A7WR	CASP8	PCPG	TCGA-S7-A7WR-01A-11R-A35L-07	1.663	1	A35L	A	R	PCPG	-0.170535	medium	1.41305
																										17044	TCGA-K4-A6MB	ZBP1	BLCA	TCGA-K4-A6MB-01A-11R-A31N-07	0.1986	1	A31N	A	R	BLCA	-0.729497	medium	0.26135
																										17051	TCGA-K4-A6MB	MLKL	BLCA	TCGA-K4-A6MB-01A-11R-A31N-07	6.5884	1	A31N	A	R	BLCA	-0.729497	medium	2.9238
																										292208	TCGA-QR-A70R	CASP8	PCPG	TCGA-QR-A70R-01A-11R-A35K-07	1.6684	1	A35K	A	R	PCPG	-1.61299	low	1.41597
																										17070	TCGA-BT-A20P	RIPK3	BLCA	TCGA-BT-A20P-01A-11R-A14Y-07	8.9757	1	A14Y	A	R	BLCA	-0.247053	medium	3.31842
																										17083	TCGA-BT-A20P	MLKL	BLCA	TCGA-BT-A20P-01A-11R-A14Y-07	6.7891	1	A14Y	A	R	BLCA	-0.247053	medium	2.96146
																										17084	TCGA-BT-A20P	ZBP1	BLCA	TCGA-BT-A20P-01A-11R-A14Y-07	0.3287	1	A14Y	A	R	BLCA	-0.247053	medium	0.410015
																										181595	TCGA-R8-A6MO	CASP8	LGG	TCGA-R8-A6MO-01A-11R-A33Z-07	1.6688	1	A33Z	A	R	LGG	-0.454292	medium	1.41619
																										17106	TCGA-FD-A3SJ	ZBP1	BLCA	TCGA-FD-A3SJ-01A-12R-A22U-07	0.7634	1	A22U	A	R	BLCA	-0.0376813	medium	0.81836
																										17123	TCGA-FD-A3SJ	RIPK3	BLCA	TCGA-FD-A3SJ-01A-12R-A22U-07	1.8877	1	A22U	A	R	BLCA	-0.0376813	medium	1.52992
																										17134	TCGA-FD-A3SJ	MLKL	BLCA	TCGA-FD-A3SJ-01A-12R-A22U-07	7.7349	1	A22U	A	R	BLCA	-0.0376813	medium	3.12679
																										196229	TCGA-FG-6690	CASP8	LGG	TCGA-FG-6690-01A-11R-1896-07	1.6775	1	1896	A	R	LGG	-0.902728	low	1.42089
																										17160	TCGA-G2-A3VY	ZBP1	BLCA	TCGA-G2-A3VY-01A-11R-A22U-07	0.0953	1	A22U	A	R	BLCA	-0.593392	medium	0.131326
																										17173	TCGA-G2-A3VY	RIPK3	BLCA	TCGA-G2-A3VY-01A-11R-A22U-07	9.8708	1	A22U	A	R	BLCA	-0.593392	medium	3.44239
																										17175	TCGA-G2-A3VY	MLKL	BLCA	TCGA-G2-A3VY-01A-11R-A22U-07	5.5795	1	A22U	A	R	BLCA	-0.593392	medium	2.71798
																										17182	TCGA-GC-A3WC	CASP8	BLCA	TCGA-GC-A3WC-01A-31R-A22U-07	14.6693	1	A22U	A	R	BLCA	1.02912	high	3.96987
																										17208	TCGA-GC-A3WC	MLKL	BLCA	TCGA-GC-A3WC-01A-31R-A22U-07	9.2096	1	A22U	A	R	BLCA	1.02912	high	3.35185
																										17216	TCGA-GC-A3WC	RIPK3	BLCA	TCGA-GC-A3WC-01A-31R-A22U-07	4.3389	1	A22U	A	R	BLCA	1.02912	high	2.41654
																										17220	TCGA-GC-A3WC	ZBP1	BLCA	TCGA-GC-A3WC-01A-31R-A22U-07	3.6215	1	A22U	A	R	BLCA	1.02912	high	2.20836
																										294109	TCGA-S7-A7WN	CASP8	PCPG	TCGA-S7-A7WN-01A-12R-A35L-07	1.6785	1	A35L	A	R	PCPG	-0.732279	medium	1.42143
																										17238	TCGA-CU-A3QU	MLKL	BLCA	TCGA-CU-A3QU-01A-11R-A22U-07	5.0785	1	A22U	A	R	BLCA	-0.422397	medium	2.60372
																										17244	TCGA-CU-A3QU	ZBP1	BLCA	TCGA-CU-A3QU-01A-11R-A22U-07	0.0523	1	A22U	A	R	BLCA	-0.422397	medium	0.0735461
																										17257	TCGA-CU-A3QU	RIPK3	BLCA	TCGA-CU-A3QU-01A-11R-A22U-07	9.4077	1	A22U	A	R	BLCA	-0.422397	medium	3.37958
																										289591	TCGA-S7-A7WM	CASP8	PCPG	TCGA-S7-A7WM-01A-12R-A35L-07	1.6801	1	A35L	A	R	PCPG	-0.788094	low	1.42229
																										17292	TCGA-FD-A3SP	MLKL	BLCA	TCGA-FD-A3SP-01A-31R-A22U-07	16.439	1	A22U	A	R	BLCA	0.643211	medium	4.12425
																										17299	TCGA-FD-A3SP	RIPK3	BLCA	TCGA-FD-A3SP-01A-31R-A22U-07	4.0768	1	A22U	A	R	BLCA	0.643211	medium	2.34392
																										17301	TCGA-FD-A3SP	ZBP1	BLCA	TCGA-FD-A3SP-01A-31R-A22U-07	1.9879	1	A22U	A	R	BLCA	0.643211	medium	1.57913
																										17311	TCGA-GC-A3RB	MLKL	BLCA	TCGA-GC-A3RB-01A-12R-A220-07	26.8914	1	A220	A	R	BLCA	0.571176	medium	4.80175
																										17323	TCGA-GC-A3RB	RIPK3	BLCA	TCGA-GC-A3RB-01A-12R-A220-07	5.7643	1	A220	A	R	BLCA	0.571176	medium	2.75794
																										198382	TCGA-TQ-A7RN	CASP8	LGG	TCGA-TQ-A7RN-01A-11R-A33Z-07	1.682	1	A33Z	A	R	LGG	-0.72808	medium	1.42331
																										17344	TCGA-GC-A3RB	ZBP1	BLCA	TCGA-GC-A3RB-01A-12R-A220-07	0.6845	1	A220	A	R	BLCA	0.571176	medium	0.75232
																										17366	TCGA-GU-AATQ	MLKL	BLCA	TCGA-GU-AATQ-01A-11R-A39I-07	8.6756	1	A39I	A	R	BLCA	0.193405	medium	3.27435
																										17371	TCGA-GU-AATQ	ZBP1	BLCA	TCGA-GU-AATQ-01A-11R-A39I-07	0.5695	1	A39I	A	R	BLCA	0.193405	medium	0.650305
																										134442	TCGA-T2-A6WZ	CASP8	HNSC	TCGA-T2-A6WZ-01A-21R-A34R-07	1.6824	1	A34R	A	R	HNSC	0.201668	medium	1.42352
																										17377	TCGA-GU-AATQ	RIPK3	BLCA	TCGA-GU-AATQ-01A-11R-A39I-07	10.4855	1	A39I	A	R	BLCA	0.193405	medium	3.52174
																										17402	TCGA-GC-A6I3	ZBP1	BLCA	TCGA-GC-A6I3-01A-11R-A31N-07	3.5128	1	A31N	A	R	BLCA	0.27633	medium	2.17402
																										17408	TCGA-GC-A6I3	MLKL	BLCA	TCGA-GC-A6I3-01A-11R-A31N-07	10.5956	1	A31N	A	R	BLCA	0.27633	medium	3.53551
																										196077	TCGA-DB-A64L	CASP8	LGG	TCGA-DB-A64L-01A-11R-A29R-07	1.6839	1	A29R	A	R	LGG	-0.616505	medium	1.42433
																										17418	TCGA-GC-A6I3	RIPK3	BLCA	TCGA-GC-A6I3-01A-11R-A31N-07	3.8263	1	A31N	A	R	BLCA	0.27633	medium	2.27092
																										17442	TCGA-GC-A3RD	MLKL	BLCA	TCGA-GC-A3RD-01A-12R-A22U-07	5.1167	1	A22U	A	R	BLCA	-0.285291	medium	2.61275
																										182857	TCGA-TQ-A7RF	CASP8	LGG	TCGA-TQ-A7RF-01A-11R-A33Z-07	1.6912	1	A33Z	A	R	LGG	-0.625257	medium	1.42825
																										17463	TCGA-GC-A3RD	ZBP1	BLCA	TCGA-GC-A3RD-01A-12R-A22U-07	0.7535	1	A22U	A	R	BLCA	-0.285291	medium	0.810237
																										17466	TCGA-GC-A3RD	RIPK3	BLCA	TCGA-GC-A3RD-01A-12R-A22U-07	6.6692	1	A22U	A	R	BLCA	-0.285291	medium	2.93908
																										17479	TCGA-GD-A3OQ	MLKL	BLCA	TCGA-GD-A3OQ-01A-32R-A220-07	12.7821	1	A220	A	R	BLCA	0.443043	medium	3.78472
																										17485	TCGA-GD-A3OQ	RIPK3	BLCA	TCGA-GD-A3OQ-01A-32R-A220-07	17.6621	1	A220	A	R	BLCA	0.443043	medium	4.22204
																										178811	TCGA-QH-A6X3	CASP8	LGG	TCGA-QH-A6X3-01A-21R-A32Q-07	1.6916	1	A32Q	A	R	LGG	-0.994797	low	1.42846
																										17507	TCGA-GD-A3OQ	ZBP1	BLCA	TCGA-GD-A3OQ-01A-32R-A220-07	0.6008	1	A220	A	R	BLCA	0.443043	medium	0.678793
																										17526	TCGA-CF-A47T	RIPK3	BLCA	TCGA-CF-A47T-01A-11R-A23W-07	5.2223	1	A23W	A	R	BLCA	-1.46553	low	2.63745
																										17545	TCGA-CF-A47T	ZBP1	BLCA	TCGA-CF-A47T-01A-11R-A23W-07	0.0427	1	A23W	A	R	BLCA	-1.46553	low	0.0603241
																										17549	TCGA-CF-A47T	MLKL	BLCA	TCGA-CF-A47T-01A-11R-A23W-07	5.7221	1	A23W	A	R	BLCA	-1.46553	low	2.74891
																										207860	TCGA-DD-AADO	CASP8	LIHC	TCGA-DD-AADO-01A-11R-A41C-07	1.6917	1	A41C	A	R	LIHC	-1.28365	low	1.42852
																										200033	TCGA-DD-AADS	CASP8	LIHC	TCGA-DD-AADS-01A-11R-A41C-07	1.6951	1	A41C	A	R	LIHC	-0.837791	low	1.43034
																										17571	TCGA-ZF-AA52	RIPK3	BLCA	TCGA-ZF-AA52-01A-12R-A39I-07	7.529	1	A39I	A	R	BLCA	-0.276543	medium	3.09238
																										17590	TCGA-ZF-AA52	MLKL	BLCA	TCGA-ZF-AA52-01A-12R-A39I-07	5.8969	1	A39I	A	R	BLCA	-0.276543	medium	2.78595
																										17597	TCGA-ZF-AA52	ZBP1	BLCA	TCGA-ZF-AA52-01A-12R-A39I-07	1.3204	1	A39I	A	R	BLCA	-0.276543	medium	1.21437
																										198239	TCGA-HT-7476	CASP8	LGG	TCGA-HT-7476-01A-11R-2027-07	1.6966	1	2027	A	R	LGG	-1.31326	low	1.43114
																										17626	TCGA-XF-A8HG	MLKL	BLCA	TCGA-XF-A8HG-01A-11R-A36F-07	2.1991	1	A36F	A	R	BLCA	-1.79043	low	1.67767
																										17629	TCGA-XF-A8HG	RIPK3	BLCA	TCGA-XF-A8HG-01A-11R-A36F-07	2.9032	1	A36F	A	R	BLCA	-1.79043	low	1.96466
																										17632	TCGA-XF-A8HG	ZBP1	BLCA	TCGA-XF-A8HG-01A-11R-A36F-07	0.0099	1	A36F	A	R	BLCA	-1.79043	low	0.0142124
																										17653	TCGA-FD-A3B7	RIPK3	BLCA	TCGA-FD-A3B7-01A-31R-A20F-07	5.483	1	A20F	A	R	BLCA	0.625554	medium	2.69666
																										182739	TCGA-DU-7018	CASP8	LGG	TCGA-DU-7018-01A-11R-2027-07	1.6981	1	2027	A	R	LGG	-0.893281	low	1.43194
																										17672	TCGA-FD-A3B7	ZBP1	BLCA	TCGA-FD-A3B7-01A-31R-A20F-07	3.568	1	A20F	A	R	BLCA	0.625554	medium	2.19156
																										17673	TCGA-FD-A3B7	MLKL	BLCA	TCGA-FD-A3B7-01A-31R-A20F-07	15.9501	1	A20F	A	R	BLCA	0.625554	medium	4.08322
																										17689	TCGA-DK-A3IL	RIPK3	BLCA	TCGA-DK-A3IL-01A-11R-A20F-07	0.5548	1	A20F	A	R	BLCA	-1.04483	low	0.636729
																										17690	TCGA-DK-A3IL	ZBP1	BLCA	TCGA-DK-A3IL-01A-11R-A20F-07	0.7481	1	A20F	A	R	BLCA	-1.04483	low	0.805788
																										179105	TCGA-HT-A74J	CASP8	LGG	TCGA-HT-A74J-01A-12R-A32Q-07	1.7005	1	A32Q	A	R	LGG	-0.675151	medium	1.43323
																										17721	TCGA-DK-A3IL	MLKL	BLCA	TCGA-DK-A3IL-01A-11R-A20F-07	5.1164	1	A20F	A	R	BLCA	-1.04483	low	2.61268
																										17737	TCGA-E7-A6ME	RIPK3	BLCA	TCGA-E7-A6ME-01A-22R-A32O-07	35.6783	1	A32O	A	R	BLCA	1.19938	high	5.19685
																										17744	TCGA-E7-A6ME	CASP8	BLCA	TCGA-E7-A6ME-01A-22R-A32O-07	15.175	1	A32O	A	R	BLCA	1.19938	high	4.01569
																										17754	TCGA-E7-A6ME	ZBP1	BLCA	TCGA-E7-A6ME-01A-22R-A32O-07	5.1246	1	A32O	A	R	BLCA	1.19938	high	2.61462
																										17758	TCGA-E7-A6ME	MLKL	BLCA	TCGA-E7-A6ME-01A-22R-A32O-07	13.9788	1	A32O	A	R	BLCA	1.19938	high	3.90485
																										182377	TCGA-HT-7474	CASP8	LGG	TCGA-HT-7474-01A-11R-2027-07	1.7034	1	2027	A	R	LGG	-0.42387	medium	1.43477
																										17772	TCGA-GD-A2C5	ZBP1	BLCA	TCGA-GD-A2C5-01A-12R-A180-07	2.133	1	A180	A	R	BLCA	0.0349267	medium	1.64754
																										17792	TCGA-GD-A2C5	RIPK3	BLCA	TCGA-GD-A2C5-01A-12R-A180-07	9.0201	1	A180	A	R	BLCA	0.0349267	medium	3.32483
																										17799	TCGA-GD-A2C5	MLKL	BLCA	TCGA-GD-A2C5-01A-12R-A180-07	12.6593	1	A180	A	R	BLCA	0.0349267	medium	3.77181
																										17815	TCGA-DK-AA6X	ZBP1	BLCA	TCGA-DK-AA6X-01A-12R-A42T-07	6.0198	1	A42T	A	R	BLCA	0.839904	high	2.81143
																										17828	TCGA-DK-AA6X	CASP8	BLCA	TCGA-DK-AA6X-01A-12R-A42T-07	24.8474	1	A42T	A	R	BLCA	0.839904	high	4.69195
																										17830	TCGA-DK-AA6X	MLKL	BLCA	TCGA-DK-AA6X-01A-12R-A42T-07	15.1838	1	A42T	A	R	BLCA	0.839904	high	4.01648
																										17842	TCGA-DK-AA6X	RIPK3	BLCA	TCGA-DK-AA6X-01A-12R-A42T-07	11.5459	1	A42T	A	R	BLCA	0.839904	high	3.64914
																										285796	TCGA-HV-A7OP	CASP8	PAAD	TCGA-HV-A7OP-01A-11R-A33R-07	1.708	1	A33R	A	R	PAAD	-1.56824	low	1.43723
																										17876	TCGA-UY-A9PD	ZBP1	BLCA	TCGA-UY-A9PD-01A-11R-A38B-07	1.2341	1	A38B	A	R	BLCA	-0.739923	medium	1.15969
																										17883	TCGA-UY-A9PD	MLKL	BLCA	TCGA-UY-A9PD-01A-11R-A38B-07	6.9967	1	A38B	A	R	BLCA	-0.739923	medium	2.9994
																										17888	TCGA-UY-A9PD	RIPK3	BLCA	TCGA-UY-A9PD-01A-11R-A38B-07	2.7037	1	A38B	A	R	BLCA	-0.739923	medium	1.88897
																										188559	TCGA-FG-A4MY	CASP8	LGG	TCGA-FG-A4MY-01A-11R-A26U-07	1.7091	1	A26U	A	R	LGG	-0.849272	low	1.43781
																										17919	TCGA-DK-A3IM	RIPK3	BLCA	TCGA-DK-A3IM-01A-11R-A20F-07	0.2187	1	A20F	A	R	BLCA	-0.52191	medium	0.285343
																										17920	TCGA-DK-A3IM	MLKL	BLCA	TCGA-DK-A3IM-01A-11R-A20F-07	6.3527	1	A20F	A	R	BLCA	-0.52191	medium	2.87827
																										17926	TCGA-DK-A3IM	ZBP1	BLCA	TCGA-DK-A3IM-01A-11R-A20F-07	0.0933	1	A20F	A	R	BLCA	-0.52191	medium	0.128689
																										17950	TCGA-BT-A42F	MLKL	BLCA	TCGA-BT-A42F-01A-11R-A23W-07	17.2081	1	A23W	A	R	BLCA	0.0466905	medium	4.18651
																										17959	TCGA-BT-A42F	ZBP1	BLCA	TCGA-BT-A42F-01A-11R-A23W-07	4.9827	1	A23W	A	R	BLCA	0.0466905	medium	2.5808
																										300500	TCGA-KK-A7AW	CASP8	PRAD	TCGA-KK-A7AW-01A-11R-A32O-07	1.7102	1	A32O	A	R	PRAD	-0.635452	medium	1.4384
																										17972	TCGA-BT-A42F	RIPK3	BLCA	TCGA-BT-A42F-01A-11R-A23W-07	2.8658	1	A23W	A	R	BLCA	0.0466905	medium	1.95077
																										17988	TCGA-FD-A3SL	MLKL	BLCA	TCGA-FD-A3SL-01A-21R-A22U-07	5.7817	1	A22U	A	R	BLCA	-0.407225	medium	2.76165
																										192209	TCGA-TM-A7CF	CASP8	LGG	TCGA-TM-A7CF-01A-11R-A32Q-07	1.711	1	A32Q	A	R	LGG	-1.23937	low	1.43883
																										17998	TCGA-FD-A3SL	RIPK3	BLCA	TCGA-FD-A3SL-01A-21R-A22U-07	2.8622	1	A22U	A	R	BLCA	-0.407225	medium	1.94942
																										18007	TCGA-FD-A3SL	ZBP1	BLCA	TCGA-FD-A3SL-01A-21R-A22U-07	0.4275	1	A22U	A	R	BLCA	-0.407225	medium	0.513491
																										18023	TCGA-BT-A3PH	MLKL	BLCA	TCGA-BT-A3PH-01A-11R-A220-07	2.5435	1	A220	A	R	BLCA	-1.16475	low	1.82518
																										192852	TCGA-HT-8012	CASP8	LGG	TCGA-HT-8012-01A-11R-2403-07	1.7123	1	2403	A	R	LGG	-0.788787	low	1.43952
																										18032	TCGA-BT-A3PH	ZBP1	BLCA	TCGA-BT-A3PH-01A-11R-A220-07	0.0649	1	A220	A	R	BLCA	-1.16475	low	0.090718
																										18044	TCGA-BT-A3PH	RIPK3	BLCA	TCGA-BT-A3PH-01A-11R-A220-07	8.5483	1	A220	A	R	BLCA	-1.16475	low	3.25524
																										18070	TCGA-FD-A3SQ	CASP8	BLCA	TCGA-FD-A3SQ-01A-21R-A22U-07	16.4854	1	A22U	A	R	BLCA	0.993788	high	4.12808
																										18073	TCGA-FD-A3SQ	RIPK3	BLCA	TCGA-FD-A3SQ-01A-21R-A22U-07	7.6594	1	A22U	A	R	BLCA	0.993788	high	3.11427
																										18075	TCGA-FD-A3SQ	MLKL	BLCA	TCGA-FD-A3SQ-01A-21R-A22U-07	13.6051	1	A22U	A	R	BLCA	0.993788	high	3.8684
																										18077	TCGA-FD-A3SQ	ZBP1	BLCA	TCGA-FD-A3SQ-01A-21R-A22U-07	12.1146	1	A22U	A	R	BLCA	0.993788	high	3.7131
																										18114	TCGA-ZF-A9RF	RIPK3	BLCA	TCGA-ZF-A9RF-01A-11R-A38B-07	5.2639	1	A38B	A	R	BLCA	0.52857	medium	2.64706
																										18118	TCGA-ZF-A9RF	ZBP1	BLCA	TCGA-ZF-A9RF-01A-11R-A38B-07	3.6892	1	A38B	A	R	BLCA	0.52857	medium	2.22934
																										181645	TCGA-FG-A4MT	CASP8	LGG	TCGA-FG-A4MT-01A-11R-A26U-07	1.7179	1	A26U	A	R	LGG	-0.796205	low	1.44249
																										18144	TCGA-ZF-A9RF	MLKL	BLCA	TCGA-ZF-A9RF-01A-11R-A38B-07	14.4912	1	A38B	A	R	BLCA	0.52857	medium	3.95338
																										18153	TCGA-DK-A1A3	RIPK3	BLCA	TCGA-DK-A1A3-01A-11R-A13Y-07	7.8249	1	A13Y	A	R	BLCA	-0.202065	medium	3.14158
																										191965	TCGA-HT-7881	CASP8	LGG	TCGA-HT-7881-01A-11R-2403-07	1.7181	1	2403	A	R	LGG	-0.671746	medium	1.4426
																										18166	TCGA-DK-A1A3	ZBP1	BLCA	TCGA-DK-A1A3-01A-11R-A13Y-07	0.374	1	A13Y	A	R	BLCA	-0.202065	medium	0.458382
																										18168	TCGA-DK-A1A3	MLKL	BLCA	TCGA-DK-A1A3-01A-11R-A13Y-07	5.7365	1	A13Y	A	R	BLCA	-0.202065	medium	2.752
																										292346	TCGA-S7-A7WW	CASP8	PCPG	TCGA-S7-A7WW-01A-11R-A35L-07	1.7268	1	A35L	A	R	PCPG	-1.44165	low	1.44721
																										18196	TCGA-BT-A2LA	RIPK3	BLCA	TCGA-BT-A2LA-01A-11R-A18C-07	1.2198	1	A18C	A	R	BLCA	-0.554015	medium	1.15043
																										18202	TCGA-BT-A2LA	ZBP1	BLCA	TCGA-BT-A2LA-01A-11R-A18C-07	0.136	1	A18C	A	R	BLCA	-0.554015	medium	0.183963
																										18213	TCGA-BT-A2LA	MLKL	BLCA	TCGA-BT-A2LA-01A-11R-A18C-07	2.9894	1	A18C	A	R	BLCA	-0.554015	medium	1.99617
																										18233	TCGA-PQ-A6FN	RIPK3	BLCA	TCGA-PQ-A6FN-01A-11R-A31N-07	2.0916	1	A31N	A	R	BLCA	-0.364496	medium	1.62835
																										291432	TCGA-QT-A7U0	CASP8	PCPG	TCGA-QT-A7U0-01A-11R-A35K-07	1.7345	1	A35K	A	R	PCPG	-0.951149	low	1.45128
																										18247	TCGA-PQ-A6FN	ZBP1	BLCA	TCGA-PQ-A6FN-01A-11R-A31N-07	1.2631	1	A31N	A	R	BLCA	-0.364496	medium	1.1783
																										18248	TCGA-PQ-A6FN	MLKL	BLCA	TCGA-PQ-A6FN-01A-11R-A31N-07	9.3375	1	A31N	A	R	BLCA	-0.364496	medium	3.36982
																										18272	TCGA-GD-A3OP	ZBP1	BLCA	TCGA-GD-A3OP-01A-21R-A220-07	0.6083	1	A220	A	R	BLCA	0.224647	medium	0.685537
																										2301	TCGA-OR-A5J5	CASP8	ACC	TCGA-OR-A5J5-01A-11R-A29S-07	1.7352	1	A29S	A	R	ACC	-2.00521	low	1.45165
																										18287	TCGA-GD-A3OP	RIPK3	BLCA	TCGA-GD-A3OP-01A-21R-A220-07	10.9679	1	A220	A	R	BLCA	0.224647	medium	3.5811
																										18305	TCGA-GD-A3OP	MLKL	BLCA	TCGA-GD-A3OP-01A-21R-A220-07	6.2302	1	A220	A	R	BLCA	0.224647	medium	2.85404
																										18316	TCGA-FD-A5BT	ZBP1	BLCA	TCGA-FD-A5BT-01A-11R-A26T-07	5.9775	1	A26T	A	R	BLCA	0.549216	medium	2.80271
																										292986	TCGA-WB-A80N	CASP8	PCPG	TCGA-WB-A80N-01A-11R-A35L-07	1.7415	1	A35L	A	R	PCPG	-0.488687	medium	1.45497
																										18328	TCGA-FD-A5BT	MLKL	BLCA	TCGA-FD-A5BT-01A-11R-A26T-07	10.7035	1	A26T	A	R	BLCA	0.549216	medium	3.54887
																										18338	TCGA-FD-A5BT	RIPK3	BLCA	TCGA-FD-A5BT-01A-11R-A26T-07	6.1225	1	A26T	A	R	BLCA	0.549216	medium	2.83238
																										18359	TCGA-BL-A3JM	ZBP1	BLCA	TCGA-BL-A3JM-01A-12R-A21D-07	3.3503	1	A21D	A	R	BLCA	0.550236	medium	2.12111
																										281760	TCGA-2J-AABV	CASP8	PAAD	TCGA-2J-AABV-01A-12R-A41B-07	1.7428	1	A41B	A	R	PAAD	-2.05162	low	1.45565
																										18392	TCGA-BL-A3JM	MLKL	BLCA	TCGA-BL-A3JM-01A-12R-A21D-07	6.3258	1	A21D	A	R	BLCA	0.550236	medium	2.87299
																										18396	TCGA-BL-A3JM	RIPK3	BLCA	TCGA-BL-A3JM-01A-12R-A21D-07	1.6303	1	A21D	A	R	BLCA	0.550236	medium	1.39523
																										197333	TCGA-FG-A70Y	CASP8	LGG	TCGA-FG-A70Y-01A-12R-A34R-07	1.7438	1	A34R	A	R	LGG	-1.04781	low	1.45618
																										18425	TCGA-E7-A85H	MLKL	BLCA	TCGA-E7-A85H-01A-11R-A352-07	5.8063	1	A352	A	R	BLCA	0.0200956	medium	2.76687
																										18434	TCGA-E7-A85H	ZBP1	BLCA	TCGA-E7-A85H-01A-11R-A352-07	0.8249	1	A352	A	R	BLCA	0.0200956	medium	0.867817
																										18436	TCGA-E7-A85H	RIPK3	BLCA	TCGA-E7-A85H-01A-11R-A352-07	9.9418	1	A352	A	R	BLCA	0.0200956	medium	3.45178
																										138479	TCGA-D6-A6EK	CASP8	HNSC	TCGA-D6-A6EK-01A-11R-A31N-07	1.7446	1	A31N	A	R	HNSC	0.162053	medium	1.4566
																										18453	TCGA-CU-A72E	MLKL	BLCA	TCGA-CU-A72E-01A-12R-A33J-07	11.0251	1	A33J	A	R	BLCA	-0.625188	medium	3.58798
																										18474	TCGA-CU-A72E	RIPK3	BLCA	TCGA-CU-A72E-01A-12R-A33J-07	9.0264	1	A33J	A	R	BLCA	-0.625188	medium	3.32573
																										18475	TCGA-CU-A72E	ZBP1	BLCA	TCGA-CU-A72E-01A-12R-A33J-07	0.129	1	A33J	A	R	BLCA	-0.625188	medium	0.175045
																										18495	TCGA-FD-A3SN	MLKL	BLCA	TCGA-FD-A3SN-01A-12R-A22U-07	19.5256	1	A22U	A	R	BLCA	0.285385	medium	4.35935
[truncated: 37,391 more rows]
[truncated: 3 more columns]

## Sheet: Fig S3
Figure S3b: Relative expression of genes normalized to ribosomal housekeeping gene Rpl13a and uniduced corresponding control (- 4OHT)																						Figure S3d: Significant negative enrichment score (NES) for all halmark gene set within in KRAS-G12D MEFs in comparison to KRAS-WT MEFs (Rasless MEFs constitutively reconstituted)			Figure S3e: Log2-transformed expression (fragments per kilobase of transcript per million fragments mapped, FPKM) of the indicated genes in cells as in KRAS-WT and KRAS-G12D MEFs (Rasless MEFs constitutively reconstituted)								Figure S3f: Relative expression of genes normalized to ribosomal housekeeping gene Rpl13a and control (-dox) in KRASWT or KRASG12D HPDE cells										Figure S3g: Relative expression of genes normalized to ribosomal housekeeping gene Rpl13a and control (-dox) in KRASWT or KRASG12D BxPC-3 cells
[truncated: 10 more rows]
[truncated: 11 more columns]

[truncated: 8 more sheets: Fig3, Fig S4, Fig 4, Fig S5, Fig 5, Fig S6, Fig 6, Fig S7]
